# Supplementary material for: EAT-Rice: A predictive model for flanking gene expression of T-DNA insertion activation-tagged rice mutants by machine learning approaches
Source: PLoS Comput Biol. 2019 May 8;15(5):e1006942. doi: 10.1371/journal.pcbi.1006942 (PMC6505892; doi:10.1371/journal.pcbi.1006942)
Supplement: S1 Dataset — (XLSX) [file pcbi.1006942.s002.xlsx]

## Sheet: Readme
All the original datasets that include the training set and testing set are provided here,
and this datasets are presented in fasta format
These sequence datasets, named training subset 1 in the article, are used to build the training model 1,
and the name of excel sheets are listed below:
TIGR-FG-UPS1K-Subset1
TIGR-FG-DISTANCE-Subset1
TIGR-FG-MIDDLE-Subset1
These sequence datasets, named training subset 2 in the article, are used to build the training model 2,
and the name of excel sheets are listed below:
TIGR-FG-UPS1K-Subset2
TIGR-FG-DISTANCE-Subset2
TIGR-FG-MIDDLE-Subset2
The testing dataset of excel sheets are listed below:
RiceGAAS-FG-Ups1k
RiceGAAS-FG-Distance
RiceGAAS-FG-Middle

## Sheet: TIGR-FG-Ups1k-Subset1
>Ac-LOC_Os01g39110 || chr01 + Upslk
gccctgaaagtaaagtataggatcagcaggcaggagcagataaagaggaggaagaagaaaagggatttggtttttggtgcccttctcttcttccatttgctcagctttgcttctccactctcccctctggctacttcagctgctgcctgccaagcaacacactgctactgctcctctcccccaatcctttgatctctctctctccctctctctcatggctgctgcttgcctggctagctagcttccagctgcttgcttctctctctctcttctcttgagcatccttgttgtgttctacacttggtgatgctgctgcttctgctctgagtgtgtgtagactgtagagagagagaggagaaggaggaggaggaagggaaagaaagaagaatctgaaaattg…
>Ac-LOC_Os03g01630 || chr03 + Upslk
gggggtcctgtagtagtgcttgcatgcgaatttggttgggagatcgcgtgtgaaaaccatttctatagttgtgtgcatgtcttcagaggtatttatagagatagatcgtagtctttgtgtgtccattcataggagtgattgtcctctgtgtatgtttcgttaaaaagaatagtaattagatgtcgtggagatgcaatgattttactaagaagagatgtacatactatctcaatcatctgcaatccatgattaggcatgacatagaaaaaagtcgttctgaagacccggcctatgttaatttgtactctctccttccattaatgtatgatgttggttagtttatttttcaactaaccgtcgtcatatatcaacggaaggagggaatagtttggatggaga…
>Ac-LOC_Os03g39432 || chr03 + Upslk
ccttgtgtttttttacctaatttagatataaggtgctgatttttttaaatcaacattttatctactagatcagtcaagctaatcagacgagcactcgattcactattcaatccaattattctatcatagttgttgtatcccttcctgtgtgcatactctgttttgctttcgtccaataaagtgtaaactatagatatacaaaaccatactctttttaattggcgtgttcgtactacagcagtacaacatacaaattgaccgaatagtacgttgcaatttaaccatgaatgcaattcatttttgaaactgagaaccaaatatgaagatctgtaggattttttctctggattgtcaccgctctgtacagcatacatcaacatcttggattacaaattcaac…
>Ac-LOC_Os03g07920 || chr03 - Upslk
actgtttatgtttgtttctcttcattaccagtagtagcaactagcaatggagattagtgttttcttttcccgttttttatttggtcgatggagcacgaagtggctcgagatcggctcactgcaccgttcgccacgtccatccgttttctgtgccataggcaggcccatagcagcaggtcggtgtctgtggatcagagcggtgaactcccgtcaccgtcactgctgcaaaacgacgcaatacggtgtgtgtatgcagaatgaagcccaaaatggtacgaaacgaaacggaatactcgcactagattactgcgctataattagcactagtactactactcccagaagttattgccgctgctgcaatgcatgcgtgctcacgttttgggtgggtgagggaca…
>Ac-LOC_Os10g33810 || chr10 - Upslk
agtaccttctctatcttaaaaaacaaatcatgttcagatttatagcactgggatgcatcacatcccgtagtagtttatttttatgggacgaaaagagcacatcagaatcatgtgctttgaaaaagatcaaaaacaaaaaaaaagaacatccaaaggcaaattccttcttgggtacaaccatgtactctagtcctacaaagtaccacataattcttgccacttgccatctcttccctctccctccccatttgttcgattccccatttggccttttcctagaaccatcctccctcccccacaaaaccccccaaaaaaattacaacaaaagcaaaatggatttgaacaaaattcaggatgaaaccttgaattcaacactgcaccctcctactagtagtagca…
>Ac-LOC_Os05g41450 || chr05 + Upslk
gtaatatgattaacacgacaagcgatgtattttgaggtgtcattaatgaataataataatgtaatgtaatctgcaatttttctttttttttctttctgttctgtttctgttgagaaacaaagaattaagataattatgatgatgataacatgacgtgggggcgaccttatcttgaggcacgtccaaaaacgtctgcggttgttacacctaaacccagataaagcaaagagcccaaaacgagcgaaggacacgagacgcgctcccagccgtcggatccatccggagcccccgaaaacggacggtggatggagacgccagccccctcacgtcacgccacccccccccccccccaccaaactaacgtggggcccacaccatctccgcttcgggggtgtgatg…
>Ac-LOC_Os03g58330 || chr03 + Upslk
gacaaggcctaagaatagtcagagcggtggcgtttaatttccttttgttttaaatttctttcagaaattatatcacccacacatgcgcagtgcaacgagaatcacaaacggcgtgcacatatatggggaaaaagaatccgtgagcaccgtagcaactactccagcaactgtgttttcaattctgcaaatgctattctctgttaaaaacaagttctatatgacaatatcactccgataaattgtctaatctaaaaaatatttctgtagactttttttaaaaaaaatcatacttttaaaagcgtggtaagaataatctaagctatagactcatacttttgaaagcgtggcacaagaataatccagacatacagaacgtaactcaacttgttaattaggttt…
>Ac-LOC_Os12g39100 || chr12 + Upslk
gaattgatcataggaatgcaatcctatgaaagttttcctatcctcttcctatgaatcaaagggctctataggaaaaaatccttaggaaaatgaatcctccaaaattcctttgctaatcctccatttcaaaggggccctaacttgtttagtgtgttaagcattgcatccatcacacacaaagtgccactgcttcaactttgaaatgtacttaaaaaaaaaacctttgaaatgtacgactactcctccttgtgggggcccacacaagagagaatagagaagaagattaaactagagtcctgcagggttgtctgctctgggaggggcacctcatgcaaactgactagtgccattgccccaggcctctgggcctcttgcttggcatgccaaaaaggaggaggg…
>Ac-LOC_Os04g28130 || chr04 + Upslk
acatcagtttgacaaagatgctatggatggatatcaaagtttctaatactttatatctctgcgcacatttccttaaaaaaataatatatattgctgagcacatcgcaatatcctactgcatgcatcatcgagatacatatctagagtcaaaactatttggctaggtccaattggtagaatttcagaaaggaccttggttgcccctctatcttgcgcagaaacctttctttggcaagttattcttgacactaaaatatatacactagttagtgctgcaccttgcgttgacattctactgtatatgttatcaatgttaaggacatgatttttttatgaaaagaatgggattattggtacagaaagcatagagaaaatttgtgtgattatggtgtcatcata…
>Ac-LOC_Os03g50420 || chr03 + Upslk
tcgttgtttttcaaactgttaaatgatatgtttttttaaaaaaattctatatagaagttatttaaaagattcaaatagttattaatcttaattaatcacgtgctaatgggatttttcgttttacgtgtgtcaaaaatctctctcaaaaacaaagagatcgaacgcagcctaagtagtactccatagtattgatccaccatatgggtactagtagtaatttttctcttcacaaaaattattcagttaccttatcactatatatatttctaatttctatcaagcttgtatggggtaaaatgggtaaaagaaaaacatcatattgaaaaaaaagaataaagacaacattattcatcgtttcgcccacaaataattgtaatattgtgacacttatttctaact…
>Ac-LOC_Os08g36380 || chr08 - Upslk
atatttttattcaaattctgagaagctgtagttatagaatctagaaaatgagctgacttatcttatccaggctctcaccaatcagattaccacaaattgcttcttaaaatctaaaattcttcaaagagaccctatatatgctctactccctctctttcatattttaaacttctttgacttttttagttaaacttcttttaagttgagcaaatttatagaaaatattttacaggcctaaccatttaaaaaaaggaaataatttattccaacaaaaaaaattatctatattattttattttattagaccaaatgctactatgacccagcttatatttatttattgattgaaagctggaaaaatttccagattttgattgaaagttactttaaatcctgatt…
>Ac-LOC_Os02g41904 || chr02 + Upslk
agtcatgtgacttaagttacatagtataataattcgtttagttttactacttcaccgtctctttttcttcctcagcgcacaaaatcccacgtcgggagcatggtttgcaggttatcacaccttctcaatttctaaaatcacgattatttttacggtaaccgtatggatttcaggtaaacaaacggttaccgcgataactgttttaagttgaatgacgacaaccccatccacaacgggttagatgaaactttgatatggagtgcgatcgatcgatctgccaccccaaacgtggccaagatgacggtccacgcgtggcgcacgcctgcttgtcgatcggtcaggctcagggcgctcagctcgtggcccaatctcgtcacgagcgctcctgctgctctcctc…
>Ac-LOC_Os10g34580 || chr10 + Upslk
aaaaatggcagatgatgacgtagccacgtagtggatgggaaatgagaaatgaaatatattggctttatggattacctttttgttgtacagtatggagtattattttctttgaaaaatgggattaaagcgggtatcttttgtcgcttgggtggttttactttacgaattttcatgatcaaacacaatgtacggctatactctactcacttcatcggtaaatacaatcactcttttttttaaaaaaaaaagatacaatataaacatacatgctcataacgtctgtacaccttcccatataaacatatctctgaaatattaggctgatatattttgagattgacgaaatcacaataaacacctcattatcaatacctacatctgaaagaataattaaccgta…
>Ac-LOC_Os02g38980 || chr02 - Upslk
cctcaaggtcactgacaggtggtcccgagctatagtaggccccacacgtcatcctcagttcgggtaggaatccgcgtccgcgcgcggaccttctcgaagaaagtcaaagcgcgccccgctccacgtcacgtcggcccgggtggggcccacgcccagatctaacccctggtccgtccgatccccgcgaagccgacggcccggatccgacccgcggcctcacccccgcctataaataccgcccgcgagggcgtccgcccctcgcgcgtcacagtctcgcatcgcttcgcttcccagtttcgggtctctcgcttcccccgcgcggatctccacttcggctctccccggctcggctcggctccctccacctcggctcggctcaagtcgagtcgcttcgcgaag…
>Ac-LOC_Os11g29290 || chr11 + Upslk
tcatgcttctcacttgtctcccacatgttaaattttacaatggaacaccacaagaccaattctcaatccatggtactacgcaaatgaaagaaaaagaagtttatactgcatcgcaaaaaccccgatcatcgcccctaaggccctgttttaacttgattaagatacatactttttctcaatttccgttagcacgcttttcaaattatgcaaaaactttctataaaaaggttattttaaaatatcagttaaatcaaatttcgagcatataatagttaaaactcaattaatcacacgtttatgaatcacttaatcatattcatcatattcaaacgggacctaagggcctattcggcacagctctagctccagctccacttctcctaggcctggagctcagtc…
>Ac-LOC_Os12g42700 || chr12 + Upslk
ggaacatagagagagagagtggaggtgaaaaagaagatgagatgagtaggaagtcgctgacatgtgaattccacctgttgacctatcgagtcaacctaccatgtcaacagaaaaaccgtttcccgcaccaccaaggatgcgaagtagacttatttttcaccacactacaaagctgagtttgaaactgacctcaaaagtgaatgtacatgcgtgtgcggggtcgcatgttcagacagccaggcctaattcccggcccaagttccggcccatccccagttcactccgatgccagccattatggcgggatgcgtgaaataccaaaatatttttttcccatctccctcgcgagggttcaaactcctcccccaaaatccaatccccaatccgcgccgcccccat…
>Ac-LOC_Os03g58204 || chr03 - Upslk
gaaaaaggaaagaggagatcgagtggatcaaacaccctcaaccaattttggatgatcgaaaaagattcgaccggatttgatgaggaacaaagagttttacactctgattttggaaaaaacgtagagaagaaaacggtaagagaggattgagtggatcaaaaaccctcaaccaattttgggtgatcgagaaagatttgaccagatttgatggggagatttgctctggcaaccattcggctatgggactatcttcgaggggttgaagatgacagtagactgtgcagactgtgcgtatggctacttgtggctgggtcgaagggaagcaggccaaacaaagggacgtaacagacttgcctagggctaaaatggaaggaaggctatcaaccctagacccaagaa…
>Ac-LOC_Os09g31482 || chr09 + Upslk
tttcacaaaatttttatatgtttcagaggttgatttttttgtttcaccatgtataacgtaatgttgcaccaacggtcaactgaaacatttgaccgtcctattttttttatatcatcgggcgtccgatttgtagctctctccgaataatactcacaagaagtataactactttggctttaatgggctacaaagcctgaacatgtcaaagcccaaaacttctaccccgaatctttcagaaccggcccagcccacgagcttaacccaaaaagcccacaacagcaggaaccttctagtattctcccgtccagcgcatctggaccgtccatacgacaaccgacggctggatttccctggaaggcctttatatgcgcttccagacgctactcgaagcaggaaacc…
>Ac-LOC_Os04g44640 || chr04 - Upslk
tccgaattttagctatttttaaattgtatttctacttgggataaatctcgtattgagtttttatatggaaacttctttcaatattgcttattttttaatttcgaatttcagctatttttagattgtatttctattggactctccttttcttttttttcttttttccgattaatgtgggaatttctagccctcacagcgaacgtggtgtctccttttaaagttattttaataatataatagatataatagttagatagatagatagatgcgagatggtccatcggcatctatctatcacccggccttctctcagaacagtgaagtaccccagtagagtatatactatcatacggcatcgtatcttattacggcttgatacaggactcaattttgaatcca…
>Ac-LOC_Os03g07910 || chr03 + Upslk
ctggggtctcgaagcagcacgattgcgcgtcctcggcgtcgccctccctcgcgatggcggcgacggcacagggagactggaggagctagtcaagcgtggcgcggaggccgacggcgacggcctcgtggctcttggcaacgcccatccacgcctacccctccgcgctcatctggcggagcttctcctctagctccgcgttgcggcagcgtgcgcgatccagcttggcctccgccgcacgcaccctccccatcgtggcgcgcgccacggccgccaccagcgcccggacgtgccgtcgctgcgcttcctccagccccgcgcgcatccgctcagcttgctcggcatccaccaaacaccgatgccgatcaaacaccactcaccaaacacaaacaatggatgcca…
>Ac-LOC_Os08g02250 || chr08 - Upslk
ggtggtggtcgcgggcaagcggcggcgctcatggaggcggcggcggtcgcggacgaggcagaggcggcggcgctcaaggaggcggcggcggcggagaaggacgtgcggaggtggcggcgggtgtggacgaggcggcgacgctcgtgggcgcccggcggagctcgcgaaggtggtggatggcgcggtgacgccgtcgctcgtcccaggtgggacgagtttgtccgccagtttttggcggatcggttggtcccggatctgagaggaatattcctctccagggaccaacccatcccatccacccctaaaccgaacacccttaaaagtgggttcgtcccatcccatccttgcaaccaaacactaccttaggtatcactacgagtacctgcattgtgaacggtc…
>Ac-LOC_Os03g08620 || chr03 - Upslk
gacggacggttaaatgttgggcacggatatctacggctgtacttattttgggacggatgtagtacgtagtagaaaaattcccttctcactgttaccgtacgcgaccacactttatatcggaccaaatatatcacatgggaccacctatacatttgtcgacaaattttctcctaaaaatttgacagatgtaattatagtacaatcgtagtgtaattacactgtaacttatatgtaattacattgtaacttgcatgtaactacagtgtaacttgtatataagtttcacgtaattttgaatcgttaaatctattacaagatttgttttggtaaggaagaaaaaaaaatcacagcacaaacatatgtgtaaggatttgttcccacaacctccattttaccgaa…
>Ac-LOC_Os01g52880 || chr01 + Upslk
gtcaaacgttgcaaacaaaaactcaaaatcccttatatcgtgggacggagggagtacctattctggtcaggcgaactcactttttgtggcctccttggtcagtcgacaatgtattttgagattttttctccgcgtggccttttgtgtttctttttttctgtaactttctactcttctccaggaattgttttggatcatagtagtaatcctagtactccctccgtcccaaaaaaaaggtaaaccttgggtttccgtgcccaactttgactgtttgtcttatatgaaatttttcattgttgctagatgataaaacatgattaatatttcatgcgtgacttatctttttaattttttttatatttttttcaaataagacgaacggtcaaacgttggacacgg…
>Ac-LOC_Os06g40818 || chr06 + Upslk
tcctgcagaatcatgtcagttaggtgacacacaaacggctcgtcgttctctgtcaccgggggaccttgtgcagtgccgcagttgcgtcttgtgtgcatctctgaatattcattcagtcatcggaaggaagattcagacagaaaatgcagggctcacagcagatagcagcggatagcctgcccctgcctgctctgtgccaagaaagccacaggctagctactctcttcgccgctaaatgtaattatttccagcttatttagtagtaaagtttaatataaaagaaaaagatttcctttcagagtcatcaaatagtcaaaatcttaaatttcgaattacttagattccttctctaaacacctgattagtcaaaaatatttttgattcccatgcagtgaaaat…
>Ac-LOC_Os01g65600 || chr01 + Upslk
tgataattgtgctactccctatactagggatataatacctctatctcacaatataacaatctaaattatgacgagaaactatataatataacgaatatgtactccctccgtcctataatataagggattttgaatttttggttgcactgtttgaccactcatcttattcaaaaaatttatgcaaatataaaaaacaaaaaatgtgcttaaattactttggataataaagtaagtcacaaataaaataaataataattctagctttttttaataagacgaatggtcaaacagtacaagtaaaaatcaaaatcgcttatattataggacggagggagtatattatattatactaaagagtagtatagtagtgagaaaaaaaaaagagtagtattggcttgg…
>Ac-LOC_Os02g02970 || chr02 + Upslk
accaatcagcaagcgactgaccttgctcacctgctccgccgccgccgccgccgatcacttcagaaggggatgcgagagaagcaaagaaaaccctagtaaactttttgtagattgcaccctgggttcaaatgaaaatacaattttacaattcagtccacctctaaaaaagggacatttaactccatgccacttttaagatgtagcaattaattattagttattcattgtctatgatacgtgggtctaatggcaaataatttagcaccactagtaagagagtaagggcccgtttagttctcaaaaagtttttcccaaaaacatcacatcgaatctttgcacacatgcatggagtattaaatataaataaaaagaaaaactaattgcacagttatgggagaa…
>Ac-LOC_Os02g51950 || chr02 - Upslk
atctcccattctcactcctcaagccgacgtctgtctacttcggttttgctgccacggagaatttggaccatgcatatgcatcagaggagaacagaggtgtgcatcagaattcagagaacagatatgagctgttctccagctccgtatactcgattcctatctgtcctagcggccatattgagattggatcgagtagcaagtactagccgctagcattagcagggatgaaaatacagtgaaattcgacccgctcgtccggtacctatcagtcctgtaatgttaaccccactagctcctcgacctttccttatcgtgatgtggcattgtgttcatccgggatgctatgctagctcattcattgtgacaggctactcactcactcacttggtcaaagtgtca…
>Ac-LOC_Os01g09550 || chr01 - Upslk
atgtgagaactcttatcacctgctccgtatatcttctttctactgcaatttgcaaaccccattattgtgcattggaaagaaatatccttttccatcattccgcgaaagcgaatgtgtgaaagaagtgtttcttcccagctgcatgcccaatacctcacatgattattttgttcacatcgtaattaatttagcactttctcctgtactggcaatctggatttaaagattttcttgttgagtatcaggatttcttttgtttgtttaacagcttgatgaagtgcatggcaatgcaacctttgatgagtcgatcgactagcacctagctcgccctccactcgtaggagctttatgctgcgtgtgagtgagtgcagtgcagtgcagtgtgtggaatctgcagta…
>Ac-LOC_Os08g41520 || chr08 - Upslk
cgtttgctgctttggaactctcctagaatttcggtgttctgatgcatcaatcaatacaggatagcaacttcgattctgtcctcgcggattcggcggcagattctaatcgttttctttcattttttcaatcaattctgatgtctactggatactgcagctcgcattgaaactctcactgatgagagtcaggagaagggtttacctttccgtttttaaatgaaaaccactcctcattgtattaccgaaaaccaaccagaaaccaataaaaagtggtgacttttgtttaacgtagtagaatacagttaatttcgattagtttttataaaccgggacttggcgatattttttttaaaaaaaacttttaaatgaaaactgcccctcatcagtttaccgtaaacc…
>Ac-LOC_Os02g37120 || chr02 - Upslk
gtaagggtgccaatattctttgttcttgtaagctgtaagaaattgtgcagtcaactgctgtgttgagagtagctagggtagtcaactgctacttaaaaattaggatatccagcaagtgattcatcgttagttgcgaacactgattattcactacctaaaacctactctgttgactccatagctgtagcctgtttacaaaaactgaaaaccacttttagtaataataatgcagaaattcaacttgatcccaatcaaaatgaaagtctacatttttttttcagcaacttgtggacactgaaaggggatatggccttttcttaagagtgagaaaaggatccaattgtgtgtattcggggtctcgatcgatctcggttgcaggccttgcagctctacctgtca…
>Ac-LOC_Os02g50480 || chr02 + Upslk
aaacatatttgaaagagataaaggaagagagagaagagcagcgaactacagatctgtagccagctgtagcacagactccaagacgtaatgtgtgtatgataggtgggactagatattaatagtatagtaaacaattattatataaattagctaatatattatctataaataatttggagtcagtagttgtctgtactattaacctattgcacacgagatgacgagaaggagcaggtggtaaattcccgcagcttggtgggccccacccgtctcccctctgcacgtgacgcctcccccccgccccgctagctccccctccttcccccgccccccgccaccatcgctgtcgccgtatcaccacagtatttctacgagaccaccccccaccgctgccgcgcc…
>Ac-LOC_Os01g53880 || chr01 + Upslk
tcccatatcatatcgcccccaccccaatccgccaaacggcacacgcacacacgcgcaagaggacacacgggcgaaaaaacgcgcacgctttcgtgatcgagccgccctctcttctataaatggattctctactgtaattcacatgctaatcttccagccacacacctagtcagtcatcaaagtgtgcgtgcttctccagaacagtgagagagagaggggcaaagggaggcaggataaaaagccgagctgtaggggactaaagaagaaagaaaagcatagaaaagaacggcaagcaagcagctcgaggcacccgcgctagtacataaagccaccgaggtgcgatttcgcgagctctagccgcttccacttggccatttcccatctgcctcctggagcttt…
>Ac-LOC_Os08g41530 || chr08 - Upslk
atcacgattcacggttgccagactcaattcattgaagtttatatataactgaccacagtggatattgagctctccgttgcttgtgtgagagcaaaccatcagcagcaggatagtggctatttctcttttttttttttttgtggagaagagtattttttatccggcctctatatccatttaaatatatagtcttaaatcgggaacttagcccatcaaacaacctaatgaatcttttaaattaggaacttagcctcttataaataatctaatttgaaattcacttctaaacttagaacttaaggtcgtgttactcaggaccttggtttggatcagcccagcctgttagagggttgacacctactgggccgggccttgatttcccctcctggctatttaagc…
>Ac-LOC_Os10g37850 || chr10 + Upslk
cgtcctttttttcattcttaacctttttttcatttactttcgtagctaaaccatggttaagttgttaattatactaccaataatctcgagtcagtcaaggtggagtctttttggttctttttattttccttcgatgtgcatgcgtggtaggttagggttcatgataaaaatgtgtaaaagcatcctggtggagttatatatggctgcagcttttgacaagaactcggttcgtttacgatacgttcccccacgcaattatttcgccatgattcttctgtgttaagaaagggcgagatctttgggttagaatacaagaaagtcgtgtgaaaattgtgggcgattaaatcttcccctttcgcaaagcttgtcttaagcactcatctttcgctttaaatcgca…
>Ac-LOC_Os07g44050 || chr07 - Upslk
cctcaatgacactagcttactgcaaaaatcaagagagggaggaagacggtgaaaaatggcgtgaggtgtactcggtgatttgtgtgatgaatgaacctgtcatgtaatgaactactgatgtgaatgaatgaatggatcaataagaattgcctcatttgtgaatcttttgttgttcttccctttcttatctgcggattagtgtttgtactgagtaactttgcagagtagtacatccgttatcagaaggacgcgcagtcaaacctcgaaatctcattaatggatgtaaaatatgtagagaaaacgtgttggtagatttgtgaagaaaaactgtatcacagttatatttgtagtgtctttataaacacacggtttgagaaaataatggtaaaacatatacat…
>Ac-LOC_Os07g44060 || chr07 - Upslk
tctcttgatggaaaaatgacagctaaagcaactaatcccagaagataataaagcaaagaaacctgaataaatttagctggttgtgtggtggaggagatgtgtgtatgtgcttctttcagacacccattgctgtctctaccatgtgtcatcttccaataagcacaacgattagtataaatagaggatactaggtgagatggaatcaaccagggcattgtgttgtgcttccgtttagcatctaggtacatgcatgtccatttgctgttttttttctctctctctctctctctctgctgctgtttcagactttcagtgttcttcctccgtttcttttctcagacagttggtaatttgtaattaagcagatgatagtggtgacattatagtttgttcttgatg…
>Ac-LOC_Os11g01620 || chr11 + Upslk
atggacttcgtcaatcttaaggatttggcccagtcttggaagatgctcatagaggttggaagatgctcatagagatagggtttgcgtgtgtgtatctgcattgtactgtgtaattcaaagaggtaggtttgcgtgtgttcttgtactctaattaaaaaaaatagggtgacactcaaaaagtttatagtgacacgaacacataatgaatagtgtccaatgctgtttattactcgaggttggtttatgtccataataccttaatgttacatggcaaatcgtccaggtgggtttatgtcgtgaacatctgaaagttactccctccgtcccaaaataagtgtagttttgcactattcacgttcaacgtttgaccgttcgtcttatttgaaaattttttatgct…
>Ac-LOC_Os04g57720 || chr04 + Upslk
aacaaaacttcttccgaaccaacatatcaacgatgatacggatttggatatcgacgaatcctatttgaactgaactaaatcagccaaaccggatagctaaatccaagaccaatcaaaagcggattgtgcaatcgagagagaaaaaaaagcagagaagaatcgcacgcggcacccatgcatgcaaatctccggcacgtaaacaactctcggattcgccttctgataccgcgagcagcagcacagcaaccacagcattcaaaagcgaacattcaaaagcgaagaagaagagaggagatcaaaaggccaaaaaaaaaaagaaaagaaaagaaaaacagctgcgcacgcagaggagaggagaggagaggagaggaggaggcgaaagcgacgggggagagagag…
>Ac-LOC_Os02g07180 || chr02 + Upslk
ctatattaccctttgtctacttattggttagagttgattgaagaaaaacacggttctcaacataaaagttgattcatttataaaaacaaacatgacataattactttatcataaatttgaaaactaaaacttagattttttaaaaataagtatcaaattagatttgatgaaatttgttcaatttttttgctgaaatttaatcccaaataagaaacaaatttggtttttcaaatttcgactaaaaccttttgtgagtttcatattttaagaatgatttaaaatttgtttttttttctgaaatctggtgtcaataatcacgtctcttttgattttttattatagattaagattttttataacgagacttatgtttttaaagtaggtagcataaagtacaag…
>Ac-LOC_Os04g46580 || chr04 + Upslk
cataccccccattccccagccaataggcactgggccgccctgtagctgacactgacaactggaccaccgccgtactgggccccacccccgcccgtcgcgctgcatgcatgtacacacccacgacctgcctcgcaggcttttttttttcactgcccaccaggtacgtaccccatgtcccatgtactccaccgcgtagctctgtggatgcctctatgacatgtggggccatggatagaatgggcccgtcgacaggtgggctgctgcgcggttgtcaactggtgcgttggctgggagaatctatcgtgccgtccggttccggatatgggtgggatctttgcgcaagtggctcccgtgatccgtacggacgcggggcacggctcgccgacaggtggggctcgt…
>Ac-LOC_Os03g40780 || chr03 - Upslk
cagtatgctcctttcagacaattcagtgtggcaactgtttttttttttgtcgattagtattatccaaagtatagctactattacacaattgattatagtttcagtatatgtgaccattgaagtgttgggttaagcttccataagttaacagaggtatctctgatagaccaaatgctcttagaatggcacgcaataatcattccaatgatttggtacagtaatactcctccatttttgtttatttgacgtttgaactaaccaacgagacaacgatacaatgaacaacagagggagtatatagcaaggattacaacatggttcagttggaaagcttacctacgagaatcaatctaattcaaatgagcacaataagtaggaggtcaccatgtgtgctgctgg…
>Ac-LOC_Os01g49830 || chr01 - Upslk
atacttttctttctgtcatatggtacaaaacatgtcccagtatacttttacatggtgtttccactttccagttccttgtttctatcacactcactaggaccaaagaattcccctgttgacgcaatatcccacctgattcctccaaaatttccagaaaagacgcatactagtccatgcatggcacaacagaacactccacaatgcacaggtcatcacacgcaatatatatccacccgaacagaataaaccatggatatttaagcaacactaatgcagccattgctttgatcaaagcaactgccaaagcaaacccaataaaaagaagaagaaaaaagaacacagaaaggggccaagtgtgacatggcgagctgcccccaagggcacattttccaggccaag…
>Ac-LOC_Os01g34060 || chr01 + Upslk
atatgaaaaatttcctattgtttctacttgtttcaaaaaaataataaaataataatatcgtttccgatcatttccgaccgttttcatcctgacctaaacatgccgattgaagctttggaagccgtccatgctgattagaatgggtgctcttccgctacttgttccggataatatccctctcatgtcctctttcaattatataatatgttacttttgatcacaattttttatacattgcgtacttaaaaaaatataatatgaatactaaaacttacaatataattcaatgtataattacaatgtaagtataagtaatttatggtgtaaaaactatctgattattttttataagtagtaaatatgacgtcgattcctgactaaaaatctttaaaaaaaact…
>Ac-LOC_Os01g13740 || chr01 - Upslk
attacaaaataacaatatccgaactttagtttgcccttaatctatgagacaaaatttttgaacaaatagtaaaaatcttacttttcaataatacaagtgcccgcgcatatatacgtgcgggccacctttctagtttatagttaaagtttcaaaagtttggcattagtattgtatagattgatagttatttttaaccaggagggagcaacaaatccgtgtagaatatatcctacgccgtacataataatgatgagtagtaatataataataggttgtagatcaacatatgtccagttgcgcacaaaatgcccaacgagacaggcgtacacatgctcaccagaattattgttttggcaagttgcatccgtcaaattcagtcggcagggtcactgagatatc…
>Ac-LOC_Os03g56050 || chr03 + Upslk
cctgggttttcacttaccggttttaagggtccctttaaattatagggattaaaaaaataaagaaacaagaaaaaacacatgattttgaagccgtaacaaaaaattgcaaaacatagaaaaaaaaacatagaaatgactgtttgatttcttaggaaaaacacctgaatcgaatgagagagataactcaaagaaattttccaagagctttgagctcttgctaattttcctttcaaaatctctatatgattgtccattctatagtaattttaaaggattggataggatttaatcctttgattcaaagccatccataagaacttttcttacaagattaaaattctccaaaattcctatattttttcctccaaatcaaaagacccttaatagaggttagctact…
>Ac-LOC_Os09g38570 || chr09 + Upslk
tactctctctgcgcggcggcagcgcatttcccactcggccactccagccccccgcagcatccgcccgatccgccgcgcggctgcttggctgttggctcccaccacaccttggcgtggccgtggcgcgggtgttggatccgtccggtcagcgctggcgtcaccctccactccctctccttccgcccttgcctcctcctccgcctaatgcgatccgacgcgcgccaccaccacctcctcctccgatcccgcatgcgcccggtccaccgcgcctcgcctcgctgacccacgggggccacctgctgctggtggtggtggacggacggagttgtccgcgacggtctcccactttccgcctcttccccaccaccatcgttctccttctcttctccctctcccacc…
>Ac-LOC_Os08g41550 || chr08 - Upslk
ccggtaggactcttgtttatttacggcccatttaccagtcggccaccctcatgggcccattacggcccatccaaacagggccgggttaagtagcaaagcacgcgcaccatctccgcctctctctcttcgcacgcgcgcttcttccccaacctctctctctctctctctctctctcctcccacccacctcggcggctcggcctcggcgtcgcgggacgccgcggctcgcggggcgatcgattcggggtcctcctcgcgtttcccggtgagttctcccctccatttcttccccaaatcccgctgttcttcgccgccgcggggttgatcgctcggtttggtggtgggtggtggtggtgtgggagggtgggggtggggggttttgcttggtgccggaatccgc…
>Ac-LOC_Os01g55750 || chr01 - Upslk
tttgtttcaattgcaccggatcgcctctctctgatccttttgcttccggaacgacctggttgatcgatctgtcaatttaattatccattttgcccactgctcttcatttttttcctttttttttcctgaatatagtgttcagttctaggaatccccaactgagtaaattaatcctctgtcaagcctccaaaaaatttcacctttttcgctcgccacacaaatttcctccctcgatcgattggtttcaaagagcacaatttaaaagctaatgactgctacagttaaagactgggtgcatgctgcaggccctgcaggattagctagctagcaaaagctattcgtctcggcataaaggctagcactcaatacaaaccccccgacccagccttctcctgttcc…
>Ac-LOC_Os12g40920 || chr12 + Upslk
actttgcaaaggtgtccggtccttctttcctttgtcaaaagaggctgtctttgaattcgatcaacttgtttttggattatgctttggaacaagtttaatttttatcaaacacttgaatttgtcatggttggacctatttgggagtttagtggatattactactttctatcataacacgaatatgttcttttgttatggatgtaaattataactactttgtaacttttttccttataaatggctttgatttttagagaatctttattttgtgaattttagagtgttgtttaagccaaagtgtagggggttccaaaaccatgtaaataccacaaagcgatgttgtaatccacaacctccacttttttttttcgaaatttgtaaaacagggattcgtttaat…
>Ac-LOC_Os07g46480 || chr07 + Upslk
taaccgaccattatacggttcatgaaccagatccacaacctcacgtgtactcactcagtaaaaaaaaaacaatctagacaaggataatataaggttgtgtttagttcacacaaaaattaaaagtttggttgaaattgaaacgatgtgacggaaaagtcgaaaatttgtgtgtgcaggaaagtttttgatgtggtagaaaagttggaagttttgaagaattgttttgtaactaaacacggcgctagtacaataaatatgaagacgagcattctcagattcgttacagtaggctatatctcattcttacctagcttgtatttttatggagggcctacatctcatctgacagatagccttttagagcaggtacgttagtagactataagccaattataaaca…
>Ac-LOC_Os01g09790 || chr01 - Upslk
tgcaagggtcccccaaaccattgttaagcttgttgcactcttcactcaaagccagaaaagctgaccagatgaagcagtctactctactccactgaccaaaaaccgccaatccagcttttcttctccctgcactcacacacatctcacttgtggtggctggctttcgcaagaacccagaaaaggaggcaagcaggcagcgagagctcctctcctctctgtctcttcttctcgctgctcccaatgccgatgcagcgaaacgccatgaatttttcgggaccaaaataaaaagaacacaccccacattcagagaaagaaagagagagagagagagagtaggagtagtatgtgagagctccaatgaatgtgtcacagatgtccatcagagtatcagacccaaga…
>Ac-LOC_Os12g41860 || chr12 - Upslk
cttgccaagtctgaagaaaaaaaaagaactaaaaaaacaaccttttctttttgcaaagggattcagaaaaagagaccgacctcattgtttgacttaatgcttatacttatataagtcaaaatttaaattttacagcttaatctgaatttgaccttttggttttctggtcgtagtttattttaccgtatctgtcttttagacactaatgacacgtatataaaaacttcacccacaaataatcttttatatcgggtgtgtttagttcacgcaaaaattgaaagtttgattgaaattgaaacaatgtgatggaaaagttgaaagtttgtatgtgtaggaaagttttgatgtgatggaaaagttggaaatttaaataaaaagtttgaaactaaggctgtgttt…
>Ac-LOC_Os04g49450 || chr04 - Upslk
aaagctcaataattcgtgtagtaccccgaaagccagccgaggtgacatcaccgcagttctgctcatagtttgatccaaaacagttttagagtttgttctcactactaagttcaaccccccaagatattttcattctttgcttgccaaaaatcatcagcagaaaaaaacatgaactgcttgttaattcgatctataccaaccgaagtttacctgaaactctgataactgcagcctatcatgctccaccagctgccagggcaattatggtactatctccagagcacgcacacagtaaatagcagcctaacatccttcgatcttatcgtcggcaaaacacacacgcatagagtggataggatcacaggaacatgccatcgattcgtgaagacccacgaaagc…
>Ac-LOC_Os02g58470 || chr02 - Upslk
tatcgatatcttaaacagattgatttttttatctcataaaatactgcgtgcatatgctcgtaatcagaccaacctctggggctctgtaattttgttgccgccgacactgtttttctattctacaagtacaagcagagctagaaggttgtacttgtccattggtcaactcatgcatcggtctggaatgtataatggtcggtattagcaagattgtattaaacttttcaaattatggccataaaaaatttcccgaaagcttcgtttaatataaaaaattggtatatgtggattcaccatagtattatcaacttacaatttataaatttatccgaatatagtgatggttggaattttaaaaatttggttgaatcttatcctaaacgttgatttttgttttta…
>Ac-LOC_Os04g50060 || chr04 + Upslk
cttgtttgattaatcgcttaaaagctgcaggtgtactaatgaaagtagtactagtatacttaaccaattgaccatactcttcctagaatggcgaagagcaaatttaatagtaaagctcactgcttactataaatttagagttaacttatataataagttagttgtaaggttaactttattttttctataaggttaactttattttttccattctctctctttctcactccataaatttaatgcatattttttggaggttgtgtggagctaactcttgcatgagagccaatactacccacttttccttatctctcttccacataaagtatatagtttgcttatagcccattattatccttgctcttatgagggggggcgattagttaacgttaagcacgc…
>Ac-LOC_Os03g07910 || chr03 + Upslk
ctggggtctcgaagcagcacgattgcgcgtcctcggcgtcgccctccctcgcgatggcggcgacggcacagggagactggaggagctagtcaagcgtggcgcggaggccgacggcgacggcctcgtggctcttggcaacgcccatccacgcctacccctccgcgctcatctggcggagcttctcctctagctccgcgttgcggcagcgtgcgcgatccagcttggcctccgccgcacgcaccctccccatcgtggcgcgcgccacggccgccaccagcgcccggacgtgccgtcgctgcgcttcctccagccccgcgcgcatccgctcagcttgctcggcatccaccaaacaccgatgccgatcaaacaccactcaccaaacacaaacaatggatgcca…
>Ac-LOC_Os12g16690 || chr12 + Upslk
gcgccgacgaggagatgtcgcggtagtgcgggcgggtggaccgcctcgacatgtagtagtccctcgccgtccgccgaaacagcgcggggcggggaggagtgggccaggcacctgatggcgacgacggcggagggcggcggggtggaggagtcggagtgaggaggagccggaaggaggcgatgcgggccggcggttggcgtccgagggaaggaggcagccacacggcggcgccagacctggcacgacgatgggccgggccgaggcaagggcggtggccgcagtggtcgtcgtcgcgctccacccgccgctcgtcgccgctccacccgccgcctgccacctctcagctccgtcgccacccatctgcgccgcccgccgccgctcgctattctcaggggagag…
>Ac-LOC_Os01g36220 || chr01 + Upslk
cacctcgccggagattccaacgaccctttctttgctttctcctcctcctcctcctacttcgctttaacttaggtgtccctttctccctccaccaccaccaccaccaccgcacaacccagctttgcctcacctcatcttttatttttattttaatttttaattttttttttgctgtgaatcggaggccaccccacttaactcctaagcaaaggcaggggcttctcggctataaattgcgcccctcggccagaccccaattcccttttccctctcccttcaccccctcgccaagctttgctttgctcaatctctcttgcagcctagcgccgccctggctgctagctcagctagctgctgttgacctaactgtgtgtggccaacctacctagaatctttctt…
>Ac-LOC_Os01g19130 || chr01 - Upslk
ttttatgttgaaaattttcattatttctttgcatataaaaaaatattgtggaattttagtcaggaccgagaccgaatttgtcgatcctaatatttttgtgttgaaattcggtcttcacttttcaaagatatcgagaccgaaattttcagtcaaaccgaatacccacccctacttgtatttcgaaattaacatacatcatttttttaaaaaaaatatagccgttatgttaataactgccagtgtaaatcctttacattcctcaactactaataacgacgagtataaccgtacgctaaaaattcctacaccacataacggaaataaacggcattcctaatcgagtttcttcattaaaaaaaagcaaaataaaacccctaaaaacggacggtctccggtctc…
>Ac-LOC_Os03g08610 || chr03 + Upslk
cctgtcggagcggaggaagatcgagatcgcctgggaccgacacctcgccgaggaggccggcttctccgaccaccactggaagatcaacatcaccgacccccgcaagtgggagtagattgcctcgccggcgatcgccgccgtcccgtccccgtacgacgtggcagcttgctagcttagctgggctgggctgggatgggctggctggccgcatttagaattttgggcctccgttaattctctcttctttaacctctgttcatatatacacgcacagggactatagatttactaagccctcggtgaataattcaatcacaagtaaataattgagtaaaatgaagtcacctttttattgtcaaagttttactttggatcacacttaaaccaatcttttcattt…
>Ac-LOC_Os03g56070 || chr03 - Upslk
gtagttgtacccgttggctgccggatgctgcggctccgtcctaatggccgcgacggccttttgaggcatgcgcagcggcgctggtccaacatgttgcatagccggatcaaggtgtagcctccccttccttctcggtgaactaatggagccactaaaagggagggaggctgaaagagaaaggggagaggtgaggaagaagacgagatgaagaggaactcactgacacgtcgatcccacatgctgactcatcgagtcgaccatgattaaattgccaccgttttcaacaccatcacgtgagttgatttgccctgattttcgaagatgggggaggctttatatctggttttgtggctgagtaaggcgattaaatcaggagcaagagtgagggaaaataataga…
>Ac-LOC_Os05g46470 || chr05 - Upslk
cataagagcgaatttcagatagagttatttgagggctaagttcctaatttaaaaaggctgcatatatccggttggatgtagaggccaagtaaaaaaaatacccttctctaaaaaaataattttcttttagctaaaacagtactctacaatctacattctaaaacgttgaatttgtggaaaactgcctaactattatcagcaaatttccatacaactgatcagcgatcagcgatgacctgcagcaaaacagggtatagtggacttacactcgccaccagcagcgttcaccaccgaaagcctggttgtactcgtacttgccatgatccaaagaccttagaagaatgctgatacctgatagctacccaatgctagctatcagattcccccatatatagcgct…
>Ac-LOC_Os02g52190 || chr02 - Upslk
cagattaaaaagtccctagcctcacccgggatttcgtgagaacggttgcttctcctttctgcatcagggaattcttgcagcggaaaatctatcgatctcgtggctcccccactgctgtgacgctgcgtagatgaggcagcagctttcgaccgtggggcaccgagctagctggcgactcctatttaaacctctactataactggcggattgtacacctaattgtcatttcctgtggcgattacaacttgtttatttggactgactagtcattgtccattacgtgggggtacacccccaatcaattcgttaagcatttctttttctcgcaaaaaagggtgcaagactacagggaccctgatcaagagcacataactacatactacttccctgcactcccac…
>Ac-LOC_Os03g01610 || chr03 + Upslk
tttctttctctgagattttatttccttaatctcaaattaagctgataagtaagttttggagccagtttaacagctctatacctgctctaagtagttattcataaatattaatgcaagtccattggatgcaaatagtacttataagggcatgtacaatggttgtcaatagtggtatcttagcggtgctaattagaaatacttgttgacatggaagaaaaagaaagagagaaaaaaatcattgttatgcataacaatggcttaacaacgactcttaatcactataatatggaaatatggttgcatgagtataaaaaaaggaaagaatattaataaaataaatattttttaagttaatgattagagcctttatcgtctcaactattgtaaacatatggtctc…
>Ac-LOC_Os01g72700 || chr01 + Upslk
cacgagggtctccactggaacctgaggaagtcccagtcattcgacggcccgcgtgattgatcccagctcctggatacagtccagtgtcagagttgagagtttcagctggccatcagaagagtttcccacgagtccagctaacaccgagcggataaatgtacctagcagagtttgttgcttgttaccattccatatacatatacatatacatatacatatactagaaggctgctgcgtgtagatttggggtaagtactggggactgaagaatgaatcgaaatagaaagtatcgagaatacactgtgccatgatgaatgtataacagtagatgtggcaggcaacatatactgatgtgcactagcatctgaagtagcatgggagagtagataccggtgacaa…
>Ac-LOC_Os04g08740 || chr04 + Upslk
tttatatatagagaaaataacccgcataagtttatagagcatatggtaattgtgcatcatatgatattaggataaaatgaagaaaatataaaggtgagagtagagttttggataagcaaaaaatccatccatccatcctttaaagccgttggcggcgttggccggcccaacgacatcgacggccaaatcccccaatcccaccttccggaaaaccaccaacccggcagcggttttccggcagccactgccgccggacagccagccaccaccgttgctggctactcactctcacagccacagtgaccgactcggctcgcctcgcttgcagctgcacccaacccaacctcctcgccttcctcctctccttcctcttctcctcttctctactccactctgtcc…
>Ac-LOC_Os06g45140 || chr06 - Upslk
tgaagaagacttccgtataaatcgtaccatttaagaaacaccatgggatattttggccatgtacaacactccaccgtgggtagtggccacagcactctagctaagcgatgggtaaattcccttaaacctactctattcatcatgcgctaatggcctaattcgttttacgtattttcacagccttctcctctcctcttcttttatactcccttagtttcatattataagttgctctaaactttttagtagtcaaacttctataaatgttatcaaatttataggaaaattgatcagcatctataacattaaattagttccaattaaactaacatttaatatttttttagtatgttcattttatattgacaatgttactatacttttatataaactgaacca…
>Ac-LOC_Os12g32620 || chr12 + Upslk
atatgcttactattctttgcactttggaccggggctagataacttgagctgccatgctggcaagaacaatgtgggttggctccgaattttgtctatttgctgccataaactatgagaaccaatatgagggcttccaccaccatcgaagttcttgccaccaaatatgaaaacacaaaattatttttttaacacactattgtaaaataccgaaatgcaagaacaaatcattgcactgatcgtttatctagcacgatgcaatacccaattgctgccataccgatcttttatgtcgcccgatactccatcggctgctgctttgtagcttggctaaagcaagaataaagccccaaattgtgaaccttagtccaaagtgcaacaatggtaattatatgtggtgtt…
>Ac-LOC_Os04g59380 || chr04 + Upslk
tagcgaacaaatgtcagctaatatcgtatcagcacgttattaggtggggagagtgttttcattcctggagtggatagtcgcttatttcttgcatgtcatcaaaagaattttaaaaataataagataaaataatatgaaatatatcactgctttcaacttctacaataattgtcgatgtacgttaaccattttcactttaatttgtcctttcgattgcaacatatagaagttgaatttagtcccgtatatttgtggagtgacatatttcatattaatatatgatgttaattttttctatctatttaggtgacatgcgagaaataaaggagatacctcctcaagggataaaaatccgtctcctagtgttgttccaactgcagataggtagataaaatatac…
>Ac-LOC_Os03g13130 || chr03 + Upslk
gtggcaggtgggacaggcttataatgtggcagaagattaggttatatattcaccttctgatctgatattactggggtaaaaatgtcagccactttgggtgaagtaaattttccttttgggcataaataactggaatcaaccagatctggatggaatagagtgaagcctttcctgagctctcacctctatcttgcataaaaaagaaaggaagttggtaagttttaggacagacataaatatatcttccaccataaacaaagtatctgaatagccggacaggatcgatccggcatgatactgatataagagcttcagcagtagggacagtactgctagtacaagtagtagtagtgtagtacctcatcaagttcatcaccctcatcctcctagcagagaaag…
>Ac-LOC_Os09g31400 || chr09 - Upslk
ttctttaaaaatcatattgatttatttttttaaaaaaataattaattcttactaatggatagctccgttttacatgtttggaggagagttcccaactccaacttactccctccgtcctaaaataagtgcagttttacactattcatctccaacgtttgatcgtttgtcttatttgaattttttttatgattactatttttattgctattagataataaaacatgaataatactttatgtgtgactatttttttaaaaaaatttcataaatttttcaaataagacgaacggtcaaatgttgaaaacagatttccatgaccgcacttattttgagacggaggtagtcctagacaacacagggctgtgcacagagtggaccggagcaaatgggatctgcgag…
>Ac-LOC_Os06g17490 || chr06 + Upslk
aaatacccccgtcccaaaaaaaaacacaatcctagcaacagacctgaacacgtatgtgtctagattcgttgataggattggattctttttgagacggagtagtaaacattagcgagacagttgtgagttgtttagtatggaggtgggataattattttctttatgtttctgaatgaatagatatcaaatactccctccgtattttaatgtatgacgccgttgactttttaataaacgtttgacctttcgtcttattcaaaaaaatttatgtaattatcatttattttattgtaaatttatttatcatcaaatattctttaagcatgacataagtatttttatacttacataaaaaattgaataaaacaaatggtcaaacgtcgtttaaaagtcaacggc…
>Ac-LOC_Os08g44050 || chr08 - Upslk
tagtagcatatgctcctaagctagcttgttataccagttacgtcgtcgtcgtcgtcatcatgtgctatagctagctccaaacaaaacttggagaatttggagcgtacgtgtactagctagtatagattgcagcagctagctagcccagcagcaagaagacgaggagatagctgcagtctcgtttttggcttttcgaatttattataaccccggttcgtgtttgctagctctctatatatttctatctccatcgccttaattagagttttctcctcttccttttttcaacaaggagcctagcttgttttctttaacttgtttgttcggttctcgatctccatctcagatcgatgacatgtgatttattttttttggttttttctcctgcatgtgttgctg…
>Ac-LOC_Os01g65590 || chr01 + Upslk
tattgttggattttgtgagtatgctttcttcgagtcaccgaagattggaaaatgtatttcattttggaaacactctgggctcatgtctttccgatgcattatcacagcttctcgtagtaactggagatgtccaaattgttatgttgtggcagccctggaccgtggtcgagcaagctcctagatatagcaaggttccccccaccctttttcatatatactaaggtgcaattgatataccttgtggttttttatatgttttaacgatttgttcaaatgtcaaaagctgaggagcacggcgtgttactaattggacatgagtagagagttgatgccgggctgtcacatactcacatggattcacctctgttatgatttttgacaaagtatatatgaatgcga…
>Ac-LOC_Os01g15290 || chr01 - Upslk
atgctcgcccccctctccgtcgtcggctggtcgctcctaccgtgtgtgtacgcctgtctagatttgatcccgctgcttgcttgcatgtgagatgtgaacttactcatctagatgtgagatgtgaacttacttcatgttgattattagtattgttgattttggactgatggtcatgctccggctgaaaatactagcagtttttgttttttttttcttttggatggcaataatatctcttgactgaatattgttattatttgagatgtgaaatgtacctattgagtttgttgttcctgacagcggggatggagaatccatggggggcgatgggagaaaactatgccccgttgcatttcgcaggggcgggaacgtgttgccatccctagcttctcttctata…
>Ac-LOC_Os01g52890 || chr01 - Upslk
gcgacacggtgtactgcgaggacacggaggagcgcgaggacgccggcacgccggcgatcatacagaaggtccgggccgcgctggcgttccgggtgaaggagtgggtcggcgaggcgtgcatcgaggcgcgcgaggaccacatgctcgcccttgctctccgccggatgcaagcgtctccaaacctgcggctgctgctcggcggcgaccggcccagcggagggcgctgtctccccgttctctccttcgtggtgtactcaccgcgcgacggctccgagcaggatgagcggccgcagctgcactgccggttcgtgacgaagctgctcaacgacctgttcggcgtgcaggcgcgcgggggatgctcctgcgcggggccctacggccaccgcctcctcggcatca…
>Ac-LOC_Os07g44090 || chr07 + Upslk
agaagcaaccgttttctgcttcgttgtgtgtaatacgtgattaacttattgatttacgcattttaagacaaatttatgatattaacctctccccacccacacttatgatattatggtaggtacattttaagacaattttacttatattaattttacgtttctaaattattgttttagaagttagtgatggtcaaagttccaaaacatcaatcgaggggttcctttgacatagaggattggcaaagaatttttgaaatattcaattctcttcggaattttttccccataggatcctttgattcgtaggaacaagatatgaatattttcgtaggattacatatttctatgatcaatttcatagaaaaataaacaaaaggttagacttcttggaaacttttc…
>Ac-LOC_Os06g02510 || chr06 - Upslk
tctttttcaaatgttgttcttgccattttcctgtttgaagttttccaagcaggcgatgcaagaaccgagctgtgcctgcctgcacaatcgcaaacatatattttcttaaaacataaacaaagatcacacagggatagtaaaatatgatgaaacaatattcagcatcaacttgattctttaaaatttgggtttgctaaaagtcttcagaattcagggcttatacaaatatacaatatctgcagtcgcttactgtcttggcctatcacagagccgcttccatttccatcgaaatttcgcttcaaagatcagaaagcgagtacaatctaatacgcctccgctgtcacaagcgtattactatctattacgcctttatgcggggaatgcggaagatgggcctta…
>Ac-LOC_Os12g41940 || chr12 + Upslk
taaatccgagaaagtcattaagatgataggttgttggattaaaatatgcctatcaaaaataaatttttcagatttggaaatatgactttcaaaaatagatgaaaggagtatttttgtagcggttatacgagagatgcacaccattattacacatgcacacaccacaattacatgctcgtgaatacgcctcctaacacacactctaaccttgattagaaaactttgatgatgttttgtcatgtctgaatgaaaacaacaaacaaatagacaatgccctggaaaatttcatacttgtactgcattaatttacttaatttaggagatgcacttaataatatattaacaaggagggtttagttttaatcctgagatcatgtgtttaattcgcaggatattcac…
>Ac-LOC_Os03g04550 || chr03 + Upslk
atcctcgttttaatattttgcagcgatacggatgactctgatgatgaatacttggacacttgcatatgttcaataatgtaaataccgtgaagcttaatctccggcacatcttgcaccatgtggagtctgttgctctatgcatgtgtagcaagagctgtagtgtgtcaattttgctggcttctgcgtacccctaacagtgatgtatacataagctcactccagcagactcaagccatctctgttcaggaggtactgcaaatgtagctaaccttgcaatggaggaagaactggtgataaacaaatggccttgacgtggagtttttggtcagagccctaagaaagctactataccactgggtacaggcgtacagcatgtagaaaggagaagggaaagatacc…
>Ac-LOC_Os01g52851 || chr01 + Upslk
tatgcactatttttagtcacaaactatttttgattttagacaaaattttgtctaaatcaaaaaatcgatctatcacacgaaagagcacaacagagcacaaaatgggaggtatagatgattcagaatgctccggtgggtgtcctatttatagaaataaatttcatatttttttcgaatttttttccatttttttgctctccaacggctacttctcaaaaacagcggtcgttggattagctcactagccgttggggacacgtggcactctcgcattcgtcgtttgactagctgttcggccgccgtatggggtctcgctgagtcgcctgtcgccgtctcggctgctcccaacgaggcacggagtgacggaggcagtcagagcgagagcgacccagcctccca…
>Ac-LOC_Os03g01650 || chr03 - Upslk
aaggaatcctaaccgcgatggcatttttgagacaaaatcgtttgtatgatggtaattcttggaattaacgcttgttgatatcatttcttggatttaaacgcttgtcaatggtatttattgaattatcgcattattttatggcgatgtcatagaggtactgttagtaaggatacatcacaattaatgcaagtctattggatgcaaatagtactacctccgtcccaatataaatgcaattgtgattttctgtgttcaacatttgaccgtccgtcttatttaaaaaaattataaaaaaataaaaaaaatcacactaaaagttttattcatgttttatcatctaaaaacaacaaaaatactaatcataattttttttcaaataaaatggatggtcaaacgttg…
>Ac-LOC_Os01g52900 || chr01 - Upslk
tatctaagtttaagttatagacttcatacacatacttgtatttatgattaattattattttagtgatatgcgatatactcgtggatagtattgtatttttttgaaaaaaaataaagaattagaaaatcaattcaggaaacgtgatcatgaagaattagaaaattatcgcaactagttgctctttagaacgcaggctaaaaaagtaactccatatgtcaatatcttgttaatacgattcttatgaacttcatcggcttatccgtaaacagtgtgattcactgagcttacgggcgtgtcggtactagaaacatcttcattttcagcaaccgtctgttcctttttggatcaatgggccaacgttgctggactaagcaagccgaggcacagcgttggcgcaat…
>Ac-LOC_Os08g06280 || chr08 - Upslk
caaattgtggactgcttctgctctatccaaacaaagggaagactttcagatatcctaatatgcatatatggtcactaattgaatttttagaaataaaattttcagctcctttaactttctgcttcagaaatgcacgattcccattccgatgctcctaatggattatattttgtctcaagcagttgttttagtacaaaaaattgtatgtaatacatgaaaagtaatacctgggacagtaatagctcaagaaacaaaactctctttgagcacaaagagaaaagtcctttcaagccgtgagaaacttttgggggtacctttttggcctcctatcatatgagctcctccttttttcttctcccctataaatttgccaagctctatctcacactgtaagagaga…
>Ac-LOC_Os02g10490 || chr02 - Upslk
atcataaacgcaaaactccaggagtgtgacacctaaaccaccacaaattttatattaaaaaattacagaaggaaattctatagatgctgctgaaaatattttggctttttttttttgcaaacatccgtgagaaatattttgtttgatacccaggaaaattgagaaaagagagttttataaaaatttgcaagagaacatttaggctcagtttagaacatactattcaacagattattcactcgattgtatggacaaattgaatatttataaaagtaaacttatcgatagcttagaaccagtgttctaaccaatacaacagtagatgaaagcagggttcacaaactttccggatcgagtcaaaaacataaaccactcgatttttcaatcaagttaacaaaa…
>Ac-LOC_Os01g10850 || chr01 + Upslk
tagcgtgtacattatcaagcagctcgtcttctatacttctataaaatcaaaggcaaagggaagggacttgatgatggcgcatcgatcgatccccattccatatctgccgtgaacttaaagccttcacaaaccaaggtggacactgataaggtcgtagtaatccagaacctctgcctgcctccatcagcgccggccggccggccggtctgctcattactagcagcacacagtttaaactctactttggtgtagtacttctcgtacacgttgttgcttgttgccattatcacgcgtagtttattcggagtagttctagtctggagctttggaagggggccggccgcttgtccagacatgcgcaggcccagcttgcaacttgccgcgtactactgccccgat…
>Ac-LOC_Os09g02250 || chr09 + Upslk
cccttggcaatggattggaccaaagtataccagaccagaactggctggctggcatgcacctttttaccaatacccccaatccttcatccatccatcagccccattcttttttttaaaaaaaaaacaacaacaactccatccatccatgcatgtgggggcccaaaagttggcaaacaaaagcatctagcatcaaacaaacaacctcaccatgccaattccacaacagcctcaaaatttcttgataccactaggaatcattcaattcaattcatggatatccactaagagcaggtataatagagtacgataagccggcgacacaagcatccacatcatagaaatcataggtggaagagagagaaaaccggagagagaaggcagtgggcgctaatgcaatcg…
>Ac-LOC_Os01g11150 || chr01 - Upslk
cttagccactttgagcaagtggcattagtgccggtgccagttctcatgatgcttcgtatagaggtgcttgattagctagggaagaagcatcgtgcggaagataatttatttattatctctcttaaatataaccattattataatgataaagtatggtcaagtacatgaacacgtttgtcctctggctgaatataagttttattccctataccccaaaatattgtaatttttggttggatgagatatatcctaataatataaatctggataagagacatgttcagactcgtagtactatgatgtcctatctaaccaaaagttgatatattttggaacggatggagtacggtattttagtaaatttagacatttaacaatggagtgattttacaaattttt…
>Ac-LOC_Os05g45240 || chr05 - Upslk
aactactccaaaatgttgatatgcaattactttgcctatcagctctgaatgagtgaattcttcattactgatgtttcgttgtccctgtttcacttggggtcaaatgctaatttcttcatgcttggttaatgaaaatcctttttctcttagacagtgtgcttctcttagacacttgggtctggaggactctactgttattaatgtattaataaatttacttcagttgtgaacttccctactgttctcgaaatgatagctttattactataggctagtgttgatgcctcatagaacacaaactctccaacataattactttagcaaggtgaaaacacattccagattgtagactactacgagatagtagtatcatgtattgtatcatgagtaatacttaat…
>Ac-LOC_Os02g43560 || chr02 - Upslk
cgcatttggtttccgatgtgatttcgggaccggctttataacacatgggatgggaggtaggtaggtgagaccaggcagtactgcagtcaaatgttttattattggtttaattgtggatattaatttgtgaataaacatcaaaaccagtccctttcggaagacacacgtaccctagatatacatacgcacccaataaagtaggatagtgatgattcaggaaaagactagagttgattcacataggtgcgcatcacagagaactatgagcaccagtatgatcttttgtgaggagcatctatccaaaagtcatataaatgatctggcaattgcagggaacaaaaggtacaatcagtgctatcctgtacgcggaacaatcgctgcaataatacatgcgcccag…
>NAc-LOC_Os01g11130 || chr01 - Upslk
cttcaaatgcttaaagagtcgaagttcatttgcttgtagattatttattttggtgaaattgagcaactcttatctctggatgcatgtcctttcttcaattagaggttttttttttttctgaatgaaaggttaatgaccttgaagtattagtgcagtttgtttcagacattatatatcatagtaaaattgtaaaacacaatgtaatcgcgctaacatttttagtttctttcaggacatcatcattaaagatctaacatcaatgtaaaagtacctaagatttttttcagtttctttcagcatatcatcattcagttaggttattagccaaaagtccttagaactgtcaaaactatagagatgctgcacgcaacatgaaatatacgaattgtatccacttgc…
>NAc-LOC_Os04g48800 || chr04 + Upslk
aggcaagcagcggccgcgcgcatcgcgacggcgccagcggtcagccgcgggcagggcgacggctacagacggcggtggcgcggctccagatctggtacgcctctcgatctccactctcactccaccctccctctccaccgtccgctgactcaccttcgccggccggcgacgacggcgatggaggggaggtcgcgctggaggtgaggtcgcgtcgcggaagtccggatgggggcgggagaggcggctgttgcaaaatggcgtgaggagagagacactccatttttgcctcttctctctcctaatttggcgcatccgccacttttggagggcctgttagcgtatctgctggagctgatttttccccttttatacggcaaatgaaggatggatgaccggtta…
>Ac-LOC_Os03g07910 || chr03 + Upslk
ctggggtctcgaagcagcacgattgcgcgtcctcggcgtcgccctccctcgcgatggcggcgacggcacagggagactggaggagctagtcaagcgtggcgcggaggccgacggcgacggcctcgtggctcttggcaacgcccatccacgcctacccctccgcgctcatctggcggagcttctcctctagctccgcgttgcggcagcgtgcgcgatccagcttggcctccgccgcacgcaccctccccatcgtggcgcgcgccacggccgccaccagcgcccggacgtgccgtcgctgcgcttcctccagccccgcgcgcatccgctcagcttgctcggcatccaccaaacaccgatgccgatcaaacaccactcaccaaacacaaacaatggatgcca…
>Ac-LOC_Os03g07920 || chr03 - Upslk
actgtttatgtttgtttctcttcattaccagtagtagcaactagcaatggagattagtgttttcttttcccgttttttatttggtcgatggagcacgaagtggctcgagatcggctcactgcaccgttcgccacgtccatccgttttctgtgccataggcaggcccatagcagcaggtcggtgtctgtggatcagagcggtgaactcccgtcaccgtcactgctgcaaaacgacgcaatacggtgtgtgtatgcagaatgaagcccaaaatggtacgaaacgaaacggaatactcgcactagattactgcgctataattagcactagtactactactcccagaagttattgccgctgctgcaatgcatgcgtgctcacgttttgggtgggtgagggaca…
>Ac-LOC_Os12g32620 || chr12 + Upslk
atatgcttactattctttgcactttggaccggggctagataacttgagctgccatgctggcaagaacaatgtgggttggctccgaattttgtctatttgctgccataaactatgagaaccaatatgagggcttccaccaccatcgaagttcttgccaccaaatatgaaaacacaaaattatttttttaacacactattgtaaaataccgaaatgcaagaacaaatcattgcactgatcgtttatctagcacgatgcaatacccaattgctgccataccgatcttttatgtcgcccgatactccatcggctgctgctttgtagcttggctaaagcaagaataaagccccaaattgtgaaccttagtccaaagtgcaacaatggtaattatatgtggtgtt…
>NAc-LOC_Os12g32250 || chr12 + Upslk
tgaaaaaggaaaacacaccggctaaaattaaattgatggtattactagcattaattagccactccttcattaaactatcttattggtgctaatgatatcacgcagatccttgattctccaccctacagaaaatatcctgttttggagctttagctttagattcttataacgacgggtaagctagggtgcaagcgggaggatccgtgaacccacttaaaatatagataagtgagtaatggatttacggattagccatttgcaccctattggcaggtgattaactagtggatgagaataaatgttaggttttctacttattattattattattattattattattcttttctaatagttatagattattaaaacccacgatgcaattttagttgtttagaa…
>Ac-LOC_Os08g36774 || chr08 - Upslk
gtcggggagatccccacctcaccctatccatggcggccaccgtcggatgccgccgtcctcgcaccccccccgcccgcatcttcgccgctcacagccgtcttcgcttgcccgccgccatcgccatgccactgggcgtacctgccatgtcgccaagctccttcgccgccgtcgcttgctacttcccagcaaccgtcctgttgcgccatcaagaagaagatggggaggagagaggggggcccttctcgccgagctcgacggtggccacaacgttgctctatttcgtcgacgggaggagctcggggcaccgctcatctccactctccactactccagatcttgacatcccgcccgacgccgctgctgccgctttccggccctcgaccgcccgtagccgccgct…
>NAc-LOC_Os06g16390 || chr06 + Upslk
ggggtgggacggaggaggagcagaggcggcgcagggggacgaggatgcaggaggtgggccagcgagggaggagcctggaaggtgaggtagcggtggcggtgagggcggggagaggaaggcagcggctcgaaggtggagtgcggtggtggcgcgcaaggtcgcctcctactgcccacctcgctcacctgcgggaagagaagatgaagagaggcgggagggtagaagagagaagtgaggatgaagaagcagagagagaagggagagggaagaagggaggtgaggttgacatgtggggtccatgtgtgcctcatcatttttaattattttttaactgacatgtggggctatgatttttattatttttccgggatcaaattgtcacgtaaacgccacgtggga…
>Ac-LOC_Os03g08754 || chr03 - Upslk
tatttatgaaattagttttttttattagtctatatttaatactctaaattagcgtcaaacatccgatatgacatggactaaaaagttttagcctcacctaaacaccccttaattcttaaaattttaagctcttcgaaatagttccgaaggctcttgaacccagaactatgtgacttttcaaaatgtcaaaagttgcaggggcaatggcgtggagggagggtacactagtccctgcgtccccaggggatgtttagatatacagttgtaaagttttagcgtgtcacatcggatattgtattatggtgttgtatgggttgttcgggctctaataaagaaactaattacataatccgtcaataaaccgcgagatgaatttattaaacctaattaatccatcat…
>NE-LOC_Os08g41500 || chr08 + Upslk
attagtcccatttcctgctgagttgttgccttattggtcttcctagtgatttattatgagcttttcaccccagaagaggttactgatccagctgtaagcatggtgttgattcaagaggaaacttaagtaggaagaaaggtataagtaaccgcaggaaggaagatgtcactagagtctcctgaggtccaaagaaccatctgggaagaaaagataagaatgaagtgcagaagaagcaaaagctctgatcctcctcaaataattttcttacttccttctgcatttggagtaatgcattgctttctgcactacttatagaggattcgtacagccacctgggtccaaagtttgaaagtgaaaagaaattttgaaaaggtaagaaattctgttcaccattcatct…
>NE-LOC_Os08g41560 || chr08 - Upslk
gcattgtgagagaatgtgtgcatgatgtcttgattgatgtgatttaaattatccttggtcttggtgcataaatatatatgatgatcaatttggaaaggatggagtatttgctatttagtgcttcctaaatagtgaatgaatgaagactattattactactagttctaacaaaaaaaagagtaaagactatttaatggttttctaaatttaacgactagtaatagtatgatcatatagtgtcgattaactttaatgaacaaataatataatctagtcgtagagaaatcttttgagtattgtttattatttaatttcgtatgaaaagctaggagaaagactgattatgcatttgttttatttttcttattattcgtatttaattgacggtgatggcggcgg…
>NAc-LOC_Os05g14010 || chr05 - Upslk
tacttatatagtacactgatagtactttttttccctgaaataaagcaagaaaaccgtatcatttccgtttttccttgatacagatacaaacgccacattcatgagaggacgaatattttaagtaaacggatattctttccacttctaaatgatcgctttctgtgcgtgcatgcatgcgtgcactactgttgctgcatatatatcccctgtgtatgtgcgtgttgcagaggtaattactctcttgcatctactacacacactacagatttaacagcgtcttcatatcatggctaattatcatcatcagctcctacttaattaattaatcaatcaattaattggaggcttgaaaggtactacatgaaattaaacgtaaccaggattattaacaagcaccgg…
>NAc-LOC_Os07g33240 || chr07 + Upslk
tagcacccccgacgtgtcttgtcagatcgtgatttgctctgacgcgccaaatgctaaaaagctcagaaatatttcaattttcatgcgagatttcagaatttttcttacagcgattggcagaatagagaaacaacatactggaaaattgaagtcaaaactcaaagtcgctctgaattcttatgttttgacttcaattcagaatgtttcttacagcgattggcagaatacgcaatctgtatccatggagcctccatggaacataggaattttcatgttcacagttcacacgtccattactttgaaattcctccattcaaagaggtctgactcgacgaggacttgtaatattgtggtatgatgtttgagatagatttcagctcaagatgtttgagatagatt…
>NE-LOC_Os01g52864 || chr01 + Upslk
tagttgaataaacgtttgcagtgctactaatgatagtactagtaagtaacatttgatgtcaaacataacaaatattactctttttcttaaaattaaaggtagggcaaacattactgcctctgcctcaatatgcattatggatatagcataaaacgaatgcaaattaccgacatagcactgcatctacgtttgtactgagcaaggcagtttattcctgaagttactagtaagtaagttgccatcagaagggaaaacaaatcgtttatctcaccgcatttaggccacaactgcctatgatgctcaaagcccttgcgcaataatcccagcatcacttggcaactcaaaaattgttttgacatcaccgcctcacccaacaatacaaaaccccaaccctacgaa…
>NE-LOC_Os01g52920 || chr01 + Upslk
gtaaaagcaacgccacaacaacacagacgaggcttgttgatggatcaactcgtgccgcgttcctttcgaagcgaaaaacgataatgatatgttaactgttgcattgtcgctccccctagttaattaaacctgctctattttcgtcaagagacgcgattagctaattatctcgatgagttttatgtctcataggacaggtgacaacgatggaaaacgggagacataaaactcgatggagcgctacgctgttcctctcctaattctgtaccagcaacatcatagtactagcagtacacggaatattcgcgtggacaacgtgggaaacagtaacaattttacccaatccgggatcgcgaaccgcgagcggcagcacggcacggtgctatgcctatacctcgc…
>NAc-LOC_Os11g04720 || chr11 + Upslk
gatgatatgataaggaaagttgctggctgcatcgccaagatttggctggggaaagttggtagcaaccgagaaatcgtccgatcaggaggatttcttggctggtgtggcaaccccatccgatccgaggatttgaagcctgattatattttaatcttgttgtacaggagatgctattttactaatcttcttgtacaggagatgcttatcaattattagcagtttgtttgtggctagatcagaattcagatatgtgccagcatgaccattagcggttaatctttaatttgttctctgaggcatggatgtgtgcagtattattcccatgcaagcatgcgacttcacataagtttgatgaaacgatgtgtgacagactgacagtgtgagtgtcaagaaatgact…
>NE-LOC_Os01g65580 || chr01 + Upslk
gagcagcaccaaatcctgtcgacggaccagtcgaggactgggctgtcttgggcatgggacagcactggactccccgtatggtcgagcaaggtgaacttgcaccgcgcgttcatgggaccatcaattctatcttgaagaatgagcaagaaggacatgctccatggtgagccagaagctgctatggtattggtaggtgatacgccagaggggagcgggcgtccgccgccgaggacggtcgcggggaggtcgcagaggttggggagcgggcgcggccgtcgccggcgaggacgggagctggcgcggctgcggccacggccggcgaggacggtcgcggggagcgggcatggccgccgccaacgacggcgcggacgcagccgctgtcgccgccgaggacggtct…
>NE-LOC_Os09g15044 || chr09 - Upslk
gcagtggcttaatatgggggatgcatgcatgaccggagcacttaagtgggtcatccattgatgtgtttaattacccatgacagtttgcttacttaaagcctgcatggctgttcactatgctagatcctcacacctttgatgacatacctaggacgggcatatataagtgctggtcagtgatgagggtcacctttaacgagttctacgggatgccgtcatcggtgagccatccggctatggcccgttacaggtatctagtcactagtgacgggccatatagatccagcccgtcaaagatgttatgaaaccatctttaacgggtccgagaccacccaacccaatccttatctatcacccaccgacagtctgagaccactcatctctcgtttttttctttct…
>NAc-LOC_Os07g49460 || chr07 + Upslk
cttggagtgttttgaggagaaatgatactagggatttggagaagagaatgagattctttgtttggacgggtggcccagcattgacgggagatgggccggataggcccagaaaaagagcccaaagaaagaaggaggtggacacgtgggagatctgcgcggatctcggggagcgcaagggagcgcgcggcttttgatttcgtgggatctcaggggcgggcccaccagcggcgctccccacttccatttgttccacgtcaccgccctccccaatatctagtagcagtagcagcggagggagcggcacacgatacgcgccgcgcggatcccctcccttccctcctcttcttcctccgccttcgccgccgccgccgccgccgccgattactcgcttccgcctcc…
>NAc-LOC_Os05g51690 || chr05 + Upslk
ggacacgttagtatgtactcccttcttcctaaattgatcatcatataagtttatgcaccaagaccgaggacaatttaaatcacatcaatcaagacaccatgcacacattctcccacaatgtatgcatcgattaaaaccccatgccgattacatcttagcatgcacacattctctcatactgcattaattgtattccgatgaaatccgtgtccatacagttatatgatgatcaatttgagaaattttggattctattacatgatgatgatcaatttaggaaggagagagtaataacgtaagtgaaggatccaggtccgtaggagcggtgtagtttgagtaatataatagttaataggagtaactctcataaagagaagaagtggtaaagtaatttgaggt…
>NAc-LOC_Os05g09020 || chr05 - Upslk
gtgccattgcgcgatattataggctagtaattttgaattttaaaaacatgattttaaatttatttaaggttttctttcaatatagcttacttttatgcatttgcttttggaccccgaataatgtagatgcaaaaaaaatacatgtaaactatttttatttggttcattcatatctttgcagattatcattataactcaaccaatcaaaaatagattcatgtatttcaaagaaaatataaaaacaataaccatggtaacaaatatggacatgttcagtaaatgggttataaaaggtgggattgtgatagggtaatgaacagagggttgggatgaaattaagcatgaaaaatgaatggccagtacttaaatatacccttcagtgggtgtgatattatttcc…
>Ac-LOC_Os10g05690 || chr10 - Upslk
tacttaaaaaatttaagtaattattgattcttttcctatcatttaattcattgttaaatatatttttatgtagacataattttatatattttacaaaagtttttgaataagacgaacggtaaaacatgtgctaaaaaatcaacggtgtcaaatatttcgaaacggagggagtatgatgtagtatgtcgcccttgcttgataaacgaaatgaaaaatataaaatcatatgcagactccaattaataaacataaatttgtcagatacgtgtattattgtttcacgtagtacaaaaatcgcaagctcatcgaatggggcttgtcactcacctcatccttccagttgtgttgcatcgcagcaccagcacacaggcagcagtagcacctcgatccatctaccat…
>NE-LOC_Os05g46490 || chr05 + Upslk
tccagttttttacctaaattctcaaggttcccaaattttgagaatttgtagttataaaatctgaaaaatgaactagaagcgagaaaaaaaagcgagaaactaggttttctagcttcttcagattcccacaagttagtttttcaacaatagtttctcaaaatcttaaactcccctaaagacctaaacaggcaggctcacagtggggaactggtcgtggattagccttctccaacataggggtggggcctaataagcgggattgctgctgacgtgccaaatcgaagtgtcacgactatagcggcccgtttggttggagtgagtttttaaggagggattgggagtttagagggatgggctattaagtgttttatttggttgggagacatgaaaattttggtg…
>NE-LOC_Os05g46530 || chr05 + Upslk
aataacattcatatatcaatacttgtattgtaatattgaaggtacatatgaagctacattagtattttgtatatacataggctgcgttcggttgttggtgttgggaactaaatccgtcacgcacgtaaaacagaaagatttattagcatatagctaattaagtattaactattttttaaaaaatgcattaacatgattttctaaagcaactttcgtatagatttttttaagaacatactgtttagtagtttgggaagcgtgtacatggaaaatgagggagatgagttaggcagatagggtaaataacacaaccatagagttgcatctaatcctttagaactttgattttggttgacgatagaactaatgaatcccactgtaaggcgcacacatggtgcc…
>NE-LOC_Os05g46550 || chr05 - Upslk
agtctatatagaaatacaatttataaaaaattcgaaattaaaaaaaaagaaatattaaaagacgagtctagagtccatataggaataaatataatttacaaataactaaaaattgatattaaaaatgattaatgactaacagatatataaaatataatatgaaaattcagaaataaaaataaataatattgaaagaagagcatagagtctatatagaaatacaatttacagaaaattcagaattaaaataaaatattaaaagacgagtgtagagtccatataggaatatatataatttacaaataactaaaatttgatattaaaaataattaataactaacacgtatataaaatataatatgaatattacatattagtggttttgtaaagttattgcaa…
>NE-LOC_Os07g44040 || chr07 + Upslk
ggatccgcccctgggtggtggtgttttgtttttccctgctctgaatatggcatgttcagatttaacggcacgtatgtatcttagtccaatgttgtgaaagcataatcccatatccaaagatttctcctttctttctcttcttcttcctgttctgtcctcgatagagggttttctcttgcaactcaacttgcttttatttcttcaccagttgtgttgaaaattttctagtttactactgtacttgtcttttttaggaaaaacttcgacattacagaatttgcctgataatagtagcgtgccttttagctgctctcttcaagagctgatcagtcagaggagacattattaactatgcggttaaaaggggattaatttccttgctggtacactagaaaggaa…
>NE-LOC_Os07g44080 || chr07 + Upslk
ccggccggccgccggcgctagctggacaacgcacagcgatggcgacccacgtagcagtgtacaaagcacgtcgtcctcttccttaattccccgctcgcgcgcgcgcacacgctgtcggtctcgtcgtccggccccccctcgccgcgttcacaccgtcacactagctcgcctcgctcgcgccaactaaaggccgcgcgcgcgagagcaagcggcgacggcgacggcgacgcgcgcccttaacatgttgtgtcgttggcccgcgcgacgacggcgacgcgcgggcgagagagaacggcaggtgggacgtgcgcgtcgcggcggtgggggacgcgccgtgcgtgtgcgtgtgcgtgcccgcatggcgctatagctggacgcgtacgtaccctcgcctcgccg…
>NAc-LOC_Os01g32770 || chr01 - Upslk
gccacgcgctgcgctgtgctgccccgcgcggcccgcctcctcctcctcgcctctcgggcacgcaccactgaccaccctcctttccctgcgccgtggggtccactgccccccggagtcttggatctgttcgctctcttcacgccaactgtcagaggacagaggttaatcataaacacaactgcacagtaactagtactactagccacgatttttaccgtgcttttaaagatttattttttacagagtagaatgattggagaagggaggaaaaaagtggagccggagtactagtttctttgcagaatcctttttttttgcgggggttctttgcagaatctgagtcatcgccacgtcaaacaacctgcggtttactgtaaaatcaacggacggccgggccgt…
>NE-LOC_Os03g01620 || chr03 - Upslk
tttttcaagccaatcaccaatgaatcgatcgtgttggcctttgttttatggcttattacatctcacagttgggtcgggtctccatccaaactattccctccttccgttgatatatgacgacggttagttgaaaaataaactaaccaacatcatacattaatggaaggagagagtacaaattaacataggccgggtcttcagaacgacttttttctatgtcatgcctaatcatggattgcagatgattgagatagtatgtacatctcttcttagtaaaatcattgcatctccacgacatctaattactattctttttaacgaaacatacacagaggacaatcactcctatgaatggacacacaaagactacgatctatctctataaatacctctgaagac…
>NE-LOC_Os03g01670 || chr03 + Upslk
cacaaagctgcctccaatgcaaaagggacagtgtcatttccctgctacaaatgtcctaatttccctttggtgtgatttttgttgaaaacacttgtgtcgcaacagtggattcatcaaaatgtctgcgatgcctgttaactctacttaatttcttttctataaaagcaggtgtccctctataaacacacacacgctacttggcttgctcttgtaaatgcaactgcttgttctctcctgtgtaaaatgacaattggcaaatagcaattactcatgcttcttgacaacttggggtagtaccaccgtagaactagaaaataaactacactgaggattagcctcatgtgaaaatatcttacaattattgctgcagctcaaagagtgtctgagagattccctctt…
>NAc-LOC_Os05g27730 || chr05 + Upslk
tacgtttaatacaaatgtgtatccgtatatctaatgtaactcgcaagggcaaaaaaattttgccaactaaacaaacccttaagaagaacctataaattgttatactttaaaacaaagaaaataatagatagatattatatgagagtgtggtgcgcataagtagaagtgtggaagattgttctatatcttccgtgtaatggaaaatacatccagtaattatagtttttgattttaaaatttctcctgatttcttctcgaataattgctccgatacctatcgcacaacaattccaaagatgtgctgttgttgaagcactgtatatatacagcgtaatgaacgggaagtgttaaccattttattaatacaaggatatttcatatgaaaaaccgaacaataaa…
>Ac-LOC_Os03g07910 || chr03 + Upslk
ctggggtctcgaagcagcacgattgcgcgtcctcggcgtcgccctccctcgcgatggcggcgacggcacagggagactggaggagctagtcaagcgtggcgcggaggccgacggcgacggcctcgtggctcttggcaacgcccatccacgcctacccctccgcgctcatctggcggagcttctcctctagctccgcgttgcggcagcgtgcgcgatccagcttggcctccgccgcacgcaccctccccatcgtggcgcgcgccacggccgccaccagcgcccggacgtgccgtcgctgcgcttcctccagccccgcgcgcatccgctcagcttgctcggcatccaccaaacaccgatgccgatcaaacaccactcaccaaacacaaacaatggatgcca…
>Ac-LOC_Os03g07920 || chr03 - Upslk
actgtttatgtttgtttctcttcattaccagtagtagcaactagcaatggagattagtgttttcttttcccgttttttatttggtcgatggagcacgaagtggctcgagatcggctcactgcaccgttcgccacgtccatccgttttctgtgccataggcaggcccatagcagcaggtcggtgtctgtggatcagagcggtgaactcccgtcaccgtcactgctgcaaaacgacgcaatacggtgtgtgtatgcagaatgaagcccaaaatggtacgaaacgaaacggaatactcgcactagattactgcgctataattagcactagtactactactcccagaagttattgccgctgctgcaatgcatgcgtgctcacgttttgggtgggtgagggaca…
>Ac-LOC_Os01g13740 || chr01 - Upslk
attacaaaataacaatatccgaactttagtttgcccttaatctatgagacaaaatttttgaacaaatagtaaaaatcttacttttcaataatacaagtgcccgcgcatatatacgtgcgggccacctttctagtttatagttaaagtttcaaaagtttggcattagtattgtatagattgatagttatttttaaccaggagggagcaacaaatccgtgtagaatatatcctacgccgtacataataatgatgagtagtaatataataataggttgtagatcaacatatgtccagttgcgcacaaaatgcccaacgagacaggcgtacacatgctcaccagaattattgttttggcaagttgcatccgtcaaattcagtcggcagggtcactgagatatc…
>NAc-LOC_Os01g38530 || chr01 - Upslk
atagaaaaaaatagtcacatatgaagtaatattcatgttttataatcaaataacaataaaaaacactaccaatcataaaaaattttcaaataagagaaacggttaaacgttggacataaaacattgtaaaattatatttatttaagatgaagggagtactatctagtagtacaggataagatatcatccggtactatgaatatgaatatagataattcctccgtcctataatataagggattttgagtttttgtttgcattgtttgaccactcttcttattcaaaaaaattgtgtaaatataaaaattgaaaagttgtgcttaaaatactttagataataaaataagtcaaaaaaataaataataattctaaattttttttgaataagacaagtggtca…
>Ac-LOC_Os02g04680 || chr02 + Upslk
gaaagaagctacttgacttgacttggtataggttcttttcctgcccctctgatttgatttgcatatgctgctgccaccattgcagtgctgctaacatggaagaaataatgcagcagccttgaggtcaggtagtagtagttcttggtggtgtggaactgtgaaagatctgagcttgtaaaatctttcatggtggtgagaagtgaaagtgtgaaactgtgataagatttgagattgtgaaattttgggggtggttctcttgtcatgatgtatagtagggtccagcactggactggttgatgttgttggcttcaaaggttagggatagagaaagcctgaagaggagaggtgtagtaggatataagatctgagaaagccagagatgagagtgaggagaaggca…
>NE-LOC_Os02g37080 || chr02 - Upslk
tttctgatcttattttttctccaaatgcatttcctttgtatgataacatttatattcagctgtatgaataagttacaaataattcacctattgattatttacaaacacacaagaaatatacaattatttttgaatctcgatgaatcctacccataggataaaaaacccacaaaactcgctaaacaagttatcataaccattttcggattattaatcatagtacaccaagtcaaaaaaaaaatgtcaaaaatggttgaaaagtcaacctggctacaattcccatctcttcttttcaacggtagatgcaatacaattcccagcttcctgggattaggggcctgtttggtttccacggacttattccaagtccatgtcacaccagatgtttgaatactaatt…
>NE-LOC_Os02g37094 || chr02 - Upslk
tgagcagatgagattgtaacaccatatcccatttaaagtccataatgatgtgttgctttatacctaggtgatcagcagtgttattgtagttgtaggcgattggtactgtgaaattaatgtgttgatttaatctatgtgataaacaattgtcaaaagtaagtgtttattgaaaatacagtgaataatgttttcggtcggtgaatagtgcagtcagcaatgggtggtcggtcagaccggaggtgttggatagcccggcggttagaccagcagactctgggttgtagttggtttcgggttgttttcgtgggatttctaaattgcttcatgtttatgacttttagatgtttctttttgtatgtgatactattttatgctgatatgagtcaagttggtgcgaac…
>NE-LOC_Os02g37130 || chr02 - Upslk
ccccgggtcaccgatccccggcggtgaatttcagcgggcggggagccgcgccgccgccgtcgacgacgactctggtccgacctcctcactggtatggtatgggggggggggtgttcctcgatttggcctctgtgtgctcgtccttgttgtgtcggggtaatcggtgaagctggctcgtcgccggggaaagtggaaggtggctccccggcgacgggggacggcggaggccggttgaatccaatcggctcggtgcgtggagggaggggaggggagggaaaactcgggtagattcgcagacctgtggttcatggacttctgtgaattgtcctaccatgaaaaatggtttacatctaccgaatctgtaattcgctatgttctcatgtctcctggggaaaggga…
>NAc-LOC_Os03g55590 || chr03 + Upslk
tccacggaggattattccaacacacacgtaacgcaagcttgccattatctaaaaacgcaagccaccaaatactcgtactactacaaaacgaagctacgacacgcaaaggaccgcatggtaaataaaactattcaacctccagggtccttatcacaaaaataatatactccatccgtccactaaaaaaatcattcctagcatcttaaggtggatttaatggagagtgagaatgactaaaataccattaatcattaaaaacagtactaagaatggtatgtaggtaaatgatattgaagggataaaacttcttgttttacgtgttgagagtaggtaggatggtaaaagatattttttttgacaaaattcaaactctagctgtgtttagttcacaccaaaatt…
>Ac-LOC_Os03g50860 || chr03 + Upslk
gagattgtgattagttgataagtgaagatacgtgactcatgattgattagtaaaaaaatactggtggagaaattattatattttaagctaaattttactacaccatattttaatgtataacgctgttaacttttaattaaacgtttaaccattcgtattattcaaaaaatttatgtaattatcatttattttattatgacttgattcgtcatcaaatgtcctttaagcatgacataaaaatatgaatgatcaaacgttaaataaaataaatgattaaacgttaataaaaaagtcaacggtgtcatacgaaataaaaagctaagaaaacggaaatagttaaaaacaagacgggaccacgtgggcccccacctgccaggatttgccccgacccacacagcc…
>Ac-LOC_Os03g50920 || chr03 + Upslk
aattatcgtaaagccaaaagcacgtaacaaaaaataaataattctatgctataagaagattaaggttcaaatattctttcatgttgttttacagcctcatcgattgctcacatattctaatgaggtttattagaaaataaaaactaatttacaggtaaaacttttatatgtgtgttattaacgatttaaaattcaatgctaaaaagaaactacgttgaaaatatcttaaactaaacttcgaaattaaatttgaaaatttaaattgtgtttttttattaggacaacccatgaggcttttctacttatactctattagaaattcaacacatccctcgttcacttagaaattttaatgttagaatcgttatattgatcttctgctaccaaatgagccctgtc…
>NAc-LOC_Os10g01470 || chr10 - Upslk
aattaattaagtcagtagctagaggccgggaaaaataagatgcacaataaattgaacagaagaggccaatagctagggctagcgtgcagaatatagtataaattcaacagtctagtctcaatatgtacataatatccagtgaaatactaattaattttgtggctagtaaattgcttggtattcgcaattgcggcgaagttattatatatttcggtcacaataaaatctagaaaaaaatatgcatataatttcaatagtatttcagctacatgtaaaatcttaaatttcaattcattacattttagctgtaaaaaaaagcaaaaaaaaatgtcaattttaacactataagtccatcagaataatagtttctctctctctctatatgatgataaatttgaa…
>NAc-LOC_Os10g39130 || chr10 + Upslk
atcaatctaagcataagagcaagtataatagtaggctataagccggctaaatgctgaggtggatgagagaagcgggctgtagacttacagccggcttgagcataagaaccaagaaactctgtgagagagacaaatgggtcctatattaattgtaaagagctaactattatataggtaggctgagagaaagctacaaagaaccttatagccaataggtcggctgtattattagccttgctctaatgcagttgccagaaatgtcctaggcgggaatacctggggtgcaaatgggtgaattctttcccaccaattggcgcggtccctctgatctctctttccccataggcggaggccagctaagcggaaaggggccacctggtggtagtgttggggcggggc…
>NAc-LOC_Os02g13520 || chr02 - Upslk
tttgcccctgaatcctgatgaccctgacgacacacggatagacagacagggcaaccacaacagcaatgtgctcgcggcccaacgcaggcaggcacagaggccatgagagagagtagaaaggaatactagccgaataggaatagtagagtactacaggtctacagcagcggccaaaagagcaggatcctgcaaatcttctccgctgcacgcctaattatccccatcaccatctcattctcacccacctatggccttgtcgcttgctgttctgcctccataatcatcatcatcttcttgctaatactactctattactagctgatgagcttgttaatggcactttaattagtctaaagcaaaaccaccacattattagagcaagtttaatagtataaccca…
>NAc-LOC_Os03g06654 || chr03 + Upslk
catacttagatccatgctattgttgcccaaatagaaaaaaaaaattatgattaacatcgtaacatgttctgtagaattaatgggtatggaagcattatcagtatataccattgatagactagctagctgattcgcccctccttccagaaaacagagaagtgattggttgaatgtactcatgaaagtcgcaaaccaaggaccactatggaggcttcaccttaagatatgcatatctaacactggaaactatgttcatgcattggctggcaatggcacatacatggttggttttgtcaaagtgcattgcatgacaagatctcatacgatttgatctctgggttctaggaatgcctaagatgcatgcaaagtttacttctagaaaaacccaaataaaaaaaa…
>NAc-LOC_Os01g65900 || chr01 - Upslk
tctggtgtttgtgttgctttgcatgtagaggagcgcagggctttgggggctttgggatgttacaacatagaaggggaaagggaaatcttctctttttttttgtgcagtgttagtgattacatcatgtttcttggctgatgctgtctgtgtggattggaggtttatacctccagaaaatcaggttcatgaaccacggcaatttgatcggatatcggtagtatgatcatagcttgaacgggaccctgtaaagatttttttttcttttttcggggtatgtcgtgctggtgaggttttacaccaatattttatttgtggcgcgtatgagctgtactttatctcggtattttctggtgtttgtattcttgaatgtggtttttgcgttctagtcagcttgattaa…
>NAc-LOC_Os04g48800 || chr04 + Upslk
aggcaagcagcggccgcgcgcatcgcgacggcgccagcggtcagccgcgggcagggcgacggctacagacggcggtggcgcggctccagatctggtacgcctctcgatctccactctcactccaccctccctctccaccgtccgctgactcaccttcgccggccggcgacgacggcgatggaggggaggtcgcgctggaggtgaggtcgcgtcgcggaagtccggatgggggcgggagaggcggctgttgcaaaatggcgtgaggagagagacactccatttttgcctcttctctctcctaatttggcgcatccgccacttttggagggcctgttagcgtatctgctggagctgatttttccccttttatacggcaaatgaaggatggatgaccggtta…
>NAc-LOC_Os03g55590 || chr03 + Upslk
tccacggaggattattccaacacacacgtaacgcaagcttgccattatctaaaaacgcaagccaccaaatactcgtactactacaaaacgaagctacgacacgcaaaggaccgcatggtaaataaaactattcaacctccagggtccttatcacaaaaataatatactccatccgtccactaaaaaaatcattcctagcatcttaaggtggatttaatggagagtgagaatgactaaaataccattaatcattaaaaacagtactaagaatggtatgtaggtaaatgatattgaagggataaaacttcttgttttacgtgttgagagtaggtaggatggtaaaagatattttttttgacaaaattcaaactctagctgtgtttagttcacaccaaaatt…
>NAc-LOC_Os11g03110 || chr11 + Upslk
tggggatgcctcaatgaggagggagaagagattgaggaagagaaagaagaacaagaagaaagcaatagaggctgacatgtggatccctttgttattttggagatgtaaatggagaggatgttggagtcaacacctagtttgattacccaaatcaaatggagagttagctatatgggtatttggagagtcaaatttagagatgctgttggagatgctctaaatttggccagttgggagaggagtttggccagtaatttaacttggccatctgagtagagagtctgttggagtgctattttctgctgaagttaccaaaatttaacttagagagtcagatggagaagctgttggagatgcttcaagtttcctccaaaatccacgtacaatgagtcattccat…
>NAc-LOC_Os02g13520 || chr02 - Upslk
tttgcccctgaatcctgatgaccctgacgacacacggatagacagacagggcaaccacaacagcaatgtgctcgcggcccaacgcaggcaggcacagaggccatgagagagagtagaaaggaatactagccgaataggaatagtagagtactacaggtctacagcagcggccaaaagagcaggatcctgcaaatcttctccgctgcacgcctaattatccccatcaccatctcattctcacccacctatggccttgtcgcttgctgttctgcctccataatcatcatcatcttcttgctaatactactctattactagctgatgagcttgttaatggcactttaattagtctaaagcaaaaccaccacattattagagcaagtttaatagtataaccca…
>NAc-LOC_Os01g65900 || chr01 - Upslk
tctggtgtttgtgttgctttgcatgtagaggagcgcagggctttgggggctttgggatgttacaacatagaaggggaaagggaaatcttctctttttttttgtgcagtgttagtgattacatcatgtttcttggctgatgctgtctgtgtggattggaggtttatacctccagaaaatcaggttcatgaaccacggcaatttgatcggatatcggtagtatgatcatagcttgaacgggaccctgtaaagatttttttttcttttttcggggtatgtcgtgctggtgaggttttacaccaatattttatttgtggcgcgtatgagctgtactttatctcggtattttctggtgtttgtattcttgaatgtggtttttgcgttctagtcagcttgattaa…
>NAc-LOC_Os02g39360 || chr02 + Upslk
aattttttcagcggaggcttaaaaaagccagaaacttgatcatttatcacgacagggacaccgccaatctgaccgataatccttgcaataatgacccagcaccaacctaaatcaccccagcttggtttatcgccccaactgcaatcctcctaaacgtacttaccacagagtcacagaccagtccaccaccaactacagttgcatcatgcactcggttcaagttgaaggaattttccactactagttcctcagtaagtcatagccacccgaaatagaaatatcgatcacgtactaatctaatccctacagtatgatactccccctatattaaaaaaacaatgcaaaaacgtcgatcacaaattcacaactaatttaatcgctagagcgcattttactcct…
>NAc-LOC_Os09g37006 || chr09 - Upslk
gaggatagatcacactcacaagaatcgtcatagagaggccatttttcagttgattttttttacgtgttcatatgtataaacctcataataatgcattccactgagggtttgtttcaggtggattgatgcacatgtatacaggattttgatgtattgactcaatagattaatgatgatactggcctatatatataattggagagagtgtgcgtttgagttcatccgtatgtaattttaacctttcaagcttcacattttagattcttttaggatatggttttacaggacataaaattaaagttaaacagagcttgtaaatccctcttgaaactagtattactgttttgacaagcttatgccattttcaacccaatcatggatgttattcctgtcacgcct…
>NAc-LOC_Os10g39130 || chr10 + Upslk
atcaatctaagcataagagcaagtataatagtaggctataagccggctaaatgctgaggtggatgagagaagcgggctgtagacttacagccggcttgagcataagaaccaagaaactctgtgagagagacaaatgggtcctatattaattgtaaagagctaactattatataggtaggctgagagaaagctacaaagaaccttatagccaataggtcggctgtattattagccttgctctaatgcagttgccagaaatgtcctaggcgggaatacctggggtgcaaatgggtgaattctttcccaccaattggcgcggtccctctgatctctctttccccataggcggaggccagctaagcggaaaggggccacctggtggtagtgttggggcggggc…
>NAc-LOC_Os02g02960 || chr02 - Upslk
tttggctttttcaacgaagtggtcaacaagtcaacgcttttttttaaggtactccatccatctctaaatgtttaacccgttgacttttttaaacatggttgaccgtttattttattaaaaaaatttaagcaattattaattcttttcctacattcattgttaaatatatttttatgtatacatatagttttacatattttacaaaagttttgaataagacaaacggtcaaacatgtttaaaagaagtcaatggcatcaaacatttagggaaggaggtagtaatagttaactattttgttagggtgtgtttagttggggaaaagaaaatttttgggtgtcacatcggacgtttgaccggatgtcggaaggggttttcggacacgaatgaaataactaatt…
>Ac-LOC_Os02g48900 || chr02 + Upslk
agttcaaagaaacttaaaaagacgaaaccaatcatcaaaaacaaacaaactaaagactgctaacctaagataaagagtacaaaattattgaattctgtttgtgaacctctgtccaaaattgacaaaaagttggataacctgtctcaagaatatggcatgcagcctttaaaagctcgtcatctttctcacacttttgtagttgtgtctaataccggagtcaatgtggtgccctgaaaactaccttagtgtcgacgctaatactgatcgatgttgcttgatggacagatgtgttcatcagtagagggctcatactgcatttttgctagataggtgcgcttaactgccagcttaattgagcctgattagccgaatccataattgtgtgcacctaaccttact…
>NAc-LOC_Os05g09020 || chr05 - Upslk
gtgccattgcgcgatattataggctagtaattttgaattttaaaaacatgattttaaatttatttaaggttttctttcaatatagcttacttttatgcatttgcttttggaccccgaataatgtagatgcaaaaaaaatacatgtaaactatttttatttggttcattcatatctttgcagattatcattataactcaaccaatcaaaaatagattcatgtatttcaaagaaaatataaaaacaataaccatggtaacaaatatggacatgttcagtaaatgggttataaaaggtgggattgtgatagggtaatgaacagagggttgggatgaaattaagcatgaaaaatgaatggccagtacttaaatatacccttcagtgggtgtgatattatttcc…
>NAc-LOC_Os02g43150 || chr02 + Upslk
tctaatttgtgataaactaattatatcccctttgttttttcacaacgaatcttttttcactaaatatttgttgaaaggtaattttcaaatcttatgcaaaacttttttttacaataaatctttttttattttaatgaaataatgttttattttcaaaaattcataacaaatatttagtaatttattccttattggttttcacaactcaaataatttacacataaaacatttctagcttttaacaatataacaaggacaataaagtaatttctacaataactaacggtcaaactaatggtcaactaacggaatgggtatgtaagggatccaaataaaaactcaggggtatataagagatcaaacaaatttcaggggcgtagaagggattgggtgaaatta…
>Ac-LOC_Os01g52750 || chr01 - Upslk
ttcttgtcaaagataggtgataggcactgctaagtgacgagggaccagcggccatatcactctgagtgactcctccatgtttttatccactgaacaatgcccggtgatcagcccggataatagatagagagccttcgtatcgggtcaactatacatagacacgcatgccagtatggcacatatagaaggagacgacgaaccggtcggtttccatctatccaaacaccgatcagccaaaccaaaccgtctccgatcgtagctttgcgagcgtgcggcgtgcctgacgctggacaaaaagggcgatgtggacgcccaaagagaagtatgtgcaataggagacgccgagacgtacgtgctcggcgtcgagccatcgtattcgtattccaatacggccgatgc…
>NAc-LOC_Os01g57580 || chr01 - Upslk
cacaaacacaaaagcccggtgctgtcaacttctattaaggagtcaatgatcattctgtttacactgacgtaccagcagaccaagcaacgataatctcttctggtgacgtggtcatcaataccttaaattgctaccaaaatatttagttttaagatagggtcaaaactcacaatattgggacatgctaatggtatattgctaagatgttgttatctccccatcccagatgtttgtctcctctttgctaacttcatcagaagataaacatatcactgagtgaattagtagagcataatcagatagttcattttttttcagattgtttatcggatattgaaatagattatttgcttcactcttccaaaaagaaaaaaacgttttcttaaaaactttctattg…
>NAc-LOC_Os02g02870 || chr02 - Upslk
tcatttgactatagtgtaaattgcaagtgctcaaagtgtcacgtgtatcggtacccggcaggtcaatgacagacctaggtcatgagccacttaggccatgggtcggacctaggcctaaaaccccatataaaccatgcattttcacaaatgtaaaaagacatgtcttggctcaacatgcattgagttagcctaagaccttggttaaacctgagtccgacctgcaacgggtagttattgcccgcacatatacagtatagagagaatcttgtacctacggataggtgggattgcgattttctaacatggagtcagaaggacatggtaattgacatgtgagcctcaccgttcacggatccatatatcagtgactatgtgggaggatactgtttcgaataggta…
>Ac-LOC_Os03g12680 || chr03 - Upslk
atcattcactgtagcctgcaggtcactatctgaatctctgaatttcgtaagatccactatagttaattcggtagttgaacttcggtcgaagtgggattaagcgcttcttaattattttgggccccaaagtttctctcagactctgacggctgaaaagattattacactgtcgatcgagaattcgagattgtagcgaattgacaacctgatgaagggatcgatcgatagtgaggtgtgcaatggacacaggaatggcgggccgtcggtttgttgagatggcctctctcccgtcggatactgtcggtagtagctttttgccgtgttctccgtcgccgtaagatggtgtcgtccatgtgaatgaacactgaagaatgaagatctgaagtgaccgtgtagcgg…
>NAc-LOC_Os11g03110 || chr11 + Upslk
tggggatgcctcaatgaggagggagaagagattgaggaagagaaagaagaacaagaagaaagcaatagaggctgacatgtggatccctttgttattttggagatgtaaatggagaggatgttggagtcaacacctagtttgattacccaaatcaaatggagagttagctatatgggtatttggagagtcaaatttagagatgctgttggagatgctctaaatttggccagttgggagaggagtttggccagtaatttaacttggccatctgagtagagagtctgttggagtgctattttctgctgaagttaccaaaatttaacttagagagtcagatggagaagctgttggagatgcttcaagtttcctccaaaatccacgtacaatgagtcattccat…
>NAc-LOC_Os02g34680 || chr02 + Upslk
cttatccaggggcgggcccactataattcgtgggtattcaaatgaatacccaagatttttgaacaaaaaatacatatatgaagtatatattccatatatgtatatataggaaaaaagaaaaatacctatacccattcaaaacttaaaagaagcccaaactgaaccctcccaccacccaccattttaggtccattgacccaatagcaaataaaagcccacatttctaaccctatttcttctcctcacctccccttcccatcccaaccggccaaccctccccaccccagccgccggccgccaggcgccctgcccaggccgacgtgcacgcgccggtgccttgcgccgtcaccgtgccagcccagccgcctgcgcgcaaacttttatttctgctaaaagttt…
>NAc-LOC_Os02g57540 || chr02 - Upslk
ataattaatcactaattcaccattttgaaatacggtatcgctgattggttcagcgagattgcacggtctcgctctttcatttcgcgcgaccgcacggtctcacgcttcccccgcgcgataccgcccgcgacgtcacgccacttcactttcgcgtaatggttgtgcgagatcaacggtatatttttgcaaaaagctttgaatcctgaatatttctaaaaataaaatgaatggaacagtatattttcgaatttaattcggtgatgaggcggctggtcagttggtcttgtgttttgggctttttcggcccgtctagtagcccatgggctatggcggattatttgctcggcccaataaagcccattaaaagcggagctaacctagggtttgtgagcaaggacg…
>NAc-LOC_Os02g02960 || chr02 - Upslk
tttggctttttcaacgaagtggtcaacaagtcaacgcttttttttaaggtactccatccatctctaaatgtttaacccgttgacttttttaaacatggttgaccgtttattttattaaaaaaatttaagcaattattaattcttttcctacattcattgttaaatatatttttatgtatacatatagttttacatattttacaaaagttttgaataagacaaacggtcaaacatgtttaaaagaagtcaatggcatcaaacatttagggaaggaggtagtaatagttaactattttgttagggtgtgtttagttggggaaaagaaaatttttgggtgtcacatcggacgtttgaccggatgtcggaaggggttttcggacacgaatgaaataactaatt…
>Ac-LOC_Os02g02970 || chr02 + Upslk
accaatcagcaagcgactgaccttgctcacctgctccgccgccgccgccgccgatcacttcagaaggggatgcgagagaagcaaagaaaaccctagtaaactttttgtagattgcaccctgggttcaaatgaaaatacaattttacaattcagtccacctctaaaaaagggacatttaactccatgccacttttaagatgtagcaattaattattagttattcattgtctatgatacgtgggtctaatggcaaataatttagcaccactagtaagagagtaagggcccgtttagttctcaaaaagtttttcccaaaaacatcacatcgaatctttgcacacatgcatggagtattaaatataaataaaaagaaaaactaattgcacagttatgggagaa…
>NAc-LOC_Os02g45200 || chr02 - Upslk
atcgatatagtaagagttgtacatcatatattcatgtctaatgatctctacagtcattcatatatgaaatacgttgtatctcatttgtgaaaatagattccaatagttgtacatcaaatctaattctgttttttataaatcgattgtatacaaaacacaaacacatactatatggaaacaaaagctcagagttgtatatcaactctaattctacagcttcgtgtaaaattacctaggaaagtcagctggtccctcttaaaaatttccttgacatagttccgaacatcatgtaatcacttcacctaaaagcaggtagcactgatgagccaagtcatatttaaaagcgcaatgaatttgatcctgcccgttgctgttgagagctgatctgtacccctcctc…
>NAc-LOC_Os02g02960 || chr02 - Upslk
tttggctttttcaacgaagtggtcaacaagtcaacgcttttttttaaggtactccatccatctctaaatgtttaacccgttgacttttttaaacatggttgaccgtttattttattaaaaaaatttaagcaattattaattcttttcctacattcattgttaaatatatttttatgtatacatatagttttacatattttacaaaagttttgaataagacaaacggtcaaacatgtttaaaagaagtcaatggcatcaaacatttagggaaggaggtagtaatagttaactattttgttagggtgtgtttagttggggaaaagaaaatttttgggtgtcacatcggacgtttgaccggatgtcggaaggggttttcggacacgaatgaaataactaatt…
>NAc-LOC_Os07g39480 || chr07 - Upslk
ttctaacaatccagattataataatcataaactgaatcaaacaggacctaaatctcttcaaatgacacgacatctttacaaatgagagacgtctaaaattgttcaattgcatggaaggcacatacacatatcccactatagatataaatcacgcccctctaaaaaatggaagccatatatactatttcttttattcttacactaaactatggtcgtaattttaaaatatgaataaaatcttatcataaatgacaaaatatctatgacagggagtattaggcaccagcattcaaatatttcccttctatatgacgaaacaaatttaaccgcatgtagaaagtaaaaaacattcgcaatatggcctcttgcattcaatttagattcaccactcctcaggtt…
>NAc-LOC_Os05g49030 || chr05 + Upslk
gaagcggaagacagtggatgggacgaggagctcccctgtgctcggccgccaccaccgccgtacccctgcgggtggccgacgatgctaggagaggcaccaccggcgggagaaggggaagaggcagaggcagagattgtttcttggtcgccggctgcctccccctccctcccaaacttgctggccgccgcgctcgctcaccgctgctccgccgccgcactcgcgctccgctactctgtccgcggcctgctcgcgctccactgctcggcccaccgtcgcactcgcgccttccgctgctccgttgccgcgctcgccctccgctgcgccgcctgcatccgtgctcgccgctccgccgccgcactccgctccgccgccacgctccgccacctccgctccgacgct…
>NAc-LOC_Os05g51690 || chr05 + Upslk
ggacacgttagtatgtactcccttcttcctaaattgatcatcatataagtttatgcaccaagaccgaggacaatttaaatcacatcaatcaagacaccatgcacacattctcccacaatgtatgcatcgattaaaaccccatgccgattacatcttagcatgcacacattctctcatactgcattaattgtattccgatgaaatccgtgtccatacagttatatgatgatcaatttgagaaattttggattctattacatgatgatgatcaatttaggaaggagagagtaataacgtaagtgaaggatccaggtccgtaggagcggtgtagtttgagtaatataatagttaataggagtaactctcataaagagaagaagtggtaaagtaatttgaggt…
>Ac-LOC_Os01g70270 || chr01 + Upslk
gtgtttaagcgcgcaatactacaactaattaagaagtcttttgagctactccaccggacaattatcgtggactaattttttgatgcctccatttattataaaagtactatttctattgtagtactgcttagggctaaacacactttaaccgtttatcgctttatcaaattttaaaagttctataagttttttctcttaaaactataataaaatttggcaaaaggcatgaaagtaaacaaaaccaacactaaaatgtgcttaaattttcgtatggttgattcggtgaacaagtccttgttaacttgatctcagcatactagtatcacttatctcctcctgtggcatacatgttagggtgacacaccactgcttgcccgtgtgttacgcaacagagaagag…
>NAc-LOC_Os08g34380 || chr08 - Upslk
atctatccctgttgtggcgctgctgcccatggtgacctcctgcttggtggtaacatctcttaaattctttcttggttcaatttttgaacttttttgttcaattctcttcgccttcgatcataaacaacattctctcttcacttaggaacccatgcattgaaagacacctaggggtctgtttggctcaactccagctctatctctctggaagctggagcttagccaaacagtttcagctccacctaaaataggagcggagctggatggagctctctcacaaaatgaactagagagtgctaggtttaggctcctccacagcttcactgcagaccaacctcctaaagctaaatttggaagttgtagctctgccaaacaaaccgctagacttcatcctcgctc…
>NAc-LOC_Os06g16390 || chr06 + Upslk
ggggtgggacggaggaggagcagaggcggcgcagggggacgaggatgcaggaggtgggccagcgagggaggagcctggaaggtgaggtagcggtggcggtgagggcggggagaggaaggcagcggctcgaaggtggagtgcggtggtggcgcgcaaggtcgcctcctactgcccacctcgctcacctgcgggaagagaagatgaagagaggcgggagggtagaagagagaagtgaggatgaagaagcagagagagaagggagagggaagaagggaggtgaggttgacatgtggggtccatgtgtgcctcatcatttttaattattttttaactgacatgtggggctatgatttttattatttttccgggatcaaattgtcacgtaaacgccacgtggga…
>NAc-LOC_Os11g47460 || chr11 - Upslk
agacagatgtacattattttaaacagcgcaccgttatggaagcaggtagctacctcaatatagtacctgccatagcgctttcatggttcctctttagaacttgcaggcatcttatcagtagtataatcagtaccacagacatcagtcacaagtcaatacaggtccacgaaagcctcctcatccgttgctcatgtagtagcagcattgggaggactcctttttacaaggtaagataagtggcacagtgtgcatttgcattgaaggcgtgttcataagagacattttgtgagcttagaaaaatggctgacagaaaggcaaatgcttttctaatccagaagaaataaaatacagaagtatccagagaaagactttgatgtgctacatgcctgtgaaatgaat…
>NAc-LOC_Os01g32770 || chr01 - Upslk
gccacgcgctgcgctgtgctgccccgcgcggcccgcctcctcctcctcgcctctcgggcacgcaccactgaccaccctcctttccctgcgccgtggggtccactgccccccggagtcttggatctgttcgctctcttcacgccaactgtcagaggacagaggttaatcataaacacaactgcacagtaactagtactactagccacgatttttaccgtgcttttaaagatttattttttacagagtagaatgattggagaagggaggaaaaaagtggagccggagtactagtttctttgcagaatcctttttttttgcgggggttctttgcagaatctgagtcatcgccacgtcaaacaacctgcggtttactgtaaaatcaacggacggccgggccgt…
>NAc-LOC_Os02g39360 || chr02 + Upslk
aattttttcagcggaggcttaaaaaagccagaaacttgatcatttatcacgacagggacaccgccaatctgaccgataatccttgcaataatgacccagcaccaacctaaatcaccccagcttggtttatcgccccaactgcaatcctcctaaacgtacttaccacagagtcacagaccagtccaccaccaactacagttgcatcatgcactcggttcaagttgaaggaattttccactactagttcctcagtaagtcatagccacccgaaatagaaatatcgatcacgtactaatctaatccctacagtatgatactccccctatattaaaaaaacaatgcaaaaacgtcgatcacaaattcacaactaatttaatcgctagagcgcattttactcct…
>NAc-LOC_Os07g33240 || chr07 + Upslk
tagcacccccgacgtgtcttgtcagatcgtgatttgctctgacgcgccaaatgctaaaaagctcagaaatatttcaattttcatgcgagatttcagaatttttcttacagcgattggcagaatagagaaacaacatactggaaaattgaagtcaaaactcaaagtcgctctgaattcttatgttttgacttcaattcagaatgtttcttacagcgattggcagaatacgcaatctgtatccatggagcctccatggaacataggaattttcatgttcacagttcacacgtccattactttgaaattcctccattcaaagaggtctgactcgacgaggacttgtaatattgtggtatgatgtttgagatagatttcagctcaagatgtttgagatagatt…
>NAc-LOC_Os09g32510 || chr09 - Upslk
aggcccaagcactgagacaaagcgacacacggtcctgttcgaaggagctagacatcattagacatattattagcaggatcattaaaacaaattatttattctatactttttaaaaaatatttttaaaaattatcttaccatattatttagataaattgttttaactattattaagtttacttttaatatttaaattaaacctataatcaagcagatgatttatacaacaataatccactggataatttaaagcaaacatgacactagaaacagctagcaagtaaccagtttggtgataataaaaaaaataccgagttttctatttttaactagtaatttaatttttaattccatagctattgtatatttagaaaaatctaataaaaaaattagactatt…
>NAc-LOC_Os10g32870 || chr10 - Upslk
atccttatatgtgatcaaattttaattcaaagatcaaactatggccgttggatataaatcggatggtggatgaaatatgttctggcatgggctgaaattgtcgagtggatcagtaatgggcctcgtgtgggcctcaactaaaaccctaacaaagagagaggcgcagccatcccactcacagacacacaacaagtcgattcgatccatcccggaggatcctccgccgccgccgtcccggagcgccgccgccgccgccgtcgtaccggaggtaccactccctcccctctcacatagcagccccccttcccgtcttcacctaggtcggattagctcgtggtgctctccctctctcctcgttggttctagttactctggtggtttagggcgtagagggtgtgg…
>NAc-LOC_Os01g44390 || chr01 + Upslk
gtgacaatatattcgatgctattttgtgggtggaattgaaagaagggtcgtctcttgactagcagtgtcaattgaccagtttgaactagatgatcaaaaagtgaacaatagggatcaattaaacattaaatattataaagttaccaaatagatcggaaagaagttacaacaatgctaatgaagaaattaagtttttgaagaaaactacactaaagtatacctctaattaaagaggaaagcaccgaaaccctgtcacaagccgatgtgcaccatgtaaagccacgacagaaagaagaagtccgtgggaatagggtactcatactccacctgtgaatagtggcagaggggcagaggtcaataatgaccctgggacaagtgcgcgtgtggtctccgtttgca…
>NAc-LOC_Os03g16600 || chr03 - Upslk
tacattaaattttataaaagtaggggacaaatgcatcgaacttcagaaccccaagctctcatccatgccagaaaaaaatgggggctctgttaagggtagaggggtagggcggattgagtcttccgatatctaagttggaccagcgttgcctgtgtaagtgagccaatttaccgaccataatgttaaatccataactactctataaattatagtaactaataaataacccaaccttgctatacgtacgactcctccgtccgaccagtgtgtacgactggaacggctgagcacgtcgctacgcacagcttctgcctgaatttcgtcaagctaaatccaatgcttgctgtcttaatattctgtttttgtgcatatacacacaaaaaaagtacagtgacatca…
>NAc-LOC_Os04g48800 || chr04 + Upslk
aggcaagcagcggccgcgcgcatcgcgacggcgccagcggtcagccgcgggcagggcgacggctacagacggcggtggcgcggctccagatctggtacgcctctcgatctccactctcactccaccctccctctccaccgtccgctgactcaccttcgccggccggcgacgacggcgatggaggggaggtcgcgctggaggtgaggtcgcgtcgcggaagtccggatgggggcgggagaggcggctgttgcaaaatggcgtgaggagagagacactccatttttgcctcttctctctcctaatttggcgcatccgccacttttggagggcctgttagcgtatctgctggagctgatttttccccttttatacggcaaatgaaggatggatgaccggtta…
>Ac-LOC_Os02g38980 || chr02 - Upslk
cctcaaggtcactgacaggtggtcccgagctatagtaggccccacacgtcatcctcagttcgggtaggaatccgcgtccgcgcgcggaccttctcgaagaaagtcaaagcgcgccccgctccacgtcacgtcggcccgggtggggcccacgcccagatctaacccctggtccgtccgatccccgcgaagccgacggcccggatccgacccgcggcctcacccccgcctataaataccgcccgcgagggcgtccgcccctcgcgcgtcacagtctcgcatcgcttcgcttcccagtttcgggtctctcgcttcccccgcgcggatctccacttcggctctccccggctcggctcggctccctccacctcggctcggctcaagtcgagtcgcttcgcgaag…
>NAc-LOC_Os09g28210 || chr09 + Upslk
gctggtaaaactttcctctttcatatcaatcaaatcgataatctttgagcaattctctgttttacctcgagcttgatgacacagcaccaccaaaccaatcgacatggctggctagataaacgcgttgtttgtggaaaaagagcagaacggttcagcgaacacaagcccaaagagaatccatcaatccgattcggagctaggctatgccccactgtcctccttttcgaagccagctatgctccacttcagatacgtggacagcaacgtgtgcaaggacacgtgtcaggctatcgtgaacggataattcctcgcggctaatatttaacgagctaggagatgttgtcgttgatctctgcggaataggttggattaggttcagtgccaagaaaaaggtttaat…
>Ac-LOC_Os02g10490 || chr02 - Upslk
atcataaacgcaaaactccaggagtgtgacacctaaaccaccacaaattttatattaaaaaattacagaaggaaattctatagatgctgctgaaaatattttggctttttttttttgcaaacatccgtgagaaatattttgtttgatacccaggaaaattgagaaaagagagttttataaaaatttgcaagagaacatttaggctcagtttagaacatactattcaacagattattcactcgattgtatggacaaattgaatatttataaaagtaaacttatcgatagcttagaaccagtgttctaaccaatacaacagtagatgaaagcagggttcacaaactttccggatcgagtcaaaaacataaaccactcgatttttcaatcaagttaacaaaa…
>NAc-LOC_Os06g49490 || chr06 + Upslk
tgaagctgagggccagcagagtgggtcaccgaagagcaaagttgtcatcgcggacagcggcgaactgccgatgtaatgagctgaaatgatgtttcactgaagctactgctactgcttctcgttgtagaactgttattagctgctctgttttgctatgcttctaccccgaatctggttggagtaaatttctgttagactataacagcgtgcttatatcgcctcttagttgtgggcgatttggagtgaactagcataaaaaggtcgaaactttacttaagtcgtcttcttgttctaagtcgaattatactttgaagtgacttgcttactgttgagcgcttgatctgcgtctagttcagacgaagatattctagattcattgaactgcaacagactaaaaaa…
>NAc-LOC_Os10g39030 || chr10 - Upslk
cacttgttttggcatcctgtcgaatgataaaaaaaaatacacttactgtaataccgtatgtatttttttctcatatatctagcacacatcatgtatgcgggtgaggccccgaaatgttcccggaggaaattttgcgtttagccatcaattgatctattcatggaaaaaatgtgcaaattttgaaattggttttgtgttaaattaagtttggctcagaacatcctaaattttggattttggtcccttcatttctcttcattgcaaaatgtaaatcaaaaccctacctatgtcagattgagatcctccatcttcgaaatctttatacccttatcacttatatatgagtctagggctcatcgggcctatatatcaatgacaaaatcatgtgactttaaaagt…

## Sheet: TIGR-FG-Distance-Subset1
>Ac-LOC_Os09g02250 || chr09 + Distance
atgccctcaaatctccatgcatgccattggcatctccattccatgtcgtcgtccatggcgatctcgttgctgctgctcctcctcctccttggcgccggccacatgacccagccgacggcggcggcgctcaaccaggacggcgtgctgctcctctccttcaagttctcgctcttggctgacccgctcgcctccctcgccggctggggctactccgacgacacgccctgcgcctggaacggcgtcgtctgcatggccttcccgtcgtcgtcggcgtcggaggcggcgagggtggtgagcgtcgtcctgcccaacgcgcagctggtcggccccattgccagggagctcggcctcatcgagcacctccgccacctcgacctctccggcaacgcgctcaacggc…
>Ac-LOC_Os02g51950 || chr02 - Distance
gtgtgcgggtctctgcggttacacgccaaggagtgatgctgtgataggtaaacatgtagcagcgaggcgtggtcacggccctgtccttgctgcgcccctccactctgcagcatcgccccctctatttgtacatttgcccatgtcgtttcattcctcctcccacttcgcaaatttgctagtactcgtttaggccactgaccactctcctctcttacgttcctctgccgccatcgctgcgcatctccaaccttagctccaaggagaaccagctagctagctgcgtcgtctctactaatctagggtgacgcatggaggaagctagcagctagcttactgtccaatctcactgcttcacaaagaagcttctcttttcttttactgttcaggaggcttcactct…
>Ac-LOC_Os03g39432 || chr03 + Distance
aatcgcagcttattagtactttctccatcaggttgacacatgaaaaacttttacatgacgactttttacctactgtttgattctctcaatgtgaagtattgccttgtcaatcagagtagtaattcatcttcataatggttgttttctgcaggccgaatacttccgccagctgctcaagcccgtgacgtagattagctcacgcacacattccatccaaacagcctgaaacccccaaacaaactaaccaaatcaattttgaattggaccaaaaaaaaaaagccaagctccagttagcaaaacacctttgaattcatacttgtttagtttcgtttcaatcaaaagcaaaacatttcctgctttcccagacaaacacagccacacaaaaccagcacgaatttg…
>Ac-LOC_Os04g57720 || chr04 + Distance
atggcggcagcggcgcaggctccggcggcggcgaaggtggtggtggcgacgtcgccgagggcaggcggaggcggaggcggcggcggggacaggaaggtggtgccggttgtggtggcggcggcggccggcgacgaggcgcagagcgagatgcacgtgctggcggtggacgacagctccgtggaccgcgccgtcatcgccaagatcctccggagctccaagtacagggtgaccacggtggagtcggcgacgagggcgctcgagctcctctgcctcggcctcgtccccaacgtcaacatgatcatcaccgactactggatgcccggcatgaccggctacgagctcctcaagcgcgtcaaggtaatttaaattcgattcgatcgaattatcgcgatgatccat…
>Ac-LOC_Os12g39100 || chr12 + Distance
atgatgaggatggacaagcttgtgaggcaatgtgacatggaggtgatgaagatggccatgctcaagcatgaggagaccttcaggcagcaggtaaatctcactgaaattaatcctatcaactacttactactagtagttaattactggccattgcaaatttcttgaatcctacatatgaactacttctaattaagtttcaattaattattaatcaggttcatgagctgcatcgcctgtaccgaattcagaggcagctgatgagcgacctgaccatggccgagctgagctccggccaccgccgccggcagcctcgccggagcagcaagcaacctcgccgcgcgctgaacctgcagctccccgccgacgagtacatcgtcagcgccgacgccgccgacgaca…
>Ac-LOC_Os04g59380 || chr04 + Distance
gaggcaaaatagacatttttattttgcctttattttttattccgaattttagctatttctaaattatatttttatatttttttaaaaaaaactagggcacttgctgcccccatttccattactagaaacaggaataagtgtcattacagaacaagagagtaaagagaagggagtaaattgtattattatattgactatgtttttttttcccgattaatatgataatttctaggccgtgagagtgaacatgtaggctccttttttattactttaataagttaatagatagatggaaacgaatcaaatcaaattgtacatatattggagggagtcaaagtagacttttgctagcggccctcttaactcggtcacccacgaaaatctatttttgctggcggt…
>Ac-LOC_Os02g58470 || chr02 - Distance
atggagcgagaggaggatgcttcttctacccctctccccggcggcgccgatgactacatccgcgactccatccacgactcgctcggcctccccgtctccgaccgctccctccgcctcaagctgctcgcctccgaggaccatcgccgccgcctccaggaccacgtcttcgtcctcgaggaggacctccgcgcagccgcacgccgcatcgaacagctcaaggtaactaatctctaatctagtaccaataccaataccaatctgctttccctttccctttcccctaactgcaactgctcttgctctgctggatctggtgcacaggcggagtccaccatgaacgccgcgggcctgcgccgctgcatcgaggagaaggagaccatggtctccgcctacaacgac…
>Ac-LOC_Os02g41904 || chr02 + Distance
ttcgatcctcttccgaccggagataatgctagttttctcacgttagtggccaccaaagcctccggttccccccaatcagattttccgcgcaccctgacatcacccccaccgtgcccacgatcacgcagccgcccgccaccactcgcgcgctcgctcgctcgctcgctcgtgcgccctgatcgattcgatcagatgcagatagcgtcagcgagtgaacgcgcggggaaaagatataaaaaaaaggcaaggcaaaaccgcgcgagcgcgacgtgtgccacgccacgagcgacggccaccgccaccaccgcgcggacccgccatttcgcggaggatttcgttgtgctcggctcggctcggctcggccgctttatctccttgtcacgacctaaccaaccgggg…
>Ac-LOC_Os02g52190 || chr02 - Distance
atggcgctggaagctgtggtgttcccgcaggagcacctgtcgtgcgctgccgccatgtacgcggcgccgccgtcgtcgctgggatgcggcgttgacatggacgagttcgaggagaacggtggtgtggtgctgcaagaggaggccggagtggcggtgcacggcggcggcggcggtggcgctggtgggatgatgagcctctgggtcaacgcggcgacctgcgcgcgctccattgctgcttccggcgccgtggaggagttctgggacgagaggcagtaccccgtgtcgtcaccgccggcggcgccgacgccagcagcgtccggcggtggtggcggccacgccaaggcggccgcgcggaggcggcggcggcggcccaaggtggtgaagaacaaggaggaggcc…
>Ac-LOC_Os05g46470 || chr05 - Distance
gcaagtacattccgaattttgtcatggcattggcatgcacagcacactgacctgtggagatgaggttgtccatgatctgggcatgggtggtgtcgttgaggtggatcccgtcggtgttcgggctgctctccggcgccacgacgcggaggaagcttgccttgacgtccgtgcaccgggtgaacatcaggtggaactgcggcccgttctgcatcgtgatcccctgcacgctcacccgcctgcactcctcgaactgcagcgcctgcaattcaatgcaatgcaatcgcagagagaagaatcagtcacggtcgccgccggcgaccgtactccggcggccggaatggaggagcgttcgctctcgctcaccttgggagcagacaccgtgctgcaaggctgcaagaa…
>Ac-LOC_Os02g37120 || chr02 - Distance
atggtagaagcctcaaatccaacacaagatatgatagatataactggacatgtagtacatgatgatgtttcttacgacaaggatgttttggagataaaattgccagatactgttgttacttctgattatggtggcaattttgtcaaggatgtctgcatcgatgaaggagtacttccgcatcggaaaatttcagcagaaaaaaagttagatgagaagtcaccaccaaattttgatttcctaatgatagacacgaatagtgatctaacatatggggggaaaggtgatgctaaaaaatatgcacatggacagaaaccaaaaactgttctcctacctgttggattcgctgctgacgataacacggagaaacaatgtgatcttgaaagcagggatactgctagt…
>Ac-LOC_Os01g52851 || chr01 + Distance
atgttcttggcctccccaacggtctccttgctggtgaatccgcgcccctcaaaggtgacgcatggaagccgaagccacccccaccgccgtcttctcccgccaccgcccatcctggcctccttctccaccctcttcctcaccttcacctcgatgccggatcttgctttagggtcgccagatttggtaagggaaggacataggagcgttggggctgagtgattggagaggcagcagctcgggcacgacattgacgacggtggttgcggcccggcgacgatggcaggtgcaacgacaacggcagcagtggctcggtttgtcctgctttctttgttcttctctttttattttttcccgtcttatttcgctccaagaaaggcagcccaacagttaatgccattt…
>Ac-LOC_Os09g38570 || chr09 + Distance
gccgtgccgaatcagtgaccaggatttattagcaccaaagactccggcgctgtgacgttggacctcatctttcccaaagtctaaacttgaaataaagctttgctgatggtgtctatatatgtaaaataagtttatagaaagggggtaaaacagaagaaatccagggcgaggcgtggtcagtggtcaccaaccgcgggcgccgcgactgcctgccttgctgtctcgtgcctgccgtggaaaacgagggaacgggaacccaacccaggcgcgggccccgccggccaccgcgcgcagtcgcagcaacagccagtactctctctgcgcggcggcagcgcatttcccactcggccactccagccccccgcagcatccgcccgatccgccgcgcggctgcttggc…
>Ac-LOC_Os04g46580 || chr04 + Distance
ttcagcaaataagttcgttgctgtgaggttctaccagacagaagatgggacgattgaagcacacatccaaataattgatcgtgtataccgtacaatttacagggatagcatatcgagctaatgactacaattatcgtggcagattctttaccacagttttaacaattagtggaaccaaactgaagctgcaaatcagcagtttgtctgtcatcgctgcacactaaccagttctgctgggtctgaaccaccagactaccagagtgccatgagttaaagccggtaagagtatttatccaccacgtctgcttctgtctgattgggtttacatccctgttttctttgcttaacaaacatgtattttccccagtgcagcaagggacgtgctcaatcacccagcat…
>Ac-LOC_Os03g07920 || chr03 - Distance
atggagaggtgggcggcgcccaaggtgacggctggttcggcgaggcggtacgtcgccgaccagccgtctttctcatccacgctgctcgacgcgatatacaagtcgatggacgagcagccgggtcacggcggcggcgccaccggggtggaggcggtggctgcggcggccaagaagcagcacgaggcggccctgcactatgggaactactacaagccgtcgctcgcggggagctaccgggcgcgcgcgccgggtccgcacgccacgacgtcgagctcgtcggagtgttctagctacggcgggttctcgtcgtccgaggcggagtcgtcgcaccaccgacgcctccgccccatccgcacgactgtccccggtggtgcgccggggcccgcgccggagaagaag…
>Ac-LOC_Os08g36380 || chr08 - Distance
gctaattgcagctgttgcttctcaaaaataaaaatgaaaaactacccccaaacaacaatccatatttttattcaaattctgagaagctgtagttatagaatctagaaaatgagctgacttatcttatccaggctctcaccaatcagattaccacaaattgcttcttaaaatctaaaattcttcaaagagaccctatatatgctctactccctctctttcatattttaaacttctttgacttttttagttaaacttcttttaagttgagcaaatttatagaaaatattttacaggcctaaccatttaaaaaaaggaaataatttattccaacaaaaaaaattatctatattattttattttattagaccaaatgctactatgacccagcttatatttatt…
>Ac-LOC_Os10g33810 || chr10 - Distance
atggggagggcgccgtgctgcgagaaggaggggctgaggagaggggcgtggagccccgaggaggacgaccgcctcgtcgcctacatccgccgccacggccaccccaactggcgcgcgctccccaagcaagccggttagtagtagcctccgccgccgccgccgccgccgttgctgttgttcttgggttgatgatgatgatgagatgagatcggtgttggttggttgcagggcttctccgctgcgggaagagctgcaggctgcggtggatcaactacctccggccggacatcaagcgggggaacttcaccgccgacgaggaggacctcatcgtccgcctccacaactccctcggcaacaggtccgtctaaaccactctcctttattttcagtttttttttt…
>Ac-LOC_Os01g52890 || chr01 - Distance
atgcgtcggctcggccgtctcaaacccgaagagaaaagaagtcgtcaagccgtcgacttgttcggttgtttgccttgcccaccgagcctcccgcagctgtctcgctcgcggtttttctactccatctcgcctccgcggctccgcctcgcgtcgctcgccatgggcaagtccagatccggggtgctgctggcgctgctcctggtctgcgccgcggtggcggcggcggcggctgctgccgtaccgggcagcaaggggaagggcggggcgggtcgggcggaggtggcgtgctcggatctggcgacgcggggggagtgcgtggcgagcggcggcgggagcaggtgccggtggtgccgcagcgaggcgctcgatgacatgtgctttggggccgccgaggcgtgg…
>Ac-LOC_Os01g09550 || chr01 - Distance
atattaatttccaatacaatacaagacctacatattcctttatcctatgaaaacacaaaaacttatatatataaatttacggataaaataatatgcatataacatgacaaattgtgggctaaaattacaaggtctgaatttggaaaaactggatggagggaacttcatcatttgaatatgtatatatttttatttatttattttgtaaaaaaaacttttagcttatatagcagcacatacaaaataactgcccatacacatcagataacagaaatgagtacattgaagacaatatggaacggaatgaagggggtgtgggtgttctaactcactacaataatttagataatttctgcaaatactgtagaatgccaacagaaagatttatcaagtgtaaaa…
>Ac-LOC_Os01g10850 || chr01 + Distance
atggggtggtcgtcgtcaagggctatgctcgtggcgcgcgctgtggccttggcggtggtgttcctcgcggcggaggctcagctgtcgccggggtactacaacgcgacgtgccccggggtggtgtccatcgtgcgccgcggcatggcgcaggcagtgcagaaggagtcgcgcatgggcgcctccatcctccgcctcttcttccacgactgcttcgtcaacgtaactacgcgaaatggatctcttgctcggccaatgtacttcgccttgttgagtttaatggccgcgtgcgtgtgtgcaggggtgcgacgcctccatcttgctcgacgacacggcgaacttcaccggggagaagaacgccgggccgaacgccaactcggtgcgcgggtacgaggtcatcga…
>Ac-LOC_Os03g08620 || chr03 - Distance
atggggatggggatggagaaggggatgacggcgtacgaggcggcgagggagaggacggtggaggagaacaagcgcaagatggaggcgctcaacctgcgccacctctccgccgccatcgccgtcgcccccaagaccccctcccccatggtgaccaactcatgctgccaccgcgctctacattctaatcggttgctcttgctcgctcgctgctcgatccgttcattaatttgatctttctttttttggttttatttcttttttcggcggagcagaagcagaagaggcgtaggatcatcgaggcggcggtcgtggctccctcgcctccgaggaggtctcggcgcctcgctaatctccctgaggtcaagtatgcagaggtaactgctttgctttggtgttcca…
>Ac-LOC_Os05g45240 || chr05 - Distance
atggtatcttcaactggacaacgtttgtgccaattcttcttgagagtatttatctcccctgctacccttcgaaatcagatgtagctttgctagttcattattccaccatgtgtgcttgacccaagtacccaacacaatcatgtattcttagttagatcaagagaacaccatcatcaagcatatcaaagctaagccattctcatgaatttctggggaggaaaatgagtgcaagtgaacttgtgatcctatttccttgacagttgacaccttctacaaccaaaagcaccattgatccatcaaaaaccgccacaagaggagagttgcatgcatacctcctgctgctatgtgttgttcccaccagcttgtttgggttcaagggccaatagttgttggcgcagg…
>Ac-LOC_Os03g56070 || chr03 - Distance
atggtcatggagatcccgagctcgaagcgcgacatggcgcggggagcggaggacgacggcgaggaggaggaggaggaggagtacgaccgcgtgttctacgaggacatcgaggcgcccaagttcgtcgacctcaccgcccccgacgccgcccgcccctccgacgacccctcctggttctgcctccgcatcggtacggcaacacacacacacacacacacacacatcgctgcaagattttcttgagatgaaattgctgaattcttgagatgaattgcaggttgtgaccagaaccacgagcatgtcgacccggaggcgctgcacaggagcttcttcatgcgggtgcgcgctgcttcttcctggtatgcgcgcgatttcgtggtaggggaggttgtaatcctt…
>Ac-LOC_Os07g44090 || chr07 + Distance
cgaagtacacagactgtgcatacccttgtgatggtacctgccatcatcttacattcaggggagattactaagattcattcttagaccaccaccaaatgtaggtggcaaaaagaggggaaaaaagggacacccaatgggaatatatacagaataagaggaaggtatagatagaggatgcaaagctagtgacttgcatggacatgttcatcattactcagatatgatcttagggcagggcctggtgtgcttgctaatgtggcatgatcaggcctctgcatttagctccacacaccgattgattcttttccattgcctgaattccctggatgatgtatctctgaacatttggaccccaatggtgtatctgtatcataaatttacatatccatgtactaaacg…
>Ac-LOC_Os04g08740 || chr04 + Distance
atgccaccgatcccatctctgtggatccgcgtcttcttctcctggctgctgctgtcgctgcccgccgcggctgccgccgatttcagccactgcggcggctgcgacgacggcgacggcggcggcggcatatggagcacggacaacatcctgcaatgccagagggtgagcgacttcctcatcgccatggcctacttctccatcccgctcgagctgctctacttcgccacctgctccgacctcttcccgctcaagtggatcgtcctgcagttcggcgccttcatcgtgctctgcggcctcacccacctcatcaccatgttcacctacgagccgcactcgttccacgtcgtgctcgcgctcaccgtcgccaagttcctgaccgccctggtgtcgttcgccacc…
>Ac-LOC_Os04g50060 || chr04 + Distance
ctgcttactataaatttagagttaacttatataataagttagttgtaaggttaactttattttttctataaggttaactttattttttccattctctctctttctcactccataaatttaatgcatattttttggaggttgtgtggagctaactcttgcatgagagccaatactacccacttttccttatctctcttccacataaagtatatagtttgcttatagcccattattatccttgctcttatgagggggggcgattagttaacgttaagcacgcttttacgagcgagaagacaggctgtcacgcttttaacagcaaacacatcacacattaatcaattcgcctccagcaccaagccaaccgaggctcttgggagttgggagttgggactccct…
>Ac-LOC_Os02g02970 || chr02 + Distance
tcatctcctgcccagcaaaaatcttgagactctgggatgacctgggcagtgccaaggtcaatacctttttctcaccatgtcaaacatgctactcccggcccttcaatttctttaatatagataatgtcgttgtcttctgtacatacatcgtctggctactgtatttggtttatactttaagtatgacttacattttttttcatatttacataattttatttctaataatatgaatagttaaacacatgttaaaaatcaacgatgtcatatttattaaaaaccgggggaagtaattactacacacttatacgtagcaaattaatcttattcttctttgaaatcttattctcatgttttaaatcagcgcccacacacacatcaaagcaatatggtatctct…
>Ac-LOC_Os06g17490 || chr06 + Distance
gagggatactgcttctaaatattccaagctgcatatagaacttactaaaaaaaaagaaaaggaagatctgtacgaattcttggcttaatgaagcatatcttcaaagtcctacctcgcacccgagtcaactgtgcatactttattgagctgcatgttctagtaaaatttggtcaactatcagtctggagcttaattattgcaaatatagtaattcctcatacgatgttgttgactttaacatgtactatttgacaaattattctattaaaacaattacataatattatttatttttgttgttacttttttaattattgatgccgctttatggatgacttcatatttttaatatttgtatgttcggttcaagctaggccaggtggacgattctatgggata…
>Ac-LOC_Os12g16690 || chr12 + Distance
gtcctactgtccacaaggatcactagaagataatatgccctttgaatgctaaaacggtcacagtgtgacaacatgctttgaatgatggctttcaaggctaaacatttctttttcagattttcagggcaatggtggtcactggattgaagacaatggaattgtattctgatctgtgaatgcaactgaggtaccacacttcttatgcagcaaaagtatggtgtgattcgtgaaccttccatgaacggctgaactcgcaggtctaaacttcatttgtcctgaacctgaagttctgaacttctacttaagtcaagtagtactgaacttcttaatgaccgcttgttttttaagaaaaaaaacttggtttaatctgtaaactaaccgtacttgtatggttatttt…
>Ac-LOC_Os01g13740 || chr01 - Distance
atgcttgaggtgtccacgctgcgaagccctaaggcggatcagcgggcgggcgtcggcggccaccatgtcgtcggcttcgtcccggcgccgccgtcgccggccgacgtcgccgacgaggtcgacgcgttcatcgtcgacgacagctgcctgctcgagtacatcgacttcagctgctgcgacgtgccgttcttccacgccgacgacggcgacatcctcccggacctcgaggtcgaccccacggagctcctcgccgagttcgccagctccccggacgacgagccgccgccgacgacgtcggctccgggccccggcgagccagctgctgctgcaggagccaaggaagacgtgaaggaagatggagccgccgccgccgccgccgccgccgccgctgactacgac…
>Ac-LOC_Os12g41940 || chr12 + Distance
tactgcctcacatcacaataactgccacagtacaatgaggatgagccacctgctgctgctcttgctaccagtagattggggtttccaaaatgtacaatgaaaggtgtagacttttgcaggatcttttcccttggattgcaagcaaaccaaaaccctagccagtggtagtagtagtagcagtacttgctggccagtggtgaccctaggcatttttctttctcatgtgtgatgactggtgatagtacacaaatgatgcatgctcccattgaaaacaactttgtgacccaaaagacatgatcacatctagtactatcatttgttagtgtaaaaggacacccttcacatattagggcatggcacaattgaaatgattaacattcttaaaagcatagcatccta…
>Ac-LOC_Os01g65600 || chr01 + Distance
atggtggtgaacagccggccgctgaagagggcgaggacgcgggtggaggccagggacttcgctgggttcccgccggcgggggacggcggggctgccgggacgttccgggaggcggtgagggggttcctcgcgaggtacgcgcggctgctgcctctcccctctatcttctcgccggcggccgccgcggcaccgccgcatctgttgacgtggagggtgtcgctgcgggtcggcgaggagggggacgaggagggcggcggcggcgccgtggagctcaacgtcgttgaggaggatgtgctccgatcgcgatctgtgtattgtgaccagtgcagagtcgtgggtgagtagctttcctctccttttatttttctttgtcttttctttttgggttttcttggaaaa…
>Ac-LOC_Os03g01650 || chr03 - Distance
ccgcaggcgcacccccaccaaccaaaaaaccacaacctccccctctcctctcctctcctcgccgccggcgccgccgccgccgccgtcaccgccgccttctccctctccagcctctccttctctccgccacgaggtacgcccccgcccccgcgcccgcgcccgcgcccaatcctttccttcgtttgcgttcgtgcgtagggtcggttcccgggttagggttttggccggggcgacagccgacaccgtcgccgtcgagtgggcttcgtggattgcttgcttttgcgacacgccttccgtttgcctccctccgcggcgccaatcctcgtttagggtttaaccccatttcgctgctccggtggttgcgattcacgtctttcttaccttgtctcttgccgggga…
>Ac-LOC_Os06g40818 || chr06 + Distance
cttgtgcatctcgcacaaatatggcccatccatgtggacgatgtcatgtaacgtacgtacgctgtccctccctcccttccccccactccgttcaatcaacctctatagctacgttgtagagtaccctgcctagctgcacactatgcccaaatcatttacgtcccaaaatataagtattttttaagttagcacgggtattaagaaagtaggtgagaataattgaaaaatgtgtgtgattggttgaaaaaagaaagtaggtgaaaaagaatggttgtgattggttcagaggagaaggttggtagaaaaatagcttcattttagaataaagtactgtgctagaaataactacattttagggcggaggagaagcttgaaccccgatcgagcgtaggtatatca…
>Ac-LOC_Os04g49450 || chr04 - Distance
atggcgcgttttcaggtaatgaatccttctatcagtctatctggtggcaaattttgttctttggagtccacttttcatggcagaaagattggatttttttcccccaataagatgccacagtaataaatcttttgttggaaaaagggagcaaagcaagcagctgctattctcatgttgctgaaattgacttctccatctctcttttgtaggaaaccaaggcgaggaatgatcaaggacctgttgctgatcatgttgggcaccaaaacctcatggaaaacctcacagatcctctggattccagtggcatggacatgatggacgaagcgcgaattcctaaggtaaatcctcctccttgcaaatcacagcaaaagggggcaaatttcgtgcagttaagatctt…
>Ac-LOC_Os01g49830 || chr01 - Distance
cacacacactgggagtacttcaaatgttttcatgtgagctgatctgataagggaaggcaacagattgtctcttctgtttggaaaattccaagcgcttcagtacactaaaggcagtctcaacccataatgtctataagcaatgtctatagtgccatatcaataagacatcacaatataaactacaatctacaacccatggtttcttaaagtgggccattaataaatacatcatctcacttctctactaatcatatttattcttcatctattatgaagacactattctttcccaatgcaaaacttgatagtatctagtggataggttctcatgttgaagctgtgtcttgtatgagacccagtttcttcctctcttcactctctctcttaattaatatagtg…
>Ac-LOC_Os01g52900 || chr01 - Distance
atgcctcttcttatcgtgcagcccgtacccatttcgacaggtcctattgcctgcgctagcaccgcgcgtcctgcagcagcggcgcacgatgacgacggccaccttttcgacgatctcgtgctcggctacggcggcgacgacaagacgagcgccgacgccgacgatccagcgaggaagctcgagtggctcaggtcgcaggtcatcggcgcggacgcggagttcgcgtcgccgttcgggacccgccgcgtcacgtacgccgatcacaccgcgtccggccgctgcctgcgtttcgtcgaggacttcgtgcagcgcaacgttcttccctactacggtgcgtgccatttagccatatggaccagactactctgcgattgcatccgtcgtgaaaatgtaattaat…
>Ac-LOC_Os02g38980 || chr02 - Distance
atgacaccgacggtcctcatggagtttgggcagcagaggcagattaagcggggctacgatgaaatggcgttccggggcatggcgtcagcggcgccacggggttacgcggagaccgttggcgagtcggagggcgcggcaggcagccccgttcgtgttgactccgaggactcttcggcccccaagcgcaagtgcatcagcctaaacagcgacggcttcgatgtcaagcgggagattttcgtcccagccaagatgtcctcctccgagaggaggcatctccggaagaggttccgcacagagcttgattcggtccggaatctcctcaagaagccggagtttgctgtccctgtccctgtcaatagagctcccgcgctctcgtcctcggctgcccctcgaggtaag…
>Ac-LOC_Os01g34060 || chr01 + Distance
atgacctcccaggcggcgacgacgacgaccacggcggcggcggcggcggcgtggaccagggaggacgacaaggcgttcgagaacgcgctcgcggcgtgcgcggcgccgccgcccgcggacggaggcgcgcccgacgacgactggttcgccgcgctcgccgcgagcgtgcccggggcgaggtcggcggaggaggtgcggaggcactacgaggcgctggtggaggacgtcgcggccatcgacgcgggccgcgtcccgctcccgcgctacgccggggaggagtccgcggcgccgcccgacggagccggagccgccgccgccgcgtccaaggacggcggacaccggcgcgacgagcgcaagggcggcggcggcgggtacgacggcggcaagagctgctccaag…
>Ac-LOC_Os03g04550 || chr03 + Distance
caccgtgttgtaaaatgtaaacggtctgttcgatttcaccaggcgagaccctctctgtacgctagttctcacgtgtgttccataaaaacgttagagttgaaggtccatcctgttgtgtgacgtcagccaagttgtcaaagcctattaatagcccattaagctaggaatgtcaggcccaataaacagtgtgatgtcgctcaatattccattacactgcgggcctaatagcagatcaggctctacttccaacagcttataatctggaggaaaaagttcactatagctcccttctctaaagcctgagtttgatcgcatccctcaaccgttaaaccgggcacaacatcccttatctcctaaaatcaatgcaaacgatataccacaacagtttgaacaatgatt…
>Ac-LOC_Os03g58204 || chr03 - Distance
gctcccattgggctggaaattggaatctctcaccgcatgatgcatacgccgcaggcctgcagctctttcatcagcagagctaagatattagcagtggattcatggagctctttgtgcagtaattgaatttgttcttttgatctctctctctctctctctctctctctgtgacacacacacacacacacacacttttacaagaagcagtttagcactagcagggcatgattcgctttcacctccgttctgttatttaacctgcccagtggtattactgctttatcattcggatagttttgttttggttctagaagagtctacaaattttggtccttccagaagcttccagatagtttgttttgtaatttttgtttaggggggaaaatagttcaggcatcc…
>Ac-LOC_Os11g29290 || chr11 + Distance
atgatttgcttcatggcgtggttcgtcgcggcttggagctgcctccttgtggtggtgatggtgagctcgatgaggcttagtaggtcagcttcatcgtcctgtggatcttcttgcggccatggcgggtgggggccgaggagctacccggtgatcgggtgcctggtggcgttctaccgcaaccggcggcggctgctggactggtacacggagatgctggcggcgtcgccgtcgcagacgatcgtcgttgaccggctgggcgcgcggcgcacggtggtgacggcgaacccggcgaacgtcgagcacatcctccgggcgaggttcgccaactaccccaaggggaagccgttcaccgacgtgctcggcgacctgctcggcatgggcatcttcaacgtcgacggc…
>Ac-LOC_Os01g72700 || chr01 + Distance
tctgtaactttagcctagaccttccttctttggaatactttgatgtgtttgcttgtccgaagctgagaaggctgccttttgggcatgcaattgtcaaattaaagagtgtcatgggggagaaaacatggtgggacaatcttaaatgggatgatgaaaacagtcccttattgctatttccattttttaaagcatcagaaactcgtatagcatccttaaggccggagctagatactagtgtagcatcctcacccaaagctttcttcaccaaaaggcagccctatttaagttcatcaattcgctacacatctttcctaaaatctatgtttgaagctgaggagtttagtagcctttagaatgtgggattgcagctacaacactgtcttatcattctgtctacaa…
>Ac-LOC_Os10g34580 || chr10 + Distance
gacgccgccgccgtcgagttccctccgccgagcgccgtcgcggcgcacatggcacggaacccatggctgagcggcgagtagggctcgtgcacttgcgatctgtcgtacgacaccgtcacgtcgaggcgaacctccccgccgcgccgcagctcgccggcggcgagaagggcggtgggcggggcgcgcgccgtcgccgacaccacggacggggagaacgcggtcagcgtgacgtcccggagcgcgccgcgcgcgacggccgcgcccccggcgccggcgaacgacacggagacggtgccgttcgtgtacgtgtccgggaggaggcggaaccacctccgcctgagccgcacggcgacgtcgaacgacggggagacggtggtggcggcggaggcgttcttcccg…
>Ac-LOC_Os01g09790 || chr01 - Distance
atgggagggtcagggaagtgggtcaagtcgctcatagggctcaagaagcctgacagggaggattgcaaggtgagagatgggtgttcttgcatccttgacattggaaaaaatagattcggttttcacaagctctttgtttctctctctctttttttcttgtgttaatttcgatttgtaagcttgtaatgataagtagtacttgtttgcataaacttattggagttgggttattgtactttccccaaagagaggagtacatctaagatttggttaattgttgcactcccttaaggggcatgaacttgtatgcctgaaatgtgcttcctttcttttgctagtacttgtccaagattcaacctcaagtgtactctccttattgaggaataaagttaatgatgt…
>Ac-LOC_Os01g15290 || chr01 - Distance
atggtgatccctccaccggaaagggcggctaggatcacgcgctttctgaagccctaccttctgaggatgcatttctcgaacaagtatgtatccgctcaggtggttcacaccccaacggcgacggtcgcctgttccgcgagctcgcaggagaagctgctgaggccgaacatggagtccactcgcgatgtcgctgccgctgccaagatcggtaagctgctcggcgagcggctgctgcagaagggcatacccgctgtgtgcatccacatgaagagagagcagaagtaccatgggaaggtcagggctgtcattgactctgttagagaagctggagtcaagctgttgtagtctctaaaacagtagaatcttttattaaaatttctgcaagcttgttcctctgaa…
>Ac-LOC_Os01g19130 || chr01 - Distance
atggtggccggggcggaggtgatgcatcaggtcgtgccgctgctggaggcgtcgttccaccgccggtgctccgtgaagggggtcgacgaggtgtcgccgccggtggaggagatgtcgccggaggctgcctcggaagccgccatcgaggtgcctgaactggtgagttcttttttctttttcttaataagctaatagggggctttggctatctttttcagtttgacgattcgctaattctagagctgggcaataactcgtgtttcttgattttttggtaaataaatattctaataattgttagtgttcctgttgttaattctagaatttttcttgcttatgagttgaaaaaacaggagttttttcttttgctttttaatcttggtggaatttttacttgtg…
>Ac-LOC_Os03g50420 || chr03 + Distance
tcgaggattcgagatgctgccattgtgccatgctgctggtagcctgtgctagtcagcctgttcactggtgcagtggtgctgctgatgctcagctcagggcccggtctgggagagtcaaagattcccggtccatggtttgaatttggaaagagagaatttctcttttacttttctagtagatctgaaaattattttaattttgctaaggtgaaccggtgtgagctgagatctactccctccgtcccaggaagaagggattctggaagcccaaggtagttttagaataaagagtaaaagactaaactaaccttagtactagtacatccaattattagttacaaataaagtattactactgccacacattaataaaatataattagtactccatactcaaac…
>Ac-LOC_Os01g55750 || chr01 - Distance
gatggccgcctccgcctccgccgccggcgccggcgccggcaagtcgctgttccagaccttccgcaagttcttcaagaagccgtgggagatcaccggcccgtgcgcctcccccgagtaccgcagcgcgctcccgggcgccctggagtaccgccaccgctgcccggccaccctgacgaaggacacgatggccgtcgtgcccacctccgagcccgagaccgtctacgacatcaagtactacacgcgcgaccgccgccgtgaccgcccgcccgtccgccgcaccctcctccgcaagcccgacctcgagcgctacatggccgccaagcagttcgaccccgccaaggacttccccgtgccttacgtgaacaccgccgtggaggaggactacgacgccgtcggcgg…
>Ac-LOC_Os06g02510 || chr06 - Distance
tgtggcgtggatgtactgctcgctagcctcttcgccgagctagcctcttcgcctccttcctctccatgcacgctcggccagcttcgactcgccgatggagatatgagagaggtagagaggggcgaggtggacgaagtgggactcactgatgtgtgggtcccacagttttttttatctttttgtttgacggacatatgtgcccgtatttttttttagtttcaattttgctctttttttatcaagctgtcacgtaagcgtcacgacattaccacgtgagatgaaaacttagtcaaggagccatgaaggcaccacgcgagttaaaaacggggacaatactaccgataaacctcgtttacactggttttataagttggggggctgtatcagatatttcggttc…
>Ac-LOC_Os01g36220 || chr01 + Distance
atggcgtctcccggcgttgtgtgtactactgtaacgccgacgtcgtcggccgggtcggaccaggtcgtggccggcggcggcgaggcggcgcggcggccggtggcgccggcggtgatggaggagcggaagcggaagcggaaggagtcgaacaggctgtccgcgcagcggtcgcgggcgcggaagcagcagcagctggacgagctggccgggcaggtggcggcgctgcgcgcccggaacggcgccctgggcctcgccgcgcgcgaggcggcgcgccggtgcgccgccgtgcgcgccgagaacgagctgctccgcgcgcgctccgtcgagctcgccgcgcgcctcgactccctcaccgacctggcgcagtgcctgcacgacgccgccgcggcctcctccttc…
>Ac-LOC_Os08g41530 || chr08 - Distance
accatgtgcagcatgctttgagtacttgcttgcttgctgctttggaagtcccctacagtttctggtgttctgatggatcaaacaagaaaggatgactggaatctctggtgaacaaatcctctccagtctggacggtgttctggacggtggatacttgtaatgtgtttatttgcatctccactttgggacctccagcctctggcctctccgatttgggctagattccgcagaaaccgggccagatcccacaatgtgagctatccagcgattttgaacagaaacccgcagtggacacagataccaaaggatacactttagggatgagttgtggtaggagtaccttgcagcatagccaatataaaacctgaatgcattgagcatgtgaattattgcatactg…
>Ac-LOC_Os02g43560 || chr02 - Distance
atgcatacttgcatggaaggaggtggccaactggggacttgtcttccgaatttctatcttttgccagatcaccacggcatgcctcttcctcctccacttcaactaccgtgccatccgaagctactccagatgccattcgaccaagaagatcagcccggaatccatggcgtgatgctctcttctgaccactgcgggctgtaccctctgccggcgcttccgttaagcaactccgccgccgccgccgccgcaaccgtcgcattggggaagcacagtgcagccgccggttccatgcccaatattggcggcgctgaggaggtaaactggctgggctagattttattctgattatcaacaaggtctcttttcttgttccttactaattctcatagagtatgatct…
>Ac-LOC_Os06g45140 || chr06 - Distance
acggccacgatatcgtacagacaagagaagccgcttcgagaagacagccgctgtccatgccgacgcgactccacgcgcgccccgcgtctccctccgccgcagcagcctcgtcagctcgcgagatcaacgccggcccagtcagcccagccacatcaccgcccactccaccaccccaccccgcatggcccggatctaataaccaacggacgcggctcgcgggcccaccggcccacccacgcccgcccacgggatctctcgctgactcggacgacgacatcgccttcgccgctttcacagtgtgggccccgcatgtcggcgccacggggggccacgcccgcctgcgctggatccgagtcagcctcgcgtcgctgtcacactgacgcagccgcgtgttatctt…
>Ac-LOC_Os03g13130 || chr03 + Distance
atgctcagaatggatggcacggatttgtcttccccaaggtgcaatgttcagcatctacaggtaatttggtggtggtggagataaaatggcttgttacttattgcttcatttgttcattctcttgactccaagcatgtgggtcggtgtcatttttgctggtaaaaaatttcacagcagaatttcccctcctttttccccttaactttctgaaccattttcttctgcccaagatcagtacagaactcttgactagtgcatttgctatgtccctttggaatataatctctctttttttcagtccataacccaaaacatctcacttttctttctatttttctgttcacggaagaatgccgaagaactgaaggatcagaatagcaccaataagaggctgccccg…
>Ac-LOC_Os01g52880 || chr01 + Distance
atggcagcctccgtcgctgtgttcgtgtgcctcctgtccgtggccgcggcggcggcgtccatggacccggcggagagggaggcgctgttcctcgtcatggaggcggtctcgtctgaccgggactggcgctccgagagccccgacccttgcggcgcgccgtggccggggctggagtgcaagccggcagccggcgacgccgcggcggcgctgctgcgcgtcacgcggctcgacttcggcgtggagcccaacccgtcgtgcaaggacacggccgcgttcccgccgctggtgttctcctccctgccccacctccagtccctcttcttcgtcggctgcttcaagaacccggcggccaacacgtccctcgtcctgccgcccgccgccaacctctcgacctccagc…
>Ac-LOC_Os12g41860 || chr12 - Distance
atggcagcggcggcggtggggggaaggggggagaggctgtcgtcctcctccccgacggcggcggcgccgcaggtggacgccgggaagtacgtccggtacacgcccgagcaggtggaggcgctggagcgggtgtacaccgagtgccccaagcccagctcactccgccgccagcagctcatccgggagtgccccatcctcagcaacatcgagcccaagcagatcaaggtctggtttcagaatcgcaggtcagtctcatctccttctctctcttcgatctgtttctgctcgggtttgttcagcagccatggcgtgtgttcttcggtttcttttcttggttttgtgtaatgtgatgagattgattgctttgttgtttgcagttttttttcatgttcttgtggg…
>Ac-LOC_Os03g01610 || chr03 + Distance
atggcatcctcctcccttctactcgcctgtgttgtggtggcggctatggtgtccgccgtctcctgcgggccacccaaggtgccaccgggccccaacatcacgacaagctacggcgacaagtggctggaagccaaggccacctggtatggtgcgcccaagggtgctggccccaaggacaacggcggcgcctgcgggtacaaggatgtcgacaaggctcccttcctcggcatgaactcctgcggcaacgaccccatcttcaaggacggcaagggctgcggctcatgcttcgagatcaagtgctccaagccggaggcctgctccgacaagcccgcccttatccacgtcaccgacatgaacgacgagcccatcgctgcctaccactttgacctctccggcctt…
>Ac-LOC_Os07g44050 || chr07 - Distance
gcgtctgccctatcgaaaaaccagtcgcctactgcttcagcaattctctgcatatccaagaaaaaaagtacatgggatgggtctgatgagactactggttttacatgtaggagctcagagttcagacagtcaggaaatctttcgaagcgagaatgtttttcatggcatcaccgcagagtttgcgtaccttgttaccgagacgaggagaatcccctgcgtaccatgtgtcctgtctctcactttggcaatgtgcgaaacaggagttgataaaaagaccgttctgccttgcgccggagaaacccctcaccgcatcgagcatttgattcctgaaacctgccatcatacatacacagggggtcagccaatctagacttgaattgacagtttataattcacgga…
>Ac-LOC_Os12g40920 || chr12 + Distance
gcagagaacacaagacaattttctcctcttcagacagcatcactttgcaaaaaagggacaagctatgattcacccaagtgactgaagtaaaagaaaattataaatatatacaactgcttggtgtgtccaaatcttgtcctttcatcagatgctccttgtcttgacccttgagcaggtttaaacatgtacggagggagagattaacagttttaacaatccaagatccagttaaatctttaattaaccattgatccacttgtcaagagtgacaaaaccaagcaaagtaattaagctttattagccagagaggcagatagatcaagctggtcatcaagggacaagccttccatggtcagtgctgaactaatctgtgtgcctgaaactacacacccacacaca…
>Ac-LOC_Os03g01630 || chr03 + Distance
atggcatcctcctccctcctactcgcctctgtcgtggtggcggccatggtgtccgctgtctcctgcgggccacccaaggtgccaccgggccccaacatcacggcaagctacggcgacaagtggctagaagccagggccacctggtacggtgcggccaagggtgccggccgcaaggacaacagcggcgcctgcgggtacaaggatgtcgacaaggctcccttcctcggcatgaactcctgcggcaacgaccccatcttcaaggacggcaagggctgcggctcatgcttcgagatcaagtgctccaagccaaaggcatgctccgacaagcccgtccttatccacgtcaccgacatgaacgacgagcccatcgctgcctaccacttcgacctcttcggcctt…
>Ac-LOC_Os03g58330 || chr03 + Distance
atggccgggcagcagccgcagcagcagggcccaccggaggacgactttttcgaccagttcttctccctgaccagctccttccctggcgccgcgccgggcggccgcgccgccggtgaccagcccttctccctcgcgctcagcctcgacgccgccgcggcggccgaggcgtccgggagcgggaagaggctcggggtcggcgatgacgccgagggtggcggcagcaaggcggtgagtgcgcgcgcgcgcgcaatcctctctccctctcgctaactttccccatttttgcttttgcgttggctctcctcgttcgagtgggaacggaggcgcgtgtgcttgcgtgataagcttcgagctcgcctctgtaggatcgggagaccgtgcagctcaccggactcttcc…
>Ac-LOC_Os10g37850 || chr10 + Distance
ttcttaacctttttttcatttactttcgtagctaaaccatggttaagttgttaattatactaccaataatctcgagtcagtcaaggtggagtctttttggttctttttattttccttcgatgtgcatgcgtggtaggttagggttcatgataaaaatgtgtaaaagcatcctggtggagttatatatggctgcagcttttgacaagaactcggttcgtttacgatacgttcccccacgcaattatttcgccatgattcttctgtgttaagaaagggcgagatctttgggttagaatacaagaaagtcgtgtgaaaattgtgggcgattaaatcttcccctttcgcaaagcttgtcttaagcactcatctttcgctttaaatcgcaatcttttctttcag…
>Ac-LOC_Os11g01620 || chr11 + Distance
atgcaaggaccacggaggcgaacaccacctgctcctgccgccaaacaaccagccatgctcatgctcggaccattccccgcccaccatcgctgcacactttttctcctcctcactgtcacactcctcccctcgctcgccgccgccgccgcggcgcaccaccaccacgtccacgccgcgggcgacggcgtcgtcatcagccaggccgactaccagggcctacaggccatcaagcacgacctctccgacccctacgccttcctccgctcctggaacgacaccggcctcggcgcctgctccggcgcatgggtcggcatcaagtgcgtccagggcaaggtcgtcgccatcaccctcccatggcgcggcctcgccggcaccctctccgagcgcatcggccagctc…
>Ac-LOC_Os08g02250 || chr08 - Distance
cgtcgccaacgcatgctattgctacggagtactccctccctccgtagtaaaaaaataaataaataaactctagtttccgtttccaacgtttgaccgtccgttttatttggaaaaaatatgaaaaaaaaattaaaaagacaagtcacgcataaaatattaatcatgttttatcatctaacaacaataaaaatataaattataaaaagttttcatataagacggacagtcaaagttggacacataaacccagagtttgtcttttattggaacggagggaggagtagtagagtaattgagtttaattttttcgcgaatacgcaaaagaattgtcacgagtacgtttaattaagtgatcactactgtattatcgagcatatatgcaccagctggtgagtcaac…
>Ac-LOC_Os08g06280 || chr08 - Distance
atgtgcattgctgaaccaattttctgttgcataaagagtcctgaaacttcatgttgcaaactgaagcgtgatgttctaacatttttccattggagctttcactggtttcttcagaactgaaatctttcttgctttctcatcagcttctcatgcatctttctgcagggtttctttcatgtagggaaaggaaaggtgatttcagttgcctgactgctgccagaatctgcgaagcatctacaagcgacgccgtcgttcaggcagccggcacggcaatgccggttccccttgctccatacccaaccccgcctgtgccatttacacctcccaatggtatggattccaacttggcactgcaagaacacagctacttttttagttttttttcccctgatgttggct…
>Ac-LOC_Os03g07910 || chr03 + Distance
atggccacggccgcctccttccgcccggaggccgcgcggtcgcctcccgccgtccagcccccggcgccgccgctctccaaggtcgtactccgctttccctggttttcgagtggagtccgggtgattctgagttgggttcgttcgttttgatgatctgagttttgtggggttcgatcttctgtggactgtgggcgcgcagttcaaggtggcgctgtgccagctgtcggtcacggcggacaaggctcgcaacatcgcgcgggcgcgcgaggccatcgaggctgccgcggcgggcggcgccaagctcgtgcttctcccggtgagcgctcggttgatcataacgacctctcgttttgtctgctcgtccgatttaaatgggaggcggagaggtgaggattgagt…
>Ac-LOC_Os07g44060 || chr07 - Distance
gcgtctgccctatcgaaaaaccagtcgcctactgcttcagcaattctctgcatatccaagaaaaaaagtacatgggatgggtctgatgagactactggttttacatgtaggagctcagagttcagacagtcaggaaatctttcgaagcgagaatgtttttcatggcatcaccgcagagtttgcgtaccttgttaccgagacgaggagaatcccctgcgtaccatgtgtcctgtctctcactttggcaatgtgcgaaacaggagttgataaaaagaccgttctgccttgcgccggagaaacccctcaccgcatcgagcatttgattcctgaaacctgccatcatacatacacagggggtcagccaatctagacttgaattgacagtttataattcacgga…
>Ac-LOC_Os01g65590 || chr01 + Distance
atgatggtttgtgatttatcctgtcaattggttaagttgttgtgtttagttatttttgggtgaaataccgtatggatcagtggctaaagtgaatttcttgtagacactgtcgacgtcggagcggcagccgcagccggagaagaagccgccacggacgaggccgccgctgccaggcaaggccgtggccgcgctgtgcgtggcgagctttgtcgtgggcttgctgctcagcggccgggtggtggtgccgttgctacctccgggctcgtcgtcgccggcgagcaactacaagacgtccttctctactggctgcgagaacaaacgcgctgtaagttgcatatacacagagtccaaactgatctctaatttcaaacggttgcatgcatgacaactgagcttgca…
>Ac-LOC_Os12g32620 || chr12 + Distance
atccttggttcaggagcacatggtgtggcaccaagttccaatcaagcaggttagatcctcaaagcagttttaatctttttgccaagatcaccaagctatcttcttaagctaacttcaacaaaaaagaatatcacaatcctagctaataatctacctcccaaatcccctcaagatgtagcaatcctagcaatcagttgtccttcacctttcactcaactgcgttctcctgttccaaatcacccatcacctgatcaacatcacccccctccctctaatttgccttaatgggcgtttacgagtcatttcggactacttttcttcttcttaatagaatgatgtgcatctctcctgcgtgttcgagaaaaaaagagagtaaatttcactttgaaccatctttat…
>Ac-LOC_Os04g44640 || chr04 - Distance
atgggtctctgtttcagcaagaagcagcaagtgaggcggcggcgagaggagcagcagcagccgccgtgccatgaggccaggaaggccggcggcggcaagaaagctggtgctaaggaggtcgcgatagtcccggaggcggccaagaaggcgccgccgcccaggaaggctgttcccaaggcggaggagccggcggccgacaagaggacggtgttcgtcgtcaaggcggccgcggccgcggctgctgccgaggtcgccgcctcggcgagcggcgaggcggcggatgaggaggcgaagaggcccgccccggaggaggaggaggcgaagcccgtcgtcgtcagcagggtgccggtgcggacctcgagctgcaccaaggaagaggtggacgccatcctgatccag…
>Ac-LOC_Os03g56050 || chr03 + Distance
aactgtactatcacagtttccaaaacaaggccatggccttgtttggatcttccgaactagtaaatagctctccggaatcttgctatttaggattattaaacatatattaccgacaaaaccgattccataacccctaggctattttgcgagacgaatctaatgatgtatattaatccataattagcgactgattactgtagcatcactgtagcaaatcatggattaatatacctcgttagattcgtctcgcaaaatagcctaggggttaaggaatgcgttttgtcagtaatctacgtttaatactcctaaatagcaagattctggagggctatttaatagccctccggatccaaacagggccatgtttagatttaaactttttttcttcaaatttccaac…
>Ac-LOC_Os09g31400 || chr09 - Distance
cctcatgctgaactaaacaaatcaatttcaacgtcttcttgctactgtagatgacaaattcaaccggttaaaatcaaatataatacgatatctcttctcgaaagtcttgaggaactcgatctcggaatagtgagaattgccaatcagggaagcaacgccaacacatctgctggcctatgatctgatccgtttatctgcatcgccaactcttctctataaatacccttctgaattatgcttcctgcagagccactgcccagctaagctgcttggcttgatcagttccagtttcgagatggcctggctcggaatcggaatgggaaggcagattgttcctgttcttgttttcgttgctgtactctgcagcggtgttgatgcatcgttcaacaggtacagctt…
>Ac-LOC_Os09g31482 || chr09 + Distance
atggccgagcacctcgcttccatctttggcacggagaaggaccgcgtgaactgccccttctacttcaagatcggcgcgtgccgccatggcgaccgatgctcccgcctgcacaacaagccgtcggtctcgccgacgctgctgctctccaacatgtacctgcgtccggacatgatcacccctggaattgatgctcagggcaaccccatcgaccctgagaagatccaggccgacttcgaggatttctacgaggacatctttgaggaactcagcaagtacggcgagatcgagagcctccacgtgtgtgacaacttcgccgaccacatgatcggcaatgtgtatgttcaattcagggaggaggatcaggccgccagagcgctgcaggcgctgacggggcggtac…
>Ac-LOC_Os03g08610 || chr03 + Distance
atgcctatccccattgccttcctcttcctcctccccctcctcctcgccgcctcctcccatgccaccgcctcctcccatgccaccgcctccgtcgtcccacaacctcgaggtaattcatggtactccctccattttatattataataaattttatcttttttattaaataatcaattttgttaaacttataaaagaatataaaaatattttctacaaaacaaacatatataatcatagtatatctaatgttgttgttgttgtatatgttgctaattgtttatgtaaacttgattatatctaactgatcagaaaaaaaagtttaagccactaattatatcacaaacacggagtaattgattcttgcatgcaagaaatgggacgtgtaatggtgggtgatcg…
>Ac-LOC_Os08g41520 || chr08 - Distance
accatgtgcagcatgctttgagtacttgcttgcttgctgctttggaagtcccctacagtttctggtgttctgatggatcaaacaagaaaggatgactggaatctctggtgaacaaatcctctccagtctggacggtgttctggacggtggatacttgtaatgtgtttatttgcatctccactttgggacctccagcctctggcctctccgatttgggctagattccgcagaaaccgggccagatcccacaatgtgagctatccagcgattttgaacagaaacccgcagtggacacagataccaaaggatacactttagggatgagttgtggtaggagtaccttgcagcatagccaatataaaacctgaatgcattgagcatgtgaattattgcatactg…
>Ac-LOC_Os05g41450 || chr05 + Distance
ccagataaagcaaagagcccaaaacgagcgaaggacacgagacgcgctcccagccgtcggatccatccggagcccccgaaaacggacggtggatggagacgccagccccctcacgtcacgccacccccccccccccccaccaaactaacgtggggcccacaccatctccgcttcgggggtgtgatggtgtggatggatagaaccaacggctgacgtgtacccgaacgcgcaacgcgggggagtccaagctaacgtgggccccacacccccctttcccctcctcctctctcttcagatccgcgcgctgaggtcactgtagaacacggcggtggacccggtccacgggattaagccggtgtagtgtagacccgtctgggtggggcccacaacattggtgga…
>Ac-LOC_Os02g07180 || chr02 + Distance
aagccgtacgtcatcactttactgacctggtccagtcaaaacacgcacgcccgcatgcatgctgaattgctgatagatcgatactaactatgactctctgagatatcagatatgcttgctgcctcgtagcattcacatgaatatacgaataagaaaaagaaaagaaaaaaataagaaagaaagaaaaaagacaggcttatagctcatctattgtactcgtggttatatcagctataaacttatatagagaaaaaaataaagaaaaaataattagtgttgacgtacactaatgcgagagctaactctacacatgctctaaaactaattacattaattacataagtgagagaaaaagagtgggaaagagaagtaaataaatataatcttataactaatcta…
>Ac-LOC_Os12g42700 || chr12 + Distance
atggctcaagccgctgttcaatcttctctgaatggtgacttgttgattgggagggccgcgggagttccgaggatgaagaggaagaccccctctgaactcagagtaatttgcctttaacctttatatgtgtcaactatgccttctttattttcaccatgatgtgatattagatgagatatttggtgaaaatgtgtgtgcggtttcaagagatttccatttgataaaaaagtattctctaatactgttctgttccagataccaagaatgcacattaactatactttgtataagcaaacctgcaatatttaaggacaattcatatccttgcaactttccatggtgcagccctgatgcaatgagcatgatatgttatgccatatgaaaagactgacgaagacc…
>Ac-LOC_Os01g39110 || chr01 + Distance
actgctgcagtgcccagctcagtaagcactcagcatgaagtttcagaggcctccaggattttgcaggagttcttgtttggttctggcaattagagagaagtatgaatctactactatgcctttgatacctgtagactacatatatgcattggtagttaaataaatgttccttgaattttgcagcatacttggatgttgttcagtgatgaacccgtgcccatgagattgtgcagcattttttgtattccgcacaccagttttattgctgtaactccatcttgcaagttgcaactgctgatgtggtatgtcgaaaagagaacaacattgtctgtggtgttttattgcgctttagttaccaataaatttcattcaggacttattttgcagaacttggggcaa…
>Ac-LOC_Os02g50480 || chr02 + Distance
tcccctagccgctggcttcttgtgagctctcggtgagtagaaggagtacagtacagatgggcatcagcctgaacaggaaggagctttttgcaccaacagaaaagcaaccccgtctctgggtcacacattggcaatggcaccttggcacattggcatggcatggcatgcacaggtgcagagagagagagagagagagataggagaaggcttgtttaatcatcatggccatggggctcacctttccctgttcatgtccaaaacaacgaaagaaatattcgagcagacgtgggagaaacagaaatcaaatgggaggtgaaagagagagagagagagagagaggggaaaagaaaggcaggacgaaggctgatgtgagggagagaaaagcaacaagcctgaatg…
>Ac-LOC_Os01g53880 || chr01 + Distance
ctaacgccacgcgaggagggagccccgagtgggcgaggaggtgggtgccgtggtggcgcaccgccacgccacgcgacgccactgccagcgtcggtacagacaggcgagaaaagaacgatttcctcgctgagttgtctgagcgttttcgtacgagcacatccactcagatctcccgggggtttattttaagcgcctcgcccgcagctcacaaagcctgccgccgtgcgtgcatgcgggctgcgcaccagcaccagctttgcgagaaatataagatggttttcttgattatacggcggggtttgcgtgtgctacgtgctgtccgaatatttccgtggatacggtggatgtatagtggttacagtattatcccgtactactactactgtgtcctactgtcct…
>Ac-LOC_Os07g46480 || chr07 + Distance
aagatttttttttgcccgcttatcgttctttcttcttaaatatgtactatcttaaaaaaaaaagaactagcaagcggggattttatgtgggcagtgggttttcttcttaaatgtgtacgttgagtgggcctttgttgtagtattttatttgtattttcacatttttagggagaaaatacattgtttttggaagaaaaggcaagagctttgcccttatgtatcgatagagcaggagttttaataatgattttagggtgggtggaaagattacacatgaaaatatgacaagaaaatatataagattgatgtttcttttctttactacaaattagttcaggaggaggagtcatggcaattggttatgcgtcttccgtgtaataaaaaggtttagcatatcaa…
>Ac-LOC_Os03g07910 || chr03 + Distance
atggccacggccgcctccttccgcccggaggccgcgcggtcgcctcccgccgtccagcccccggcgccgccgctctccaaggtcgtactccgctttccctggttttcgagtggagtccgggtgattctgagttgggttcgttcgttttgatgatctgagttttgtggggttcgatcttctgtggactgtgggcgcgcagttcaaggtggcgctgtgccagctgtcggtcacggcggacaaggctcgcaacatcgcgcgggcgcgcgaggccatcgaggctgccgcggcgggcggcgccaagctcgtgcttctcccggtgagcgctcggttgatcataacgacctctcgttttgtctgctcgtccgatttaaatgggaggcggagaggtgaggattgagt…
>Ac-LOC_Os08g44050 || chr08 - Distance
gagggattagattccactccccactctcacgccgtctccttcccacgtttaatcgtttcaatctccctttctctctccctccaactgcaaaaggacagcggcggcgacgccagcggcagctcccgagcactcccgccgcggacggcgtggaggacgacggcggcggcggcagctcccgagactgagctcgcccggcgcatcgtcgagcacggcggcgtcgccatgtgtgacggcggcggcgccacgctgcgccggccgggcatgtagcagctgtggcgcgacgggggcggggagatgtcggcaaccatgaagtcgtcgtcttcgtcatcgtcgcggatctccagggggaggaactcctcctcgtcgccgtcctcgtcgtcatcgtcatctccggcgagc…
>Ac-LOC_Os04g28130 || chr04 + Distance
gatttacatatatatactgatatacagtatactggctcacaatagactcatctgatttggtatatgattatctttgattaggcgcaacctctattttctacataacagggttttctattgttacgcagcaacgtgcagggttttatttgattcggctgtgttcggttggtaatgttgaaaactaatcccccacgcagtaaaacagagtgactcattagtatatagtattgattaattaagtattgatttattttttaaaataaaccaatactccctctgtcccaaaatgtaagcatttttaactatgaatctggacaagccaaaagttgctacattttgggatggaggtagtataattttttaaagcaactttcgtatagaattttttttaaaaaatat…
>Ac-LOC_Os02g10490 || chr02 - Distance
atgatgttcacggaggggctcgacgagtcggcgatcagctggatcaagcagggcacgggctctcctgcgccgccgccgccgaggtcgccgctggcggagcggctgcccgcggggcagatcgcggcgccgaggagccccgcgctgtacgggaggggctgctccggcgtcggcgtcggcgtcggcggaggtgtggggaatgggctgttctcccccaagagcctccccccggtgcggaccacggcgcggcactccgggctgcttgggcggcaccaccactccgtgcttctcgcggcggcggactccgaggaggaggatggggaggaaggggaggagagcgtggcgtcgtggggggtgcccgatgactgctactacggcaacttctccgacacgctcgaggag…
>Ac-LOC_Os01g11150 || chr01 - Distance
atggtggtgcttgccaagggcgagctcgagcagatagccctgccggcggcgcacccgccgccagccgacgtgcgcgcgatcgacctgtccgccacgggtcccgcccgcgcggcggaggcgcgcgcgctggtggcggcgtgcgaggagcaggggttcttccgggtgacgggccacggcgtgccgccggggctggtgcgcgccgcggaggccgccgcggcgcggttcttcgcgctgccgcagcccgacaaggaggccgccgcaggggcgccgctcgggtacgccagcaagcggatcggcagcgccggcgacctcggctggatcgagtacctgctactctgcctcgcccccgccgccgccgccgcggcattgccgtgcgccgcgacgtcgcccacgcctcct…
>Ac-LOC_Os03g40780 || chr03 - Distance
atgactgcatctcttgatgagactttgggaagtgccaatcctcactacacgcgaatggcaagggagaaaattgcagctagagaagcagccagaaaggcaatggaagctcgcaaagctgccatggttgaagcatcgtggtgcagaattcttcatgcagcaaggtgaaaatcatggttatcttattccatcatgtccagccttgtgtgtattttccttgatacactcatttgttctgatttttattctacttttcaacaggatccaaaagaaggacgctgaagaagttatggaaaaggccaagtttcgggcaactgaagcatttgaagaagctagagtaataggcgtaatgatgtacgacagaccagattgttcaagtcagcagtatgaggtggaatcatc…
>Ac-LOC_Os08g41550 || chr08 - Distance
atggaagaggagaagagcgcgatggagacaggaaaggggatgagcccgcagtatgcggtggcgcccgaatctggatgcggcgacactgcgccgccggatgaggtgagcagcccggaacagaaggcggcggcggcgtcgaccagcaacaccgaggggagggtatgcccccacttcgaccctttccaggacggcgtgctcaagttcatctcggagctcaggtcctactcctacgattgcgccccgaggtgtgaccattacctgtgcgagaacaaggtggaaaagagcagtatcctggtttgcatcgactgcgacttgcatttctgcattggggacgggaccatgaacaagccgcagggacatgcccggtggcatgccgatctggaggagcattgtgttggt…
>NAc-LOC_Os01g11130 || chr01 - Distance
atgtggcgggagatgccccgcgtgtcgttctatctacaacaaggacaggatcatgggaacaagcatcagcaaccaaatgcacgtgcattaacttatcctactatttcctgtccacttctgctgttatatgcaatttgtatctcgtagaaaagaaactgatttggaatccttcttatgatagtatatataggatggcttcttaatttttctaatttatggagcttaccagtgaagtaattactgtgccctttctaatggcagattaaaggaactttgtgctgacaaatcaaactttcaaaaagaacaagccaagtctcaaaagcagaaaccagtaaaagttcagtcaggagtgacagaagaatcaatagacccatatagtgttcgtgtgattcaacgcag…
>NAc-LOC_Os04g48800 || chr04 + Distance
atgctccaccatatggtgttgattttgcgttttctggtggcaagccaactggaaggttcacaaatgggaggaccattgccgatgtcattggtaatgtcaagtatgaatctcacgaagaaactctgattttcctgtctcgatctcacatttcttggcactgaactctcaggtgaagccttggggcagaaatcttttgctccaccctacttagctgcaaattcaagtgctgaaatgatgaacagtggtgttaattatgcctctggttcttctggcatatttgatgagaccggctctttttatgtatgtgaacactcaattgttgtgcttcctcatgcttgctttgtttctgaaatatagttgtatgaaaacatacttgatctgtgctgtagattggaagag…
>Ac-LOC_Os03g07910 || chr03 + Distance
atggccacggccgcctccttccgcccggaggccgcgcggtcgcctcccgccgtccagcccccggcgccgccgctctccaaggtcgtactccgctttccctggttttcgagtggagtccgggtgattctgagttgggttcgttcgttttgatgatctgagttttgtggggttcgatcttctgtggactgtgggcgcgcagttcaaggtggcgctgtgccagctgtcggtcacggcggacaaggctcgcaacatcgcgcgggcgcgcgaggccatcgaggctgccgcggcgggcggcgccaagctcgtgcttctcccggtgagcgctcggttgatcataacgacctctcgttttgtctgctcgtccgatttaaatgggaggcggagaggtgaggattgagt…
ccatccagttggtggtggcgccgtctccgccgccgccgccgctgctctcgccggcctcgaacttcatggcgtgcgcgtactgcaggccgtgcagcaggtgcgcgccgcggtggccgtcggaggcggtgtccgagttgtcggacgcgccgccgccaccggcgctgatctgctggtggtcgcccggcgccacgacgacgtcgacgccggcggcgccggccggagcgtccggtggtagcatgcgcgtcggggagcggcggcacgcgaggtcgccgccgatgaggtgggtgctggagcagatgcgcttcacgtcgtacttgctgatgtcgaagttggtcacggcgttcaggccgcggaacttgatcgccgctatgtcgtacgcctccgccgcttcctcctgcg…
>Ac-LOC_Os03g07920 || chr03 - Distance
gcgtccatgcaaatgcattgcatagtcgcacaccaaaactttgttttgtatggcctctctcgttccatctctatccctctctcatcacctacactactcgtagctctctctttgcattcataccattccaaccaaaacacacacacacgcatatggccatatatagctcgcacgtatataaacgtcaaaaagggtggctcttttcgtagttcgagcaccaatctcctagctatagctagagcttttgctttcttgcttgcaagctacagactccgggaaagatcaaagaacctttccttttggtgtgtgtgtgtctccgagcttcatcttgctttcggtgtcttggggagagagatcgagatggacatgaacagtggttggcttggcttctccttgtct…
>Ac-LOC_Os12g32620 || chr12 + Distance
gcctgaaaatattggccttaagctacgacgacttgccctatcgtatgaaactgtgttttctttatctaggagctttcagagaagaatctgaaatcagtatctctaaattgacaaagctatggattggagacgatcttatacctcagcaaagtggaagaagaagaaaagaggacacggccactgactatttaaatgagctcattcaaaggtgtctcgtgcaacctgttcttctgaaacataagcagcgatcaacgagggtgcgtgtccatgctctattgcgtgagctagcaatatcagaaggaagagaaaacagattcctttattgtgaatatagcaaccaagcagtgtcggaaatggagatggaaaccctatcgtcgtttggttctccatccgggaccc…
>NAc-LOC_Os12g32250 || chr12 + Distance
cgccgccgacgccgccgcgaccacctctcgcaaggtactccaagccctcctcctccctccgcgcagaccaacacctccatccatcctcctctcttggactgatcgatggctccccaattttgctggagattttcaggggattttgtaggggtttctgatccgaggagcgggcgatgtcggactccgaggagcaccacttcgagtcgaaggccgacgccggcgcctccaagacctacccgcagcaggctgggaccatccgcaaaaatggctacatagtcatcaagaaccgcccctgcaaggttgattgattgattgattgattgattgattgatccatcgattgagatctcgatccgctaggtggggtagatagatctgtgcgtggtcgtctctccatct…
>Ac-LOC_Os08g36774 || chr08 - Distance
atggcgagctccggggaggaagggcgggtggtggtggacctccgctcggcggcggagtcggcgggcggcggcggcggcgacgaggaggcccacgccgcgccgctccacgagatcgagtccctttgcatgcgctgcggcgacaacgtaagggcctctaagtttggtgtagcttcttcgctcggtttttgcttgtggcgagggtgctgagacctgcgtgcgatttttctgtggccagggcaccacgaggcttctgatgaccatgattccgcacttccgggaggtgagattagattagctctcgtgccattctcattggtggctgaactgactgctgcttgttctcattcgagagcggtgtcgaattcacgtttgtaaatctgcaggtggttctgatggctt…
>NAc-LOC_Os06g16390 || chr06 + Distance
atggctggcgattcccgaaatgaggcgggttctttctcctttgcctttttttactgctcggatgaaatttgaatctgtgtatgcttgtggttgtgatgaaatttagcttgttctgtccccgcagccgatgttttgcgaggaagggagcagtgaatcgggctatgttctatgtgttattgattcgctgaagaagaaaatcacatcggaccgctttgtttacatccaggtgatttgatttgatttgattgtttggagctgcaaatctcggtcattttcttgtattttctttatttaccagctgattagttttgttccccgtgatctttttttccagaaaagggtagaggagaatagcattaagcttagcccgattacactgcactctcacaatttgtcaaa…
>Ac-LOC_Os03g08754 || chr03 - Distance
atggctggcggcggcggtggcgggggaaggggggagggggaggggagggcggcgacggggaagagggagaggatagcaatacggaggatcgacaacctggcggcgaggcaggtgaccttctcgaagcggaggagggggctgttcaagaaggccgaggagctctccatcctctgcgacgccgaggtcgggctcgtcgtcttctccgccaccggcaagctcttccaattcgccagcaccaggtatgcatgtatatacagttatacacacaccaacacatatatgcttctctcttcctcgccggcgtctccttcgctcgctcgcagttatttctgtttaatttgcttgcaattaaatctcgatctgggtgatgatctctctgtcggttcttggaatatcgta…
>NE-LOC_Os08g41500 || chr08 + Distance
atggctaccccacaattggacaagagaattcttagcgaacttgaacttatgggattccctactgctcgttcaattagggcactccatttttctggtatgtctatttcaaaaggaatacaaggtagacatattgtaataaactattttatggtaggctgaatggcatagtattcaattagaacagtaaaggatatttaatttcgtctatggttgcatggctgtaatcctgtttgtgaatttcttcaacacatatccgaatcggtttggttaaaacaatcggtctttatcaggtaattccagtcttgaatctgcaataaactggcttctggaacatgaaaatgatccagacattgatcagctaccactggtatgttatttataaaaaaataactgttcaac…
>NE-LOC_Os08g41560 || chr08 - Distance
atgactcgtcgccgatcgcgccctcgccgattcggagccatccccgcgtattccggtgagtcccccctcgcgcgttttctcccagcaatcccccacccgctgatcgcttcggttttggtttggtcgctcctcgccggaaatgcccgatttctcgttcttgtctctcatccctaatccgcgcggtgggctagggtttattaccggattcttgcaatttttttttattttctggtggttcttcgcttgttccgtaatccccgcgcacagcatttgggggggattttattgacggattcgtgctgatttcttgtggttgtttcggttccaggcgcgatggaagaggagaagagggcaagggcggcggaaagggatagggctatcgtcaggagcccgcggaaa…
>NAc-LOC_Os05g14010 || chr05 - Distance
gacttgctgtcccgacaaagattttggagcagcgtacggccggccggcgccccccaaactcccatatactaatcctaacccccgtttctttacattaagctataagtattacccatccgagaatataagagattttatctatgtaactacataatcaaaatctcttatattttcggacgaaggtagtatattttatctatgttttcgttaacacgtttttttcaaatactatatgataatttcatataaaatcttttttagagaagttgttttaacatatcagttagatctatttttcaagttatggggtttcatgttttctatatcgaaacttcagcttcaccttcgagagagaacaccacataaagctcagttagatgtgcagagagcacgatactt…
>NAc-LOC_Os07g33240 || chr07 + Distance
tgcaagttactctgacttgtggcacttgatctccctatcaaatttctttctctcttgctgaactcgggcttgcagtttgacctgcctactctcagctctcaggtatgcctcattcctcctaagatgccatcccaacccttgctctatgttttgtatgattagccaatctatcctaagatgccatcccaacccttgctctatgttttgtatgatttgccaatctattctacttatcttatctctattcccaaatagtagcaataagtcaacagattgttccagctgaattctgcttttgtgaaagataaaagaatatggatgtcaaatgctatgatgtgaaaatttccagggtctcacttcgatgctgggaattttttttagataatggatgcttcaatg…
>NE-LOC_Os01g52864 || chr01 + Distance
atggcgtgctctctcctgccgccgctcgctcccgtttcccctccgcctcgtctcctcctcccctcctcccgctcggctctgctccctcgcggtcctagggttgcgccccgagtccccgtttccccaccgcgcgcgctgccggacaccgctgtgggggcggcggaggcgctccgtggcgcgctcgccgacgccttcctggcgtcgcctccgacgtggaggtcggccgccgtgagcaacctcgccatcttcgtcgccggctccccggtgctcctgtctggcctctccgcctccggtttcgccgccgcgtacctcctcggcaccctcacgtggcgcgccttcgggcccaaggggctcgtcctcgtcgcctcctacttcgtattggtgagtggatccggtgct…
>NE-LOC_Os01g52920 || chr01 + Distance
tatttaaagtaaagtacaaagtgtacatgagacaagttaacacggagaactttccgattacagaaaagcctttgagaaatgggtaaattaacattacgatgcaaaatatgctgaaaaagatctaaaaaaaacttaaaaagcaattaggtccttgtgcttcttccacataaacggcgagccatcttatgcaggcagtgatggggagaatgatttcatggcgagctgcaaaaacgagagtcgaggagcaagccttgttggagcctccacggtgaaggttgaagctaccttagcgaaacaagcagaccacaactgcccctagaagatccaaaaccaaagacaaaggaagagaacactattcttttgtgtgtggtcgccggagagagtttgacgaccagtaca…
>NAc-LOC_Os11g04720 || chr11 + Distance
tattaacacattcaattagtatcttctggttgtaattggacaactgacgtatatacatgcatgcagtgattagaacatttaactaaactttttgacataagatttaattttaaaattgaaaattttgaaaactttcaactcaaattatgaaaactttccactcggcattttaaaactttctattcaaatttgaaagttttcaactcacaatcttaagaatttttcatctccaaattcaaaaaatttcaactaaaaattcgaaactttcaaatcaagttacaaactttcaagtcaaatttgaaaaactttcaactcaatttttgaaactttcgactcaaatttgaaaactttcaacttcaatttcgaaaactttcaactcaacttgaaaacttctatgtc…
>NE-LOC_Os01g65580 || chr01 + Distance
atgattctccggactccaccgcagcggaagcggcgggcggactccgacgtcgacgccgccgccgccaccgccaccacccggagccccgtttccgaccgccgcctcgtgctctacgaccggcccaccgccctcgtacccgctggcgtccccggggagcccatggatgacatggtctgcacgtaccactgccgtcagatggtgagatcgcttcgcccctatcttctactgctattgttgtcttagcccaatggtcggtggaagcatagcgtgtctagtaatttcggtgttactccagcctcgagctcccatttagctccaggtagtctcatatttgatatgcttagctcagttgattccacgcatgccacatcaaaaatgtagacaattatcgattgattg…
>NE-LOC_Os09g15044 || chr09 - Distance
gaaatggtactcaaaacattgaacagagaaacaaacaatactctattaacgactgtttgggtggatcataataccgtcatttggtcgattcacagaaaggttaatgctacaataatttttttcatatctggggcagtatgaattgaatgcatatctggacaaatccgattgaataatgttacggctatcaaaaatgatatccatttttttcaattctggaactgtacagaaacgaactttgcatcaaataggttctattcaactagaaattaaatgaagtctcgaatgagaatttatttataattgaaagatcattatttacctcccccatggaatttgctaacaattccatcaaggaactcgagacatttcttgtcgcccgtttgcatcaaaacatag…
>NAc-LOC_Os07g49460 || chr07 + Distance
caggcaccagcggtggaaggagcaggcacgcgacatagtcaaacgcgagattaacagtgagattaccggcaaactgtgttttcctgatcgcacacgcgctcacgtggagccgtaatcgcaagacgacaatgtgcaaattaaacaaggagaccaaaaaatttttaaaaaaaaggagaaaaagggtacggttaggctggttattgattgatgatatgtcacacgcacccctttcctattacagcattgtgaaaactcttttaatgtttttagcttccattactgcccacgcaattgtaacaaagtggctcatgctttagcagcctatagctataatagttctcagacgactcagttcagctgggatggttttcctccagatgtggaggaggtggttgccgg…
>NAc-LOC_Os05g51690 || chr05 + Distance
atgtacgccgccatgtacccggagaccttcggcttctctgcttacccccagcagcagcagccgccgcccgacgccgcctcctgcatctacaccaccgccttgccgctcatcgccgacccgcctgacatcctcgtgagctgcctcctcctcctccttccttgcacactagctaatccgcatgcatgtatccatggaatggattttcctctaatcgctctttctcttacccatggttcatgcatctgctctctctctctctctctttctctcatcacatcacacgtatgaagatatgaaatgaatgaagaaaaacagtcgctttctcttgttcctatttctttctgttttttcttgctccgttatgattaagatggcttgttggtccatgtactatctatg…
>NAc-LOC_Os05g09020 || chr05 - Distance
atggcggcttccgtaggactgaaccctgaagctttcttcttcagcaactcctactcctactcctcatcccctttcatggccagctacacgccggagttctcggccgccgctatcgacgccaacttattctccggcgagctcgatttcgactgctctctcccagctccggcccaggagtacccggaaaatgaaaacactatgtaagaaggtatttttggtgttggatatattgattgattgatggattaaaattggtactgaattgtttttgtttgatttgattttattaggatgaggtacgagagcgaggagaagatgagggcgagggtgaacgggaggatcgggttcaggacgaggtcggaggtggagattcttgatgatggcttcaagtggaggaag…
>Ac-LOC_Os10g05690 || chr10 - Distance
atggcgtccgggagcagcggcggcggctacgcggacgagaaggggccgggggcggcgacgatgcaggcgctggggctgcagcagcagcacggcggcggcggagaggtggaagaggagtcgtcggagatgggggagaagacggcggcgaggacgcggctgtcggggctgctgtggcacggggggtcggcgtacgacgcgtggttcagctgcgcgtcgaaccaggtggcgcaggtgctgctgacgctgccctactcgttcgcgcagctgggcatggccagcggcctcctcttccagctcttctacggcctcctcggcagctggaccgcctacctcatcagcatcctctacctcgagtaccgcacccgcaaggagcgcgacaaggtcgacttccgcaaccac…
>NE-LOC_Os05g46490 || chr05 + Distance
atgtcgctgacggaggtcaggatcggggaggaggtgtggctcacctgcctctcccacgccctcaccaccgagacggaggaggtcatgggcctcctcttcggcgacatcaaggtcacctgcttctcctctctccccgttctcctgctcctcctccagcgcgaatgcgtggcgcttgctggtgttgagatcatggtggttttttgcctgcttcgcagcattcgagcaggggcggggtgactgctctgatatggggggcgtcgccgcagatgaggtgcgagcggaagaaggacagggtggaggtcaaccccgagctgctcgcggcggcgacggcgcaggccgagatatcctttttcccctccatttctgtgattttgtgtgtttggttttgtgttgagaagc…
>NE-LOC_Os05g46530 || chr05 + Distance
cttgcaagcttggactaatcttcagtttcagatgctgactttctgagacagtgtgtcagtgtctctcctacttctggtcaaactaattcagctatctgattccatttttcgcattttgttattcaagataagatcaaatccgccaagtcggcgcccaaaatcgaataattgacctggaaaaggaatacttgaaagttgttaaattaatgtagttgattgataagagatcaggtcatacattgctgctcttggtcagaatcttgggcttcctttgaagtttgaagcaggcagtgattaccgctgatatttggatgattggttaattaatctgctgtttaatcactttcttcaggagatgattgcgtgtcaatggttggcaattgctctgacgtccgagtg…
>NE-LOC_Os05g46550 || chr05 - Distance
atggcggcgggggcggtgtcggcgctgttcctgctcgacatcaagggccgcgtcctcgtctggcgcgactaccgcggcgacgtctccgcgctccaggccgagcgcttcttcaccaagctcctcgacaaggaggtaatgcaatgccccctccatttcacctagatctgtgcaaatgccgggcttctcgatgagctttttgccctgtgtgatcagagcgacgcggaggtgctctcccccgtcgtccacgatgacgccggcgtctcctacatgttcatccagcacaacaatgtgttcctcctcaccgcgtcccgtcagaactgcaacgccgccagcatactcctcttcctccaccgcgtcgtcgatgtatgggttgctgcccccatcttcacagcaacattc…
>NE-LOC_Os07g44040 || chr07 + Distance
atggcctatgatggagatgaggaacaaagccaggattatctattcaagattgttctacttggtgactcttctgtcggtaaatcaaatttgctggcaagatttgcaaggaacgagttctatccaaactctaaatctactattggagtggagttccagacacaaaagttggtaattgatggcaaggaaatcaaagctcagatatgggacactgctggacaagagcgcttcagagcagtcacatctgcctactatagaggagctgttggagccctacttgtttatgatattagcaggcgtcagacttttgatagtgttggtcgatggctgaatgaactgcacagtaagaaccagcatttcacttgatttcttcagtatcaagttcatccctttcaaagcttt…
>NE-LOC_Os07g44080 || chr07 + Distance
cgaagtacacagactgtgcatacccttgtgatggtacctgccatcatcttacattcaggggagattactaagattcattcttagaccaccaccaaatgtaggtggcaaaaagaggggaaaaaagggacacccaatgggaatatatacagaataagaggaaggtatagatagaggatgcaaagctagtgacttgcatggacatgttcatcattactcagatatgatcttagggcagggcctggtgtgcttgctaatgtggcatgatcaggcctctgcatttagctccacacaccgattgattcttttccattgcctgaattccctggatgatgtatctctgaacatttggaccccaatggtgtatctgtatcataaatttacatatccatgtactaaacg…
>NAc-LOC_Os01g32770 || chr01 - Distance
ctgggccccaacggggacgtggacgccacgcgctgcgctgtgctgccccgcgcggcccgcctcctcctcctcgcctctcgggcacgcaccactgaccaccctcctttccctgcgccgtggggtccactgccccccggagtcttggatctgttcgctctcttcacgccaactgtcagaggacagaggttaatcataaacacaactgcacagtaactagtactactagccacgatttttaccgtgcttttaaagatttattttttacagagtagaatgattggagaagggaggaaaaaagtggagccggagtactagtttctttgcagaatcctttttttttgcgggggttctttgcagaatctgagtcatcgccacgtcaaacaacctgcggtttactgt…
>NE-LOC_Os03g01620 || chr03 - Distance
ccgcaggcgcacccccaccaaccaaaaaaccacaacctccccctctcctctcctctcctcgccgccggcgccgccgccgccgccgtcaccgccgccttctccctctccagcctctccttctctccgccacgaggtacgcccccgcccccgcgcccgcgcccgcgcccaatcctttccttcgtttgcgttcgtgcgtagggtcggttcccgggttagggttttggccggggcgacagccgacaccgtcgccgtcgagtgggcttcgtggattgcttgcttttgcgacacgccttccgtttgcctccctccgcggcgccaatcctcgtttagggtttaaccccatttcgctgctccggtggttgcgattcacgtctttcttaccttgtctcttgccgggga…
>NE-LOC_Os03g01670 || chr03 + Distance
gtttgggggaagcgaagcgaaatgggggaacccggccggtggagtccttatctatcccgcaacccatcttgggcttgggcctggaattccagcccactgggccgtgggcctcccttccttcctttttcttttttttatatatgtaatatttattatctcacaaaaatatttttcatagtattaatgaccaaattaccacaaaattacatatttaactcggcgtatcacaaatgacacatttcacaccaaatttatcacggaaattacacgtttaagatgaagtatcacaaaactatatgtttattaactaaagtatcacaaaactataagtttagaaccaatttagtcacaaaagcaataatgcttatagctccaacataacaatggtgctagggatct…
>NAc-LOC_Os05g27730 || chr05 + Distance
tccaccactcccgtctcgtcgtctcgttctcgtctccgatcactctcctcctcatcttcgtcacggtctcctcgcttcgctagctcgcttgcttgctggctgagctgtggtacgctcgcc
>Ac-LOC_Os03g07910 || chr03 + Distance
atggccacggccgcctccttccgcccggaggccgcgcggtcgcctcccgccgtccagcccccggcgccgccgctctccaaggtcgtactccgctttccctggttttcgagtggagtccgggtgattctgagttgggttcgttcgttttgatgatctgagttttgtggggttcgatcttctgtggactgtgggcgcgcagttcaaggtggcgctgtgccagctgtcggtcacggcggacaaggctcgcaacatcgcgcgggcgcgcgaggccatcgaggctgccgcggcgggcggcgccaagctcgtgcttctcccggtgagcgctcggttgatcataacgacctctcgttttgtctgctcgtccgatttaaatgggaggcggagaggtgaggattgagt…
>Ac-LOC_Os03g07920 || chr03 - Distance
cgtttcgtacgtatgagcacacagtcgttcaagcagtactgtagctcgtactacgtgtgttggcatgcagtgtcgtactactcgtaacgtacccagagggagaccctgaagaaccccaacaaaacgcagcaggtaaagcgagggactcgtatgcgggaatcgggttttaaatgtgcgtgccaaaagtggcatcacgcagcacctcgtccaatccacaaaaataagttcactgttgtcgcacagtgcagctgcacagcagcagctagcgcctgcggccggtccggcccgggcactgccgtgtcgtcgctgcagccgatgctgctggagtacctgcctgcctgcaggagacttgggcctttgcacctgaaagatgccaaaaagaaaaggcgatcctgtgtg…
>Ac-LOC_Os01g13740 || chr01 - Distance
tcgagccaatcacctgtacgtacagcgtctgataaacaccctggttattagagctagtgggtgagaaaaggttgcatcttgcatgatttgtggatggaatctccttatgtttttgtactaacaaaaacagtctcgaatgttcttatatccttatataagcacacagggtaaaaaaaagaatcatgatccatccatattaattagatgaactgttgactctgaaacgaattgaagagtaatcattgactataatgtagttacccccccacccttcttttattttctttttttttttgcagaaatacaaattgaagagtgatcaatgactataatgtagtttgacaccccccctctttttttattttcttttttttgcagaaatacaaagagataatggaa…
>NAc-LOC_Os01g38530 || chr01 - Distance
atgaggggaggaggaggaggagggaaggaggtggaggagagggggaaggtgatgggcccgctgttcccgcggctccacgtcaacgacgccgccaagggcggcggcccgcgggcgccgcccaggaacaagatggcgctctacgagcagttcaccgtgccgtcccaccgcttcagcggcggaggcggcgcgctcgcctcggctcggggcagcctggcgcgctcgacgtcggcggcgagccagagccaggtgagggggtctgcgcttgtgctcgattgttgtggggttgtgactagtgaatcggatagaattaaagctaggaagatgatttcgaggcacaaatgacatcttatcatcttccttccgttgcgtgcgtattcaattcatgtgccgattcacatg…
>Ac-LOC_Os02g04680 || chr02 + Distance
atctttccgcttacacttatactcatatcagctaaattttaaatttgcagctttaaatttgagtgaattccctgtgtacccctgaaaactcactcaatccctttcatacccctaaaatttacccgatcccttctgtacccctgaaatttcaatttgatcccttccatgcccctaccgttacattttccatcattttactgttacgtttggttgcaaatgtctttttttgcccttgatgctttaggtttaaatataagcttcaaaaataattgaaaattttgtttgagtgcacatcgtgtgcattttataaaactaatgagactaaataattagtgcagaaaattttgacataaattttgaaaataaaataaatgtaaaaaaaataaaatttttatttga…
>NE-LOC_Os02g37080 || chr02 - Distance
tctggatgcactacgctcttctgctctagcttagctagcttggtcagtcagtgagtgagaaaattaacagtgtacagaggagaggggggcttagatcgagtagtaagatctttataggaaggcaaatgcttagccgcttaatttgtcagtcagctgagaggaaggcgtggtcaaaggctttgctcaaaactcatctcagatttcttacacacactgttattatatgccgtacgtactcctgtttctacccttgtttaacaagccctaggcctaggcgttgttcttttttacagctcggtcctagttgcacttgcaccatatgccacgcactgatgcaccacgtgtgggctctgcaacaatgcgtgccggtgccgtgccttctgccgagatcgagctagc…
>NE-LOC_Os02g37094 || chr02 - Distance
tctggatgcactacgctcttctgctctagcttagctagcttggtcagtcagtgagtgagaaaattaacagtgtacagaggagaggggggcttagatcgagtagtaagatctttataggaaggcaaatgcttagccgcttaatttgtcagtcagctgagaggaaggcgtggtcaaaggctttgctcaaaactcatctcagatttcttacacacactgttattatatgccgtacgtactcctgtttctacccttgtttaacaagccctaggcctaggcgttgttcttttttacagctcggtcctagttgcacttgcaccatatgccacgcactgatgcaccacgtgtgggctctgcaacaatgcgtgccggtgccgtgccttctgccgagatcgagctagc…
>NE-LOC_Os02g37130 || chr02 - Distance
atgaagtcaaagactaacaggagcatacagaaggcgagaaaaacagataatgtccaaggaggaccaaactgggttcttgttgcgggaggagttttgctgagcacactctcagttaaacttgggtgcaaattgaaacaactatttgatgcgaagcaacgaaatagtaatacttccaaaggtctaatgcctccatttgctgttgtaaccttgattccttgtctgtattgttttaaatgttgactgctgactttgcaaaattgcagcccaaagaaggccaggaacatgtgagttacactcaaatctctaccggtttagtgatcacctgagctgctaccattgtaattcaggtgcttcttctgtaacttaatacgatctattgcctttttatcactgtgtgct…
>NAc-LOC_Os03g55590 || chr03 + Distance
atggggctggacgtgggggagatcgggatggggctggatttgagcctggacctgaagatgttcgcggcgaggagcgccgtgaggatggcggcggcggcggccaaggaggcgacgggggtggaggcgtgcatcaggagcctcgaggaggagcgccgcaagatcgagatgttcaggcgcgagctcccgctctgcgcccgcctcctcgccgacggtgagaacagcgagcttctgcttaaaattgctccccgttttcctctcggattccgtcgctgctttttttttctgacgcttggtggtgctgtcggtttgcagtgatcgagctgatgaaggaggaggccgggaagaggaggaaggacggcgacgacgcggaggcgaaggcggaggacggcgacaagacga…
>Ac-LOC_Os03g50860 || chr03 + Distance
atgggtgtgggaggaggcggaggaggaggaggaggggaggcggcggcggcggtggcggtggagggggatgaggcggggaaggggaggaggtggtggagggtgaaggtgaagctgagcacggtggcggtggtggcgtgggtgctggcgtcggcggcgctctgggcggggctgcactggcgcttccgccgcgcggcgctgcacaaggccgaggaggccctcgtctgcatgtgcgaggagcgcgcccgcatgctgcaggaccagttcgccgtctccgtcaaccacgtccacgccctcgccatcctcgtcgccaccttccactacgacaagcaccctcccgccctcgaccaggtcggcccgaactccgacgagctcttccgccgccgccgcgatgatcctgtt…
>Ac-LOC_Os03g50920 || chr03 + Distance
tcaatggtaaccatcttggagtttatgcagttttagttaatgataatgataaaagtctgtaagcagtagtctgcttgtttttgcctgcttacatgctaaattcaatcagcttatataaattcatccctatttaagccagtgctcaaggacatctaatttgtttcccttggctaccaacatattttgcatattgaataccacccaaaaaatgaacaccaaagaaacatatgcaggaatgcttatgaacatgaaaagaaaatcaagatatcaagaacacaagttcctagcatgacatgattcaaggcgctaaagactcccatttaacagccattttttgctattgtaggagactataatggaaatgaaatacatgacgtcagaagaaatattttgcattta…
>NAc-LOC_Os10g01470 || chr10 - Distance
atccggcagagctcctgccgtcttttgcttaaaaaaaataaacaaatgtttttgtccacgactataccatcaacatatcatgattaaagatgagtctttatattccttagataagtaggaaatggttagctattttgtagtttacatatagaaccaatatgtttgttttacacttttgttgggtgagtcatagatgataactttaacgagacaaaagtttacactataagcttaaagtctatctcgacttggatccggatccagctgatccgaggcaagagtttcgagctttttgccaccaacagatttgtatctagttacttttggtgagtaagcagcagaagggggtacagagaatccgtagctggaagcaacaaacaaagaaagaaagggctgttc…
>NAc-LOC_Os10g39130 || chr10 + Distance
gatattgaaaatgccacgaaccgcaccaattatagcaggcccatttattccggcgaggttgtctccccggtctttgcaacctgtgtgggtcacgtgaaaactgaaagggagtcctacgtgcgggatccccacaggggatggcccggatgacgaggcaggcccctgaccgcggctacgtgtcgccatcgcagcggtccgtccgtacacccgctcgtgaggccccccgaccggctcccaaccctcgtacacgcccgtgggccccaccaaacccccgggattggcagaaatcgtcggaccatcgttctgaccccacagtgggacccaccgagctagggcccacctgtcacagctgctcgttcccatgctccaagttggggtttgggtttttttctttttgcg…
>NAc-LOC_Os02g13520 || chr02 - Distance
atgggggaggcgtcggagagcatgaagaagatcagcagaggccgtctcggcggaagctggatgggggagccaagcgatcaccatcgccatggcgatgaacaggaggaggaggagaagacgctggagctcagccttgggctccccggaggaggatggcgagcggcgtgcagggacaaggggacgacgacgaagcactccattgcagcagctgctgctgctgatgatgatgatggtgacaagagctccatgctctccctgggctactccacactcgtctcccactcgcaaggtacagataaaagaaaaagttcacaactctgtaactgatctcgtgttcttgcgatgtcagttgcatgttactgtaatagacatctagttatacgtgtgtttttgttagtg…
>NAc-LOC_Os03g06654 || chr03 + Distance
aattgccgcttgggatctggaacattagctagacgatggaagcagaagcgtgcagtacactactgtagagtgtacaggagggtgattcctggatgctagtacctgattgatgaaagttgtatacgatgattagcttcacaagaatgtggtgtgcacctggttgtgggccttgtggcgacttgactactactagtagtctagccgtctaggggtgtgtttagtttctgaaaaaagttggaagtttgggaaaagttgaaagtttagaaaaaaagttaaaagtttatgtgtgtaggaaagttttggatgtgatgtgatgtgatagaaagttgaaagtttagggtagtttggggtgaactaaactaagcctagtactccctccgtcctataaaaaacgaatct…
>NAc-LOC_Os01g65900 || chr01 - Distance
atgtcttttatcaggcgagcagacccgtcaaccacttacgcagataatctttacatacataaatttggcactccaaattcaaatttcgctgcacgaagatatgcgtccgacacacagctgttccgttatgggcctgaaccatacaatcctgagaactccttttacaatcaacaggcctcaccaatgccgtacatggtaacagctgatggccattctccatcttctgcagacaattcctgctcagatgtggcaaaagactcaccattggtgtccaatgtatctcagcagaattctcagtctatatcagacaatcagagttctgaacttgaagtagagtttgatgaagatgatatcaggatgaagcttcaggagctggagcatgctttacttgatgatagt…
>NAc-LOC_Os04g48800 || chr04 + Distance
accggccaggatggccagctaattgaagggttaaccttataaattctatgtattggccttttgggcgacaaacagaggatgctagccggaacttagattcatctatgatctagaactcaaatatatttagatattttttgttctgtcagttgctttcctagttagtgagcagagttttgattgagtggaatgacatgtttatgctgcctgcattatggatatgccgactagttattgattcttttttttttttttttgtgaacaggcttccgttaaggatgatgagtctccaaagaaggacgagcccaagttccaagcatttagtgggaagagctactccttgaaacgttagctggattttgtagccttaacttttggaatgagccatcctaattcact…
>NAc-LOC_Os03g55590 || chr03 + Distance
atggggctggacgtgggggagatcgggatggggctggatttgagcctggacctgaagatgttcgcggcgaggagcgccgtgaggatggcggcggcggcggccaaggaggcgacgggggtggaggcgtgcatcaggagcctcgaggaggagcgccgcaagatcgagatgttcaggcgcgagctcccgctctgcgcccgcctcctcgccgacggtgagaacagcgagcttctgcttaaaattgctccccgttttcctctcggattccgtcgctgctttttttttctgacgcttggtggtgctgtcggtttgcagtgatcgagctgatgaaggaggaggccgggaagaggaggaaggacggcgacgacgcggaggcgaaggcggaggacggcgacaagacga…
>NAc-LOC_Os11g03110 || chr11 + Distance
atgggctcctcctccctcctcctcttcccctcctcttcctcctccgccacccactcctcttattctccctcctcctcctctcatgccatcacctccttgctgcctcctctcccctccgaccaccatctcctcctctacctagaccaccaagaacaacaccacctcgccgccgccatggtccgcaagcgccccgcctccgacatggacctgccaccgccgcgccgccatgtcaccggcgacctgtccgatgtcacggccgccgcggcgccgtcgtctgccagcgcgcagctccccgcgctgcccacgcagctcccggcgttccaccacacggacatggacctcgccgcgcccgcgccgccgccgccgcagcagcaggtggcggcgggtgagggtgggccg…
>NAc-LOC_Os02g13520 || chr02 - Distance
ggtcccaaatttaaatatttgcatgattcaaatttgtacatgatataaatatttataggacaatgattatttcagtgcatggaaattctatcattttcgaccaaattatctatgttccaaaatataagtatttataggtttagcatagattgatgttgagaagaaaatagtttagtgcccctcaataaataataagatatggatagggtgggagggtagacggggtaagatggaaagaaatttgaagagaaagtgattaataagacaaatggtattatgaataatgctagaaatttttataatttgaaataagatttaattgctagaagttgttatatttagaaagagagagtacttatgaccataatttaagtaattcaaaatttaaaatttgactaa…
>NAc-LOC_Os01g65900 || chr01 - Distance
aatatcatcaagactatttgagaaaatttgacatatattgcaaataagcacttgggggagttgacctgcaaaattacatatttgaaatggaagaaggagctttgctttgttttttttttaaaaaaaatcaaagatagaaaagaaatagtaagtttacagcattcaccaaagctccatccaaccgatgccagcgaacaaaattagatactagagacgatattactagtaagtgaaattgacaacatatcattggagaaaattctagtttagcttaaagtttgcaacgctttcactggtccacatcgtctttgatagaaaagaacactcctacctcaagttcctcatgtggaatggtcctcctattacctgcaaaaatatttaggcatgcgtgtttggtcc…
>NAc-LOC_Os02g39360 || chr02 + Distance
atgaagatccagtgcgacgcgtgcgagagcgcggcggcggcggtggtgtgctgcgcggacgaggcggcgctgtgcgcggcgtgcgacgtggaggtgcacgcggcgaacaagctggccgggaagcaccagcggctgccgctggaggcgctctcggcgaggctcccgcgctgcgacgtgtgccaggagaaggcggcgttcatcttctgcgtggaggaccgcgcgctcttctgccgcgactgcgacgagcccatccacgtccccggcacgctctccggcaaccaccagcgctacctcgccaccggcatccgcgtcggcttcgcctccgcctcgccctgcgacggcggcagcgacgcccatgactccgaccaccacgccccgcccatgggctcctccgagcat…
>NAc-LOC_Os09g37006 || chr09 - Distance
atcaaattcggtactggagagctatattttgaaatgggtttggaaaaggggtgctacgatttcgcacaggagcaaagtacaaaaaggcaaatggttctcacttgctactcctatgtatgccggccttgcagctggcagcgaagaaacccatcggtgaacaccgaacagtactatgctctcctgctccgttgtttcagacaccgggctggctgcctccgatcattgcatttgcatggctccaatggctgctgctcccatcattgcgttgcgctccggatataaggcaaattactatattttaggatggagtatgctgctactagctcgtccatccttttcatacgttttccgccgctgcagctgtgcggtgtcacggatgagcagcagctaagccgccac…
>NAc-LOC_Os10g39130 || chr10 + Distance
gagattggaggagtggggctgtcgtaggcgacggagacgggattatggagtactacagtacacgcacagtacatttttcactgttgctagatgcggtacaggctacaaaggtgaataatctgctcctctctgcctttggatccaacggtctatatacgttacgtgctatactagggatggatggcactgtagcaatgctggattaggtcttgccactcaccactcaccagggtaggtgccgttttgtttctcgattaggctacaagttaacatcagatttatgggttcaaatatagtactagtttacatcgcatttaacagtagaattatttctcaaaacaaaattgtagtatctgatttttggtaatgagtttgtagcatggaatgatgctgtgttct…
>NAc-LOC_Os02g02960 || chr02 - Distance
atggcgggaaggggcgagatgccgatgaggcctgtgcggccagggccgccgatgcagtaccgggggcctcctcccatggctcgcgcgcgcgtcgaacccgtcgatcgcgagaaggtgaggcctcctccgtgcccccctcccaatcgatgcgctggaacagcagtagattgcgtactaccttgcgattcgacggcattgtgttccagttcgattctgctaggttaaccatgttgattgatttgtttacttactgttcactatcgggttcttttgcagacgtgccctctcctgctccgggttttcacaaaggtaaaacctcttgttatctctcttactgctaacttcgttcatttgtattcctgtatgtatgataagttcacattatgtgatttacacttc…
>Ac-LOC_Os02g48900 || chr02 + Distance
atggcgctgcatcttcttcacctgcttgccttctccctgctcttcgcagtggcgacccctatcagggacatcaccgatgtgtgctcgtcacagatcaagggtatcaataatcctccttgtcttaattagttagctttctcttgattcatgctgttaattatgtctggtttctgcaagtagatgaaagatatgtgctttgttgacatatccataacagtacagcttactactgagtttacatagcgctagccaattgagtagaaagactgaaagagcaagagtaccaattaaagcacctataagtaggatttgaagaaccaatttcagtttgcagtcaaaatagcatcacatcagcttgaggcaccacttccttttttctagcctggagtctttgcttgt…
>NAc-LOC_Os05g09020 || chr05 - Distance
atggcggcttccgtaggactgaaccctgaagctttcttcttcagcaactcctactcctactcctcatcccctttcatggccagctacacgccggagttctcggccgccgctatcgacgccaacttattctccggcgagctcgatttcgactgctctctcccagctccggcccaggagtacccggaaaatgaaaacactatgtaagaaggtatttttggtgttggatatattgattgattgatggattaaaattggtactgaattgtttttgtttgatttgattttattaggatgaggtacgagagcgaggagaagatgagggcgagggtgaacgggaggatcgggttcaggacgaggtcggaggtggagattcttgatgatggcttcaagtggaggaag…
>NAc-LOC_Os02g43150 || chr02 + Distance
gctctttcgtagccacatcacaagggaaaaaaataccaaccactaaaagatgatttcgatggtacagtgaacggccttttcaatgataagttcgagctcatttccacctgcagctacaagtgggtaatcatctctttcgtatcgtatcgcgggataacaacttaaaaacaagtttaatattagagttaactttaagcttataagtcatattaaagttagcatgtactagtatatagatgacctataaggttatcttcttttttttttcttttctctatctctcacatatacattcaatgtattcatcttaaaatatgtgaatagctctatgagagccaaccattttcatttttcaaattatgtttcatccatgtaagattataattgacttatacctta…
>Ac-LOC_Os01g52750 || chr01 - Distance
ctctgttaaactggactatttataggttggatgtggcacatgtccatagttacgacctagtaagaaattccctatgaaaccaaggtcgttttgatctcggactctcaactacaaagcgagtagtttcacgatgtgtattgtctgttttgaaaaggattgcacggagcgtatgcaagtagacttcgagcaaggcgtgcttaccatagattggcctgacacctcctagatttatctgcacaactccatctaggtttgacaaccttcttgtcaaagataggtgataggcactgctaagtgacgagggaccagcggccatatcactctgagtgactcctccatgtttttatccactgaacaatgcccggtgatcagcccggataatagatagagagccttcgt…
>NAc-LOC_Os01g57580 || chr01 - Distance
atggccgacgagtggtggagtgcgtctcagaggagccacggcacgtcggcgtgctccgcggcgccgtcgccgctcacagctgacagggtctcctgcggctggacgtcccccgccgccgctgccgccgccgagtcgacgagctccataacgttccaggaccccagcaggagcagcgccgctcatcatcagcctctgtccgatgccgcttcctctcttggcgatccccacatggtggactggacgcaggccttcctgtaagttagcttccgtcttcatctgatcatccacatcgatcgatccatacaagcgtgtgtgtgtctgacactccccgttgcatgagttgtgtcaggagcgggagaagcgacgctagctttcaggccgtgctccaggacgacatgg…
>NAc-LOC_Os02g02870 || chr02 - Distance
atggcggcggcggcgaggcatcgggggacggtgaagtggttcaacgacaccaaggggttcggcttcatctcccccgacgacggcagcgaggatctcttcgtccaccagtcctccatcaaggccgacggcttccgctccctcgccgagggcgagcaggtcgagttcgccatctccgagagcgaggacggccgcaccaaggccgtcgacgtcaccggccccgacggatccttcgtcaagggcggcgccggcggcggcggcggtggcgggggaggcttcggatcgcgcggtgggggcggatctggcggtggcggccgcagctatggcggtagctggggcggggggaggagatccggcggtggtggacccggtgggggctgcttcaagtgtggggagtctggc…
>Ac-LOC_Os03g12680 || chr03 - Distance
atggacgccaccggaccaccgccgccgccgaccgcagtaggctccgacgtcgacggcggcaccggctccggcggcgcgaggacgacgaccttcttcggactgtccacgtccgccttggtggcggcgggggcggcagcgctggtcctcgtcgtcgtcctcgtggcggccggcaccgccaggctctgcgcgcggcggcggcggggcgcgaagcacctgtcgatgtcgcgcgtcgagcacgcgccctcctccggctcgctccgccaggcgtcgtcgtcgtccgctcccaaggagaaggaccacgcggaggccggggcgggcaccggcaccggcacgagctcctccgacgtggccagctcgtcggccgcggccagctacctggagtcgccggtgaggcggaag…
>NAc-LOC_Os11g03110 || chr11 + Distance
atgggctcctcctccctcctcctcttcccctcctcttcctcctccgccacccactcctcttattctccctcctcctcctctcatgccatcacctccttgctgcctcctctcccctccgaccaccatctcctcctctacctagaccaccaagaacaacaccacctcgccgccgccatggtccgcaagcgccccgcctccgacatggacctgccaccgccgcgccgccatgtcaccggcgacctgtccgatgtcacggccgccgcggcgccgtcgtctgccagcgcgcagctccccgcgctgcccacgcagctcccggcgttccaccacacggacatggacctcgccgcgcccgcgccgccgccgccgcagcagcaggtggcggcgggtgagggtgggccg…
>NAc-LOC_Os02g34680 || chr02 + Distance
atgatgcagactgccgggcgccgccgccaccgatgggtcaaggagtggtccgttcctctttcctcctcgaattccaatcccttcttctaatgggagagagcttcttgttggtttgattcggattcggatctgatctctcgtccgcgccacgcgcttatacatgttgttagggttccgcaggatctggtcgtcgccggtggcccatgcgcgctctacaaatgggtgcgaggtacgccccgccctcttcaattttttgctttgcctccccgccctgttactactttgctatgtgcggtttatcgtccgtatgctcgcgcgtgatgttatcatgcgcgatgggatcccttgcagttgccggctgcttgaattccatgggaggttggtttatcagagaggacc…
>NAc-LOC_Os02g57540 || chr02 - Distance
gcgatcgcgagtgaggaaagcaggcgagaatgggaactgaactactctctctctctctctctctctctctctctctctcgcgagaagaaggggaaggaaggattggcgttgcgtgcggagatttttctactctctctctctctctctgcgcttctgaaaccgcctctttctctctcctctccactgcgtccgcgagcggttttccctttggtccaatgggccgcctagcctctctctttcttttcggcccaacagagttccacgtgcaccattttcctatatattactcaaaatatactcctggattattccttgatgattcctctttttatcactctcccttaaaccacttacagcagcaggttttgctgctactttaatccatttatggttgcccaa…
>NAc-LOC_Os02g02960 || chr02 - Distance
tctttcttgtttgactcacacacatgcttcaattgcaactgaacaatttttcaagaactattgccactgcatgatatccccgtgatgatggcggtcaaatgctggtactgattttccatgttcttataggttcttgatggcaacatgctaaaggtgtggactgaccgagcagcggagattgagcgtcatgggtggttctgggagtatacactatccgatgtgacgattgatagcatcactatctccctagatggtcgacgagcgactgtggaggctacgattgatgaggcaggccaacttactgatgttactgagcccagaaacaatgattcatatgacacaaaatacactacccggtatgagatggccttctccaagctaggagggtggaagataacg…
>Ac-LOC_Os02g02970 || chr02 + Distance
atggtcggcggcgagcccttgcggcggcggcggcatctcgccgacgatggattcttccggttcctcctcccctcgccgaagccggccaccaccaccaccaccacccctcctcccgccgcgctgttcgtcccgccccaccgcctcatcgcgccacccgtgccgctcccccagccaccccgccccgaggagcgcctcttcatcgtgccccccacgcgcccttcctggctcccgcctctctcgatacctccgccggcgacggcgacggccccgccgccgactcgttgccctccgcggcggatgggcaatggtggtggtggttgctttggcggccggagtggggtggtggggtggaggtatggaggtttcgtcgggaatggtggacgtcgtggcttcgagcgg…
>NAc-LOC_Os02g45200 || chr02 - Distance
atggatgcggcccactggcatcaggtaattaagctgcggcggctgatctgcgctcgatcctttctcgaatcggtgcatgcaacaccggcgacatgtctacaattaagatctctcaccgggggcccggccgggtcgattttggcttctgctcttcttctggatcttgttgatgtgggtgtttcttggtcgatccttcttgtttaatctgcctgtgccttgatcttggcgcttgcttttcctctggtgggatacggtgatctctattctctctcggctttgtttgctcttgggaaccgccatggccaaccttttattctttgtgcagatctatgcacggatcggccatattcttctcgctctgtgtgtatgtgggttagtttctgtcttctccattggctt…
>NAc-LOC_Os02g02960 || chr02 - Distance
atggcgggaaggggcgagatgccgatgaggcctgtgcggccagggccgccgatgcagtaccgggggcctcctcccatggctcgcgcgcgcgtcgaacccgtcgatcgcgagaaggtgaggcctcctccgtgcccccctcccaatcgatgcgctggaacagcagtagattgcgtactaccttgcgattcgacggcattgtgttccagttcgattctgctaggttaaccatgttgattgatttgtttacttactgttcactatcgggttcttttgcagacgtgccctctcctgctccgggttttcacaaaggtaaaacctcttgttatctctcttactgctaacttcgttcatttgtattcctgtatgtatgataagttcacattatgtgatttacacttc…
>NAc-LOC_Os07g39480 || chr07 - Distance
atggccgattcgccaaaccctagctccggtgaccaccccgcgggcgtcggcgggtcgccggagaagcagcccccggtggatcggcgcgtcgcggcgctcgccgcgggcgcggcgggcgcgggggcgaggtacaaggcgatgtcccccgcgcggctgccgatctcgcgggagccctgcctcaccatccccgcgggcttcagcccctcggctctcctcgagtcccccgtcctcctcaccaacttcaaggtgagctgtgtacctcggccgcgcgtgtagcgtagctatcacccacccatctcctcgcgcctagttactgcgggatctacgaatttcttcggcgcccgcatcgtgccgggggattaatctgtgtcgggggggaaaggagggattccgatgcgc…
>NAc-LOC_Os05g49030 || chr05 + Distance
atggtcgcctacagggtaagcttctcctcgccgccgccgccgcctcctccctcgcgttccgtcgatccatcgagcgtggctgatctcttcgtttccgtgtttgtgtgttgcgaatttttccggcggcgcagttccatcagtaccaggtggtgggtcgcgcgctcccgacccccggcgatgagcaccccaagatctaccgcatgaagctctgggccaccaacgaggtccgcgccaagtccaagttctggttggtgtcgcaagaactcttatctatgatgccttgatccttcgtgtaatttcgttgatgatttcgtgttgtttgtttgcgcgcaggtacttcctgaggaagctgaagaaggtgaagaagagcaatggacagatgctcgccatcaacgaggt…
>NAc-LOC_Os05g51690 || chr05 + Distance
tagtcacccttgttggtggatcaatataatctcgactgtacatgatatttcatacttttcttagaattaatcaattattagtctcatatgtctctaagagtattttggatatttttctctatctcttctctatctctactattataaaattgaagatgtttccactgtcggtcacttgtgtttgagtcggttttaattttatgttttggttttaatttatatatcttctctatctctactactataaaaattaaaaaaattttgctggtattttggtacgttatctgtgtatgagtcgatttttaagttcgtttgcttttgataatacagaaggaatcatataagaaatctgttaaaaaaacttgcatgctaaactgagacgatcagactcctaactgc…
>Ac-LOC_Os01g70270 || chr01 + Distance
ggcaggaagcagctgcagctggctggcctgcatgcttgccgtgtcgaccagctacaggagaggcggtcaaaattagtgccgtgaggacgaaacccacatcattagagcaagtatactataaacctactataaacttacgtaaaggagagaggtaaacaaaagagaaatgtgttggctctcatacaagagctaacttaacacaagctctaagacaaatacattaaatatataagtgagagatagagatagaagaagaaaattatagctaaccttatagctaatctattatatgtgttgactttagtttaggctaatagtaggaagtgggctatattagtatccttgctcttagcagcatactaatcagcccagccttttagggccccgttgaattgtagg…
>NAc-LOC_Os08g34380 || chr08 - Distance
ggatggaataagaataataatcacgaaagctactggtaaccgcgggactcttgtccgagctaattaagcttgatttggacagcaagagggataatattaagggactagctatatttatgacaccatattttttatcaaaaaatattcggtatgtatttacattgtaaatctctaaattacatatgtaattttagtatatttacaatgtaagtcctaaaattacatataattacatatgtaagtcttaaaattacatatgtaaatctcaaaattacatatataagtgatttgtaagtggggtgtaactagtatgtaaatttgtataaatacataattacaacaacaaaattgactgctacaaacccatagcaattccggatcaacaaataaagtaaaaaa…
>NAc-LOC_Os06g16390 || chr06 + Distance
atattgaattccttctatggttccacatgagaaaccagtacgaatataacctacatgtccaatcgaattatgagctagaggtcttttgactttcgttagattatcttgaacataggtgcgagtaagttgtattgtttggtctttatagctacagtttgatggtttggtcgttgcttcctcgttttctatttattcatctaattaatctccattataacctacgagacaaagtgattaactatatgattaacgagtaatatgctgcatatgcattggagcattgtggtgttgtacgcatggagcccgggcaattgcccatggtggccaggcgctgcatccgccaccaacagtcgacgtcgcggctgatgagcgtggcgtggagcgcaatgcggccggctc…
>NAc-LOC_Os11g47460 || chr11 - Distance
atggtgacagtgagagaggagatgcgcaagggaccatggacagagcaggaggacctgcaactggtatgcactgtccgcctgttcggtgaccgccgttgggatttcgttgccaaagtatcaggtttgaggggtggggacctgcaaattaggtagctattttgcaatccttggcgcaaagtcgcaagcagaaatgtcttggtctctaatccaatatcttcatacttcatcctcactatgtccatgaagggctcaataggacaggcaagagctgccgcctccgttgggtgaactacctccaccctggcctcaagcatgggcgcatgtcaccaaaagaggaacatcttattattgagctccatgctcgttggggtaacaggtatgataaaaaagatactctgt…
>NAc-LOC_Os01g32770 || chr01 - Distance
ctctcagggtgtgttttttccgtcaaaattggaagtttgattaaaattggaacgatgtgacggaaaagttgaaagtttgtgtgtatatgaaagttttgatgtgatgaaaaaattgaaagtttgaagaaaaagttagaaactaaaccagacctcactcactccatccaaatatgcatgcccgtggttatcttcaaaatattttttcttctcaaccacttatctgattttcaatcatctgattttcaatccgattacaccattgtacttgttataattaaatctttacaacatagatttcaaaccgttaaaacttaatgtttatatacaacagtggcatgtttcactatgggtttttactgtgttacacaaattttttttcaaatgtttcaatgtttactt…
>NAc-LOC_Os02g39360 || chr02 + Distance
atgaagatccagtgcgacgcgtgcgagagcgcggcggcggcggtggtgtgctgcgcggacgaggcggcgctgtgcgcggcgtgcgacgtggaggtgcacgcggcgaacaagctggccgggaagcaccagcggctgccgctggaggcgctctcggcgaggctcccgcgctgcgacgtgtgccaggagaaggcggcgttcatcttctgcgtggaggaccgcgcgctcttctgccgcgactgcgacgagcccatccacgtccccggcacgctctccggcaaccaccagcgctacctcgccaccggcatccgcgtcggcttcgcctccgcctcgccctgcgacggcggcagcgacgcccatgactccgaccaccacgccccgcccatgggctcctccgagcat…
>NAc-LOC_Os07g33240 || chr07 + Distance
gagagcaactcccacctggtatccttggccctatcaagaacaaggtgtgtatttgttccagacttgatcagtattttgacactgtcacataacactacgattattctatggacctgcataccttctcatcaacagtgtctcccaatacagcctttcttgctcaaggatggccacctgctctgtggaacatcagttgaaagctggaattcatggggtgcttggcttgaggcaagtcagctgtgagccatcagctgcaactgttcttcaatatctcttgcacacctcaagtcaacaatgtttcatcttaaacaggtcaccaaggaccatggtaaaacatggaagaagtatggcccgatttacgtaagaggaaaaaccatgggagtgattcagccagtcctc…
>NAc-LOC_Os09g32510 || chr09 - Distance
atggacagcgactacgttgccggccttctcatgagcgccgccgccgcggggctcgacctcggtgtgctcgacggcggcggtggcgctttcttggagacgctgtgcggcgggcccggcttcgcggagcgggcggcgaggttgtgcggcggcggagctgggctcttcgggctgcctgcggtggggaacgccgagcgcggcggctgctcgagggaaggctcgtcggtgtccgaccctgcgtgggcgcacgccaccggcggcggcggcgacaatgccaggaagaggaaagctccggcgagcgccgccgccgggaaggacaaggacgccgtcgtgggcggcggcagcagcccgtgcgaggtgggtcgagctcagctacagcgaattccaccatggagtgactga…
>NAc-LOC_Os10g32870 || chr10 - Distance
atggcaaccactctgaaagatgcagttgcacggaagcctgtgttggcaacaatccgccttatcgttccagctggtgccgcccgccctgcgccaccagttggtccagcgctaggtttctacaggctgaacctgatggcgttctgcaaggatttcaatgccaggactcagaagtataaggcagaaactcctatgcaggttaccttaactgcctacaaggacagcacattcgagtttgtagtcaagtcaccatctgtctcatggttcctcaagaaggccgccgggattgagacagccagcggccgtccagggcacactgtagtgtcatccctttcacttcgccatgtctacgagatcgcgaaattgaagcaatctgatccctactgcaagcacatgtcactc…
>NAc-LOC_Os01g44390 || chr01 + Distance
gcctaacagtaacacagccaatcagccagtagctacgtatgctacgtatgccgagccgttcgttctgtccggtagaagaacgaagaggccttccttccctctcaagattgggtggagcttacgtcaaatatgattagcccatgccccagtgggcttgacagagttgcgcttagtgttatatgggctagatttgatgtaggtttaagatgatgcgttcatacttcataacacaagtattacactcacaggagtgaaggtgcagtttgttgtgctgaacaatgctatttcaaaaggatgaaaaagatctccatgaaaaaaaaaactagaggtttgtttagctaatcatcagaatagaagttagaaaaaaagtgttttagcccccctattttaaacttataa…
>NAc-LOC_Os03g16600 || chr03 - Distance
atggagttctacgtggacgacaagtggaagttctcgaagaagagccggaacaatggcagcaggcgcatccccggcggcagcggcgcgggcggcgacccgttcctcaagaggtcggccagctccagggaccaggtgatcggccggggccgcgtgggcagcggcggaggcggcggggcggccgcggcgccgtcgtcgttctcgagccggtgcgcggggctggtgaaggagcagcgggcgcgcttctacatcatgcgccgctgcgtcaccatgctcgtctgctggaaggactgctcgtagccgtggcgtggcctcccccctccctccctccctctcgccccccgccgccggccggtaccgaagatctctcgtcctcgccgccgctcctcctccagaagaatg…
>NAc-LOC_Os04g48800 || chr04 + Distance
atgctccaccatatggtgttgattttgcgttttctggtggcaagccaactggaaggttcacaaatgggaggaccattgccgatgtcattggtaatgtcaagtatgaatctcacgaagaaactctgattttcctgtctcgatctcacatttcttggcactgaactctcaggtgaagccttggggcagaaatcttttgctccaccctacttagctgcaaattcaagtgctgaaatgatgaacagtggtgttaattatgcctctggttcttctggcatatttgatgagaccggctctttttatgtatgtgaacactcaattgttgtgcttcctcatgcttgctttgtttctgaaatatagttgtatgaaaacatacttgatctgtgctgtagattggaagag…
>Ac-LOC_Os02g38980 || chr02 - Distance
atgacaccgacggtcctcatggagtttgggcagcagaggcagattaagcggggctacgatgaaatggcgttccggggcatggcgtcagcggcgccacggggttacgcggagaccgttggcgagtcggagggcgcggcaggcagccccgttcgtgttgactccgaggactcttcggcccccaagcgcaagtgcatcagcctaaacagcgacggcttcgatgtcaagcgggagattttcgtcccagccaagatgtcctcctccgagaggaggcatctccggaagaggttccgcacagagcttgattcggtccggaatctcctcaagaagccggagtttgctgtccctgtccctgtcaatagagctcccgcgctctcgtcctcggctgcccctcgaggtaag…
>NAc-LOC_Os09g28210 || chr09 + Distance
ggcaagaaattagttgttttaatttagaggcttggattttctttcgttaaacaagatcgattgtattaaaaaaaggagaatgaaaatctttgtctaagaagaaagacaaagatgaggtggatttgctagatatcattcgacggaaaattgaggatgagaacttagtgattttgaaatgttgaggctgacttgatgacttgtgcactaggcttctactcccactctggtgacccctgtaactttaatgatctctccaatagtaaggatgtggtaacgagtagcgaccaccttgttagtttctaggctcaggcttgggctgtgaaagaggggagggcatcaagaaggtagtagttaagtggatgtgtattattgcaaacaatgacgaaactagaacaaaaa…
>Ac-LOC_Os02g10490 || chr02 - Distance
atgatgttcacggaggggctcgacgagtcggcgatcagctggatcaagcagggcacgggctctcctgcgccgccgccgccgaggtcgccgctggcggagcggctgcccgcggggcagatcgcggcgccgaggagccccgcgctgtacgggaggggctgctccggcgtcggcgtcggcgtcggcggaggtgtggggaatgggctgttctcccccaagagcctccccccggtgcggaccacggcgcggcactccgggctgcttgggcggcaccaccactccgtgcttctcgcggcggcggactccgaggaggaggatggggaggaaggggaggagagcgtggcgtcgtggggggtgcccgatgactgctactacggcaacttctccgacacgctcgaggag…
>NAc-LOC_Os06g49490 || chr06 + Distance
cgtgattccgtgtgccaaaagaggacaaggagagagtcctgggagttagaaccagacacacccacagaccgcatctagaccgcgaatctccgatcgggcggtggatagcacagcatccaggggaaagccgtgtcagacacgcatctggaccgcgaatctcagatcggacggtggatagcaccgcatccggggggaatccgtgccagagacgcatctgggccgcgaatctcagatcggacggtggatagcagctggaggaaagccgtgtgctgctccaacgagcctaataattggcggccgagtcagtcagcctcccgacccatcaaacacaaatagggttagcgagaatcggcggcggcggcggcggcggcgagagcggagagagacaggagggggcaa…
>NAc-LOC_Os10g39030 || chr10 - Distance
atggcgcacgatccgagcctagggtacgcggattacttcgcggcggaggtggatggcaccggcgccacggagttgtatgggttgcagcagcatcagcagggggttggggtggcggagatgttcggggtgagggggctcatgccggcagcgcacgcgcacgagcagagcaagggtgtgggcgcgctcgtcgtcggcggcggcggcgtcgatgatggaggcgcgacgacgctgccgacggtccacttcggcgggctcggcgagctgcaccaccaccaacaccggcagagccaggcgccgctgtccctctcgctccacaggccggaggcggccgcgacgtcgctgctgatgcagcagcagcagcagcacctccaccaccagccgtcgccgccggcgggcgcg…

## Sheet: TIGR-FG-Middle-Subset1
>Ac-LOC_Os09g02250 || chr09 + Middle
gcttctactggggacccgacgagatgctcctcatccacgacttcgccgccaatggcagcctcgccaacatctccgtcaagagtaagcccaaagcatcgccatcgccgccgccgccgcgtcgcgcgttgctaactcgcgtttgtgcacttcagggaagacggggtcgtcgccgatcagcctgagttggagctcgcggctgcgcatcgcgcgcggcgtggcgagagggctggccttcctccacgacaagaagttcgtgcacggcaacgttcgccccagcaacatcctgctcgacgccgacatg
>Ac-LOC_Os03g01610 || chr03 + Middle
gatcagaaaattttgatattaaattatttgacgctttcaattctaagggattgtcaacgtgaaattcaattccttaaaaataatagggagtatctaaaaaactgttacaagtttttttagtgaaactacactacaactgcactgtaacaacactgtaactacactataactatgatataacttatataaaacttgtattcaattatggtttggttgtctagtaccgagatcttacgtgtgacctatgtgaaaattctgtttcagcattttttttcctttatgcacaaatcttaatacaatc
>Ac-LOC_Os02g50480 || chr02 + Middle
tgcccccatttttttcagcttgtgtgagtgctataatgtgaggctttgaccggccaaagctcatgcattcactctgaacccctaaactacaggtcaatgcctgtcagttaaccgagactacgatgttagtatgcacaattgataccacatttagtagtacatagataatataacaaggttgttcttattaaaaaaaatacaacacagttgtgaattgttccaaaataaaaaaggtagtagcctcgaccacgttggctggccctcgacgcgaccctgtggccgccgccgcctcgaccatgcc
>Ac-LOC_Os01g49830 || chr01 - Middle
tatctttatctagattcgttgtactagaatatgttacatctcgttctagatttgttttctgtgggatggaggggggtatagtggtggcggtagtgaatttgccacccccacctactctcatggtaattttttaatttagcgcttaaactctcttagtatcaaaatcaatcaaattttaatggatagtcacaaataaagtcaaattaagatgaatatttcttatagcaaaatgatttattgatactccctccgtcccaaaataagtgcagttttgtactattcgcgttcaacgtttgaccgt
>Ac-LOC_Os08g41530 || chr08 - Middle
atatcatgggcagtaaagtgaataggcattctaaagctgcagtagataaactgcatccctccaacttgggccttgtgtatgttatgctcttcttaacccgttatagcttagagtcagtctacatcagtagagcaactcttggttcgtttttatatgatatcacccatcacgattcacggttgccagactcaattcattgaagtttatatataactgaccacagtggatattgagctctccgttgcttgtgtgagagcaaaccatcagcagcaggatagtggctatttctcttttttttttt
>Ac-LOC_Os02g52190 || chr02 - Middle
ttataagatgacagagggtctcaaggacgctaaaattaggcatttgctatttttcaatagatcacaatcaaggcattttccatttttcaattatcaaaaatcaacattcatcaccttcaggaaaaagaaactgaacattcagaaagttgttactcacagctgcctaatcatggagaaaaataggatggtactgaaagtcttgctattctcaatgggacaaggaatcatcccttaacatgatttctaggccgcggtgctaactaaatagatcatcctgcaaaaagttgaagagaaagacaaa
>Ac-LOC_Os03g08620 || chr03 - Middle
ccattgagcttacaattcttccaagatgtgcatgctgctcaaatcaggtatggagcctgtgagtttgttgccaccgaaatagctgcatacaatttcaacaggaaaattagacccaagtgcttatcccatttgatcattcggattcactctatatgatcgtgtcaatcttacatatttttcatcccagtcaaatttccaatactgtcagggagcgatcctgaaagaccatgattttttagatccctgtagtatacagaaaatggatcatatcatcacagcaacaaccaacatctcggtagct
>Ac-LOC_Os03g04550 || chr03 + Middle
gttagtggcataaatcttcgaggcatttgcaaatttgccaccggttttttcaatattgcaagaatgccactcaaatgacagttctagtggcatttttgcaattttctagtggcagttttgcaataacgattcaaagtagtggtaaatttgcaatcgcccctaaatctttaagtccttttcctggtcttttctgaagtaacctgtagctagaaattagcttaagcttattgtgaccagtttactagcattttataattgtaggcgtggtcttcaaattatttaagtaaaaaggagccaagta
>Ac-LOC_Os04g50060 || chr04 + Middle
cgagaagacaggctgtcacgcttttaacagcaaacacatcacacattaatcaattcgcctccagcaccaagccaaccgaggctcttgggagttgggagttgggactccctgtgcctctcctctccaccgcaacgaccacaaatcaccatctgctttctagtttcttcctgaagttctgcgtcataaaggcaaaaatccaagattgattttggatgaaaaagactgcagtgcttagcaagtgttctgttcttggagtcgcaagctgcggctagctagcaagcaagcagctttttttttttcg
>Ac-LOC_Os08g36380 || chr08 - Middle
tgacccagcttatatttatttattgattgaaagctggaaaaatttccagattttgattgaaagttactttaaatcctgattagaagtcaatcaagccccacatgagatgtgctcaattttcttaaggtttcttttccttggtatgtgtcgaaacaaaacggaataacacagaaagcacttctctcctttccatcaattgtacgcaaaatcaaaagcaaaaaaaaaaaaggggcagacttagactagcaatgctgcaatggatcgagggacgatacacaaaagaaacgagggaaaaggcaga
>Ac-LOC_Os06g02510 || chr06 - Middle
tccagatctgaattctgaacatcttgcatttcttgtttatgagtgatgacatttttttttgacttgctcttatcagccatcaattgttttgcatgatgaagagaaaacgcgattgtcgtttcaatcaaatgatatcttatgatctgtgtccgtgatagaaaatgtcactgattcgtctgtttcttaattaatcctgaaatgacatgctccccgatctgatttctgaacattttgatgctactccccatctctctagatggaagtagaatgcaattctcaatcctttgcttgctggtagtgg
>Ac-LOC_Os04g44640 || chr04 - Middle
gtgtatgctatgctcacacttttgctgtgtattttaatttgtgatattactgtggtgagtagtttgtgtttacattttgtgatattactgtgctgcatatatttttatatttttttgcgtattgcatatattcttaggatgttagtaataacacttgcccaatttttaacatactaataataataataataataataataataataataataataataataataataataataataataataataataataataataataataataataatacaagaaacaagaaaaaatgccattgtggt
>Ac-LOC_Os03g07910 || chr03 + Middle
tccgcgtgcagcgttgctgctgctcatctagcgtgggagcactcctactccgctgctgctctgacgtcgcccaagattgtcagaaacttcggctggccagtggccaccaccaccacccgcaccgcaggaagggatacgtgcacattgtcagcagcggctggatttttcccggtgcacgcgcgcggttaaaagcgagaggggcccaacggcggggcacacagcgcgtcaagccgttttcctctggcgctctcgccggctcgcaccttccaagaagaataaagcgggaggggcgatgggggaa
>Ac-LOC_Os01g39110 || chr01 + Middle
aatggcagctttgcaaaccatctgaatgatgatttgctgcagaaaaaaaataaaagtgttggatggatcaggaagtcatgtgttggatgagtgctttttctagcctagcccaaaaggaccaaagcaaaaaagacaggcagcttgtgtacaaatgtacatgtacatgtgcttctgatcaaaaggtgaattgggatttgggagtgttccattgcttcaggagtaatgcttttttattgttccacaaaaagggtgagagatttaaacaaaacctctgacaagacatcatgtgaaggtgtagcag
>Ac-LOC_Os11g29290 || chr11 + Middle
atctcccttcgctgcggcatcgccatgcccacgtcaccgtcattgccaccgccgccatgcgttcgctcgccacctcctccatttcggccacgcggaccacctcgccgcgctcgtcctcttcctcccatgaactggatcgatcccctcttagccggtgagcaagggcaatttggtcccatcaagccacattccagcgaaaatgcaattgaaaatgcacaaaatggccaaaatggcaaagtggtggtgagtgcacgcttcatattggcattttagcgaaacgcgttttcggaatggcattcta
>Ac-LOC_Os01g15290 || chr01 - Middle
ctgtggaggaggtaccggttcatacggctgtcgttgaggaggtaccggttcaggcggagacagcttcggaaggattttccggaaccgcgagcggaagtgtttcgacacacaccggctcgaagagatcgagaacctccggtgtgtggcaaagcttcgacgagataaaggaaacatgccccgacggaagggaggtatcgaaagcccgttgtagaatatgtaggcaaattttatctgctcgttcttctggtggtacaggtcacctcaagcgccatgcggagtcgtgtgccaagaagcaaggaat
>Ac-LOC_Os01g10850 || chr01 + Middle
cgtacgtgaacccgccgtgcacccaccatgtggcccatgctggtgctgcggctgcagtagcgtggtgtacacacaggacgatctacaatggcacgaaacaatggagcatcgcattcgcaccgcatggcggctagatagatatagtattcttttgtcttgtagatcctctggtcctcgacatcctcaagagtctcggaacctcatcaggattcaggacaaggggaagcgaaggtaaacatgaaaacatggtgttggaagtggaactgtaacaccaggtctgtgacgagggagggaccatgga
>Ac-LOC_Os03g01630 || chr03 + Middle
gacctaaaatagcattttagtgaacaccccttagtttaggatagcattttaattaacctttcagcgaaactatccttttacgatagcaaaatcacaaggaccatgccagaatatagtccaattggagtcctgattagaaatagttaaaaggactgaagacggagaagaaaggggatctagtggaggaaaagaggggctgctctttttcactcactgacagagggagaggataaggtcgagcctccgcattggagagcaatatatactccctaggtctaagcagttgtgtccaataggcttg
>Ac-LOC_Os03g58330 || chr03 + Middle
acatgtgtgtgtatggtgcttactcccagggcacgtcgccggcgagcatgaggtcgccgtccttgtcctcataggcgacggcgaagtgggcggcggaggcggaggcgtcggcggagaagcagccgaagagcgcgtcgagagcgtccctgagctccctgtagccgccgtacatccggaggtcgaccttgcggaggtatggcgccccgtccatgctcaccttcacgtacagccctcctcccttattcttcctcccttgatccgtctcgccgccgcccttccccttcgccgccgccgccgtcga
>Ac-LOC_Os07g44090 || chr07 + Middle
tatttggataatatttgaggagtagatcaatgcatagtgtatgcatggggtcgtgctggcccttagagggtcaattagggcctcccaattttccaactcagatagtttctatagcaagtattatcacgaaaataaaaagttaaggtcataaaaagctaatgtgacataagagttaatgagaagagaaagaaaaaaagatgaagaaaccatttctcatgaaaaaaaaactctatacataaaaaaactgaaaataaaaggatatgtgaataaaataagaaaaaaaaggtaattggatgaaaat
>Ac-LOC_Os11g01620 || chr11 + Middle
gtggacccccgtttttataacaggaatcaatcgtgtaaacagtaccatttccctggatcaagtagtttggtacacacaaattcatagctggaatatcaagtgcacatacacgagtatctaatacgaattattacatcataggcccgcaggcatagtcttaaatcatcggaccgagaggtccggaatacatccaaaagcagaaatagataaggcagcagaattcaggcagcggcatgccattgccacaggcaacgaccgtactaagacctactggacgccatcgtcttcatctccctcctga
>Ac-LOC_Os02g38980 || chr02 - Middle
gtcgtcccagagcgcctcgagcctgcggatccggcggagcgaggtgagcttgatgaggaggttcgggtcgaggtgcagcagctgccggacgatgtcgtagtggccgtccgccgccgcccagtcgatcggcgacgcgtaccaccactggtcgccggtgctctcccaccgcagcgggaagtagcagcagcacgacgccggcttctccattgctggatcttcccaagatctacagctctagctcgccgatgctgcagtggcgaaagtgagctgagctgagctgagctctctcagctcatcgatc
>Ac-LOC_Os01g11150 || chr01 - Middle
ttcgatttatgaggtatgcagcggtggtaaacgcctcatcccagaatttgagtggcattgacgcatgagctagcaaggaaaggccaacttcgacgatatggtgatggttgcgctcaactgatccgttctgctggtaagcataggggcaggcgacatgatgttcaatgccaacattgttaaagaaactattgaggcgctgaaattcccctcccccaatctgtttgcatggttttaatcttcctatttaggagttgttcaacaaggttttggaaggcctaaaatttctcaaaaactttagatt
>Ac-LOC_Os03g50420 || chr03 + Middle
tccttcgcgcccgtcccgcgcgcgtgccgctccgcgctcgcggcctggcagcaggggcacgacgaggcggagcaggcgccgacgccggcgccgtcgcggctgtgcccgccgtaccgcctctcccacgaccgcgcgcgcggggaggtcgtgctcgccgtgcgcgggctgggactcgcgcggctcgaggactaccgcgtgctcctcgacgccggcgggcccgagccgttcgcgggcgggcacgcgcaccgcgggctcctccgcgccgccgtgtggctgctcgaccgggagggccccgcgatcc
>Ac-LOC_Os01g09550 || chr01 - Middle
ccgattagggatgtcacgcttgaacgtgcttgtgcgtttcgtattttttttctcccctttctagttattgctgttggtgtctagttaattttgtcgcatttgcaattacgtctggggatttgctcctcgcgtggtagatgacttccaatttccacggcattgagtgaagagagagtgatggtttctgtgctgaaatcatccccgggtgggtatgcaatgcaactgatctgaccaccaccacctgtttgagggaattccagtttcagttcataaattttagcgggtacatcttctgttctgt
>Ac-LOC_Os01g65590 || chr01 + Middle
gacctgcggatccgtcactgcttatgatcaccaatatatttgaataatctatttaacatcaaagttgtacgattaggttcataatctaaaatacattactagtatcttacattcaaatctattcgcattcacattgtcgatgagtgatcctctctagcgggagatcgtgagacccccctttcgtgagttcggctgggggaagaagctcgcctctagaaatcgcgtatccgtccccaaggctcctagctagctcgcacacaaccaaattatacaggtttgggccgctatgaagcgtaatacc
>Ac-LOC_Os01g34060 || chr01 + Middle
ggcaagagctgctccaaggcggagcaggagaggcgcaagggcatcccatggacggaggaagagcacaggtacgcgcgattccggaaatcaagacgagcagctgttgttgttcgtcttcttcctcggaacagctcgattgcgaatccatggcggcgacgtgactcgattgcgattggattgtgcgcgcaggctgttcttgctggggctggacaagttcggcaagggggactggcggagcatctcgcgcaacttcgtcatctcgcggacgccaacgcaggtggcgagccacgcgcagaagtac
>Ac-LOC_Os01g65600 || chr01 + Middle
acgaggagggcggcggcggcgccgtggagctcaacgtcgttgaggaggatgtgctccgatcgcgatctgtgtattgtgaccagtgcagagtcgtgggtgagtagctttcctctccttttatttttctttgtcttttctttttgggttttcttggaaaaacatttcccccgatggaaaatattattttattattttgcctttatttttttgtgtgatgattgctggataatgtctttcttatagagtattactttagttttttttagcgagttcggaatgcaacttttcttcgaaaaatgtt
>Ac-LOC_Os09g38570 || chr09 + Middle
cctccgcctaatgcgatccgacgcgcgccaccaccacctcctcctccgatcccgcatgcgcccggtccaccgcgcctcgcctcgctgacccacgggggccacctgctgctggtggtggtggacggacggagttgtccgcgacggtctcccactttccgcctcttccccaccaccatcgttctccttctcttctccctctcccacctttctccccccgcgcgcccgatccttcccttcccccaactccctctcgcatttcccagctcggatcctcttctgacttctctctctctctccgtct
>Ac-LOC_Os06g17490 || chr06 + Middle
gcttctgtacttctcaagagaaaattgcacggcttttaaggaaaaatgagaggcttaatagattagaaggtagttaacagcctaaatttccttagaaagggcaatttcgtccttgagggtgctaatcgtatctctgatcgccattgcagtgcaccaaggcatcgagcaagcaagcatcgatgatttcatttacttttcattttaattttcgttttctgtcctatccacctaaatctgctatccagcttagctagcgatgttgcccagaatcgataaaaagagagagagagagcattaaaaa
>Ac-LOC_Os03g13130 || chr03 + Middle
acttcagtcaacaatatgattctgtgattgaggtgtctgctctttgcaagggggcccagaggtctgctgatgttaaagacatgctacacaaatacaagtgagtattgttcatgacatgctggaaatgatgcataaatctatttgcagactagtaaaagatgttattctgcaggtctcttgtacagctgctagaaagtgctgatctcaacggaatgaaaaatgaagaaaaaattgctttctggatcaatgtgcacaatgccatgatgatgcatgtaactagtttcttaacccacatttctgt
>Ac-LOC_Os01g52851 || chr01 + Middle
ctcttagtgaactcaatgaactgtacttagagctcagttttggtctttttgtagagtaggtacctggtgacaacacttaaggttgttccgcgaggtacagaaggtgcgatcagtattgagggtactctagctggaattcttgcatcgataattcttgcaagtgttggttatctcctggggcaggtaaattatttatacagtaaactttgcagaacagcagatattttggaaaacctacagatttagcactgaattgtcacagaacttatatggaaatgacagtgatcagtgaatatatagt
>Ac-LOC_Os03g58204 || chr03 - Middle
attgcctataacttacctagtattgattatttgttttgcttgttgttgctgttgcaggtcaatgatctagttgctgtccacaagtgtagttctaccagcaggataagagctcctatggcttctctaggttgggttgcatccaaggcaacaaaaattctgaggacgactccaaatatggccgcaaaagagatgcaagaaaatttgcaggatgagtacaagtaacaattggatacgacacagtgtataggggaagagctagggcacttgatgagatgtatggaagctaggaaacaagctttca
>Ac-LOC_Os09g31400 || chr09 - Middle
cctggacgttcatggactgcttcgagtggggcgacggatacctcgaccgattcggcctcatctacatcgaccgcctcaacaatctcaagcgctaccacaagcagtccagctactggatcgccaacttcctcaagcggaagaagtactgagtgagctaatggttctagctaagctaagctagctctctgtgcgattttcagtttcagagtgattggtgaattgatgtactgtacatgcttgaccaccgttgccattgttgagtgagggggaggggataaagctcattgttgcttgagctatt
>Ac-LOC_Os12g16690 || chr12 + Middle
cagacttgtagttattgaactaggtatatttataaagattaataatattgtaatttaagttcttagatttgtttgtttcaaattttaaaagaagaatgaatcacaagcaaaacatgaaacggaacaagtattgaaaaaaacataaataagtctatgaatgatggggctcgaacaagttggtaggagtaaaccaatttaaccaccgcactagcttcgctaactaggcagcggcgtggggtagggtgaccggtggagaaggcagtggcaatgcccggcgcctacgacggtggtgcgacggagc
>Ac-LOC_Os01g55750 || chr01 - Middle
tttagatccctggcaagttttatcaccatgtcacatcgaatatttaaacacatgcttgaagtattaaatatagacaaaaaaaactagttacacagattgcgtgtaaattacgagacgaatcttttaagcataattgcttcataatttgacaatatggtgctacagtaaatatttgctaatgagggattaattaggcttaataaattcgtctcgcagtttacatgcggattctgtaatttgttttgttattaggctacgtttaatactacaaatgtatgtccgtatatccgatatgacacgg
>Ac-LOC_Os03g40780 || chr03 - Middle
ggaagcatatgcgagggatcaacatccagggattacaggctttctctcccaacgccgcaaagtttgacgttgtcatcatctgatcatcaggttaatagatgggtaccctgtccctgttagatatgatctagcctattctatctctttatctctgcttgctgtcttgtagtccacaattactgctatttttcatgctctgtttttcttgctgcaatgcatggacaagggacaatttcacatgaaattgactatgtttgagataaggatgctaaggtgatatataaaagctacagtcactatt
>Ac-LOC_Os02g02970 || chr02 + Middle
gattgaagggttttcacagaggggaaggatgaagtttgcatgggaagccttgcacaggatgttgaatagcggtcttcggccaagcacaagtacttttcactcggttcttttggggcttttgaacaaagatggttgtgcaaaagaagcagctgatttgattgagataatgctagagaggaagattcgccaaaatgttgatctttcgacaaatttggtagatacattgttcaggaacaacctaaatgaccgtgcttacaagattgttacatctctatatgaccatggctattacatcaagatg
>Ac-LOC_Os01g36220 || chr01 + Middle
tcagatcgggcagtggttgccggtcagaccggcgtgtatcgcgcggtcagaccggcgtagcccgcggtctgatcggccgactctatgtcggtttcggtttcgggttgtttgtttagatatccgtgattgtttcattcttatggcttctagatggatactatacgtatgtaatactgttgtttgctactaatgagtcaagttggagatagcttagtctcggaatatggtttctttgtttatttcatgtgtaggtgactcgatgcctcgggagagtatttgcggtgatggaccgggagttggc
>Ac-LOC_Os01g72700 || chr01 + Middle
ccaccagtccaccacccacctctctccctcccctcccctccccaaacccaacccgagccgaggccggaatttcctttttggtgcgacgacgacgaggtgagggtgagccaaccgccggatcgcgccgccatgtcgctcgacgagcttccgcacaaggtaaccgcgggttttggcaatctgcgtggctgcggcttcgaattgagcatttcggggagggtggttctgaaatctgtttttggggttcgctgatgggtggtttggtttctctctgtgtgccagaagctggcatcctcggagggaa
>Ac-LOC_Os04g28130 || chr04 + Middle
cactaatttttgtttggagcaataatttgagcattgtggtaagtcgcaacttggtggcttatatggagtaaagagatagcgttacagaatttcatttcaaatttggagtaataattagagcattgtggtaaatcataacttgatggcttacatggtgtaagctaagaattagagatagcgttacaaactttcatttcaaatttaacattttcaaaacagcacaaaatgcctttgggtaacataagatgaaaaaaaaatgtgcttacattacatatatagcgtgagaggatcactattttag
>Ac-LOC_Os01g13740 || chr01 - Middle
ttcattgaaggaacacttatctctaagaaatctcgggtccgaagctatgtcaaacaaacctaaaccacgctagctgatcggatgaatttttattagttttgttgctccggcatgtgtatatgtatgtttaattttgtctcggttgcagtctaaggagagcatagacgcagccatcggagatgttttagtgaagccatggctgccgcttcccctcggcctcaagccaccgtcgctggacagcgtcatgtctgagctgcacaagcagggcatccccaaggtgccaccggcggcgagcggtgcc
>Ac-LOC_Os02g58470 || chr02 - Middle
tttgatcatctaagctcgtgtgttgagatgttagtaacaaatgctatagcaccgtctgccccctgcttgatctattctgattctaattccatatgcagctttctgcattgaccactcaagttgaagctctgcacaaggacaaggaaaacctaaggatcaatcttaataaagcagaggaggaggtaagatagtgaaacactcttgtccttgcattcatttctgcatcattaagaaacctgtgccgcctggctgatggctagaaaattttcttgtgttcaattgaaggtcaagctgctattcg
>Ac-LOC_Os02g41904 || chr02 + Middle
gtggagcggagcaaaggccggtgacgagcgccgtcctcggtgccccagcgaacagcatgaggcgaggccccatcgaccaggctcggaggggatccggccacccggcaacggcttggagtagaggatagaggagatccagcgaccggcaacggcgtaggcggaggagctcgggggtcggcaagtggagagacgggcggcggcgaggggcccatcccccggcggatggggacgtcctgtggccacggagcccggcggatgtcgacgccccatcggtggaggaagtcggccggctgcagtagcc
>Ac-LOC_Os05g45240 || chr05 - Middle
caatggcgctcaataaggaggcgtgatcttcgatgtacaccatttgcccgtacatgactcacattagtgagtgagttgtggaatagtaggaaatgggaatatgataaggttagtgtagcgcacaaatcttttggctcaatttaggccgtcaaaaactggtcgaaatttgttcatatttttcaagtgcctaaaaataaatagttccataaaactaatgcagtttataaaatgaaaacaaatctatactccttttaaaagagggcaatgctggtggcagtgaatctgccatcaccaccaccac
>Ac-LOC_Os08g02250 || chr08 - Middle
agctgccccaccatctccattcgcctcaaccagtacagtcccatcgatcgtccatccgatgttttctcttgctacggaagatcgatcggctgcgatatatatactcctactaggagaatcgatctgtgctactgttccattagtccgtgtccctcatgatccttgtcccttcattaagagctagctacttctaaatctttattaaacatactagctagtactagtatcagttacatatagtatatatacttctcaatatagcatcaaaaccaagaatgcgcaagtctaatttgatgctata
>Ac-LOC_Os12g41940 || chr12 + Middle
aatattgtactccaatcaacagtgtagtcctagagaacttttgaaccagttgggcacaatacagaaagggagaaaaagtgttcaactacacgtagctacttgccataggccactctggaattcacactgatacttctaccagtactagcatatgtagaggtaaaaatttggtactagtgctcatgcattcatgtgatgtggtttcgtgtgaggtgagctcatcagctcattcagttctcgggaagaacaacgagcaaacaacacactcgtttgcctctcctctcagagcaaagctttaaat
>Ac-LOC_Os08g41520 || chr08 - Middle
atgtctcgagagaagactggtatcaaactattcccagaggttgacacgagtaacaccgaaattgtcaaagcaattgctgaaggcagtgtttctcatatcgctagtttagaactgggagatgtggacaaagagaaaacatctgagcctttggatggtggtaagtttatgcattgtgtttctaaataaaaggagagagaacatttttgaacagatatgcaggtatagagggtttcccagaccatgtacatcttttgaggaataaatgaaagaaacagaggagtattgtagtcacaccaccatt
>Ac-LOC_Os01g53880 || chr01 + Middle
ccttctgcaacttcgagttgaggctattgggaatgcggggtgatgacgaagatgacttggaggaggaacgcgtggaggtgttcggcaacactgcctcgcctcggatcgatgggtcgcagccggagacgaagacggagccggacgatgacggtaccggtgctggtggcaacggcgcgccgtccggctcaagtgctagcaacaaacggtccagatctcaggtatggaacgactttgaagagctctatgaatcctgaaatggcagtcaggtttgtgtccatgctaaatgcaattactgccataa
>Ac-LOC_Os04g08740 || chr04 + Middle
ttgatagttgctcttgcggcaagcaccgatgacaccgttcgggatcggtgccagcaggcaggaataaacggtctgatccaaaaaccagtcactttagcagcactgggagatgaactgtatagagtccttcaaaacaattgaaagagcctcatggttctcatttctttcaatctcaatagattgctgtagcttgattaatagttactacgctactagtttctgccaggttaggtccatacaatcacaaaacatttgcacaaacaaaatgtatagggagatattaaaacatcctgcctttacc
>Ac-LOC_Os02g51950 || chr02 - Middle
acggccctgtccttgctgcgcccctccactctgcagcatcgccccctctatttgtacatttgcccatgtcgtttcattcctcctcccacttcgcaaatttgctagtactcgtttaggccactgaccactctcctctcttacgttcctctgccgccatcgctgcgcatctccaaccttagctccaaggagaaccagctagctagctgcgtcgtctctactaatctagggtgacgcatggaggaagctagcagctagcttactgtccaatctcactgcttcacaaagaagcttctcttttctt
>Ac-LOC_Os01g52880 || chr01 + Middle
aacccaatgaatgtccccttaccttccgagctcggtggtctccctcgtcttcaagaactccggctggccggctccggctactcgggacagatacccgcggcgtttggtcagctggcgagcttgacgacgctgtcactcgaagacaacaacctcaccggagaaatccctccggtgctgaccaggctgacaaggatgtatcacctgaacctgagcaacaatgggctgggcggcgccgtgcctttcgacggcgcgttcttgcggcggctcggccagaacctcgacctgagcggcaacgcggggc
>Ac-LOC_Os06g40818 || chr06 + Middle
tccccttcactgacttgacagccacacatgtcgctcccaactcaggtatttgtatcggagggtgccggtatttgttaccggtccgaattttaaacaaaattttatcaaatttgaatatatattgccaaaattcatggaaaattaaaattttcggccgaatgataccgtatcacgggttcgaaattttgaagatagcctcctcgctatctggtgatctggtcaagcgagagcgttctcctgaccgtgtgaaaatagtttttcactatacgatatccaggttttcactacaatactttcccag
>Ac-LOC_Os07g44050 || chr07 - Middle
tatacaatgcatgatgctgccatgatagattaggttaggtagatctatgagatttctttaatggaccatgaattatctaatcacacgcatcagtacaatcacagtagggatttacctatatatcgtactgacagtgctagcagctaatccttgttcagatctgtgcaaaaaaaaattactcaatcttatcgtctgtgtgagggtctcagatcggtttagcttagttcagtcagtgactgacagagccaagtagcgaagtggagtgtagaagacagtagattagtagcgtattccgtacttc
>Ac-LOC_Os12g42700 || chr12 + Middle
tacaataagtaaaaacaccatctatctaaggaaaactatgaatttaaatttagtgccaacacatgtgccttttgctcaaggcctcatttgcagttttcaaatatgagatgttttattagactatctctgaattactcattaattacaatgaacatttgctttattgttctagtttatacgccacaatttgttgctctcttcatcggtggaaattgtttggacaagaagcagacctgtaatgcgtacctatcacaatcaacacgtgggatacgatcattgctgcgaagacatgtgagttctt
>Ac-LOC_Os02g37120 || chr02 - Middle
agttctttatttgtcgcccaatccgggctacgccccgtcccccaactttccataaccgtgcaaacaagttctctcggtggttttggttgacgtggattgttagactagttctccgttccacgtggcgctgatgtggcaattgtatattggaaaagtaataaaaatcgtggtcccacaattcaaccatagaaaaaataatttaaaaataaatatggaggggcccaaatgacatgtcattcccaaatgatcaaatccaatcctcttcttcctcctctctccagctctccccatctctctgctc
>Ac-LOC_Os08g06280 || chr08 - Middle
ccaacccttttctagggttgcctaaactcatttcattcaaatcttgttttgggttgagctttgtgctaaatgctttggatctttgagctctctccctctctatctcaaatcccccttgttctttgtgacttggatctttgtgtgtggatttggagtttgggagtctagtgtgtgtttcttttgatcttgagcactaggatttgtccaagagttgtgtggtgtgtattactcttggaggttgaggactcctagacggctaggtgtcgttcttgggccaccgatctacgtgtggttggccaag
>Ac-LOC_Os10g33810 || chr10 - Middle
ggccggcctcggcgacatggacgaggagctggccatcgccggcacgtcgtcggcggcggcggcgaggagcgacgacatggagttctggctcaagatgctcctcgagtccggcgacatgagggatttggccgtcttgtaatctatttaatttaatcatggcagaattaagcttgattaaattaattaactaccgggaagaattgatagtatctcttctctgttgtttttttttaccttcttttttcatcttttttttcccagtttccagtgagaaaacgatgggaaattcaggtgatatttt
>Ac-LOC_Os09g31482 || chr09 + Middle
gacgattactaccgtggaggtagccacgattactaccgtggaggtagccggaggagcagcgagaggcaccgcagcagctacgacagcgatggcagcaggcggcggcacaggtccaggactaggagtcctgtcagggatggtagcgaggagaggagagctcaaattgagcagtggaaccgtgaaagggaggctgcacaagtgtgatctctggattagttgctgtttgcaatggcccatgtttctcatcttgtactggtagccctagattaaattagcatcatatcttatcttaatgatctga
>Ac-LOC_Os12g32620 || chr12 + Middle
tatgagggcttccaccaccatcgaagttcttgccaccaaatatgaaaacacaaaattatttttttaacacactattgtaaaataccgaaatgcaagaacaaatcattgcactgatcgtttatctagcacgatgcaatacccaattgctgccataccgatcttttatgtcgcccgatactccatcggctgctgctttgtagcttggctaaagcaagaataaagccccaaattgtgaaccttagtccaaagtgcaacaatggtaattatatgtggtgttatgtggaaagttaggtttacttct
>Ac-LOC_Os04g57720 || chr04 + Middle
cgcccacgccgccgtccttggcgcgtgattttggcgagggtatggctgtgcgtgttgttgtgtgggggtatgttctgttctcgtgcggctcgttgctccccggacgaagagagacatcgcgtggcgtctgcgagccgaggcgctagcccggcccggtttctctacggtccaacaaagacgacgtagaggcgcgggtggaccgcagatcagtttcgggggattggcccagagtctaatcccatacaattgcatcaaaatactctcctctcaaccaccacactaaaagggatcaggttcctct
>Ac-LOC_Os03g39432 || chr03 + Middle
atgacgactttttacctactgtttgattctctcaatgtgaagtattgccttgtcaatcagagtagtaattcatcttcataatggttgttttctgcaggccgaatacttccgccagctgctcaagcccgtgacgtagattagctcacgcacacattccatccaaacagcctgaaacccccaaacaaactaaccaaatcaattttgaattggaccaaaaaaaaaaagccaagctccagttagcaaaacacctttgaattcatacttgtttagtttcgtttcaatcaaaagcaaaacatttcct
>Ac-LOC_Os01g09790 || chr01 - Middle
atggtttatttgtttatttcatgtgtaggtgactcgatgcctcgagagagtatttgcggtgatggaccgggagtcggtttggtggtaagacgatgtccatggtggtcagatattatgcgggatactaaggctagagttgatgcacgtggttgatggagattccatatggcatacgatggaggtattgtgtgcgtatgggatgtggagtcgaatttggaaggagtccaaatttggtatgattggttatgtaaagtttgtatcttgtaataaagggtttcttaaggtgtttaggactcttagt
>Ac-LOC_Os02g43560 || chr02 - Middle
tactaccaagtctttacaatagaaaatatggtatctcttaacaagggaaatgtaaaattcctcatttaatttggtatgtgcttatctattagctctgtacttatgatatatatgtttattttgcttctacctacaatcgaaataaacgcagctactcctataacatattgctgtcaaattatatgatccatatgtcaaaagtgttcgccagtatatggaaaagtttcacacacttgtcatcagatgacccttgcaaataatcttaattatgtactagttaattaaggtccaagaattaatt
>Ac-LOC_Os02g07180 || chr02 + Middle
acgaatggtcaaacacatataaaaaaatcaacggtgccaaatattttaaaacggagggagtactttttattccgtacggaagtcgtactaatacttttcttagtatacatatcacgatcgatgagtgctttacattcttgtcaagattagtgtcaacggctaatgtcatgcatgtggatgccgcaatgcaaacacatgtttctccatgatattggtcgcttgtttagttgtttacacgatcaaaagccaaaaacagtgtgcacgaaagagttgtagctagctagctagctagctctcatat
>Ac-LOC_Os05g41450 || chr05 + Middle
tccaagctaacgtgggccccacacccccctttcccctcctcctctctcttcagatccgcgcgctgaggtcactgtagaacacggcggtggacccggtccacgggattaagccggtgtagtgtagacccgtctgggtggggcccacaacattggtggatcggtctatgcaccgggtccacggaacgggtctcgtgtagaggctctctctctctctctctctgggtgggggttgggtttgcttcgctcgcctcgctttgcccgattcggccggggtcagggtcactggccgagcaaattaggg
>Ac-LOC_Os12g40920 || chr12 + Middle
tggtttgtgtcgtcggagctcgatctaccattgcagaggagagggggatgggaaggggcaaaggaaggagggtggcactaatggagatggagaggggagtaggcgatgaggaggaggttgcaccggcgaagatgaagaggagaggatgcaatgaggtgaatgggaggcgatcgggaggaattgaaatgtgtgtgtgcgcgagggggagggggaaggggaggaaaaagttcggctacggtacctaacgagtaggtccattggtaggtagggtatatatgcagttttatttttgttacaggag
>Ac-LOC_Os03g56070 || chr03 - Middle
gtggctcgggggaagtcgggatggtccaggcgaagcagaaaaagggaaaaagaagagaaaagcgattaaatccaggtcacatgcgactcccccgcgagttgaggcatgagatcgcgcggactggggggctcaaccgagatcgatcggaattgcgattcatcccccatcaccatcgccggtttttccatcgatgtttgcaacgcgatttgcctgattggcgccgggagtttggtagtcctgacaaatggcgtcaagaacacacaaatccttgtgagattgcgagaaacagacagacatgccg
>Ac-LOC_Os03g08610 || chr03 + Middle
acaggctgatctccaaatgtcaagcagtttctttctgcaaaatttgagcaaagcaaaattttaaaagttcatcattgtgctagctagattcagtatgtgagattaatttttgggtgatgagaaggtttaggatcttcgcttgtgcagtggttgcaatggaggaacttgccaggagcatcaagaacccgccgccggactgggccggcgatccttgcctgccgcggcagaattcgtggaccggggttatctgctccgagggatcacccgtgcgcgtcgtatcactgtaagtgttcagattgac
>Ac-LOC_Os10g37850 || chr10 + Middle
cgcaaagcttgtcttaagcactcatctttcgctttaaatcgcaatcttttctttcagatcaaagcaaatactaggagaactagctaggtagcccgcgcaattgctagcacccatataaaattatatattttttaatatgattttacttaaaatttatttaatagttatctcgttgtcttgagatttgaaagatcaaatcttatcatcctcgtgtttctaattttataatttttctaatagtataagagttttaatttcagtttttctttaattgtgagaactgcgtcgcatgggccagtct
>Ac-LOC_Os08g44050 || chr08 - Middle
attttaaggagataaataaggagagagaagagtaatgggctatagatttgtagccagctatagtacagattctaagacgcattatgtgtatgacaggtgggaccagatattaatagtttagtatgtaaccattgtatgaataagctattaaattaattatagatgaattagagctagtagttagttatactattaaacttgctcttacgtactgtaaaaaaaagagagagaaagctcaatctaccatgctgagattcattcactctcagaattaagtttttttaatgagatagcacgcatg
>Ac-LOC_Os03g07920 || chr03 - Middle
taacttaaaatgcaatcaaaatctcttgccttcttttgggtccctcaccaagaagcgtggtgtgatgtcgcagccatggatcatgtgtatccttttaaattatgcacgaaatcttactttttatcctgggcttttctatgaactaatctggacagtggaaagcaaaatgcgtgcttcattcctgcaatatttttctctgcaaatttctttaacttttttcccagagctttattagcgagccgtcatcagtccaaaagaggagagttaaagcctcttgcgacggtgtcaatcgtaagccatc
>Ac-LOC_Os01g52900 || chr01 - Middle
ctttagaataaataggaggaaaaaataaatttattattaaacgggagaagtaataaggaagagtacccttctgcacattcgtgtgctgcacctggtaggaatgattattgattttccaacaagtaaaatgcgaatacatgttgtacataggaacgagaaaatagtataagcgggtaccatggtctactggtctgtttggagctccatccaaagtaggagaaaccatggttgaaagtactcttatgaaataactacaaagagaatgaagttggttttaagctgttctataactccaattcac
>Ac-LOC_Os03g01650 || chr03 - Middle
gttctctgcaaagattttctggtaattacttctatattttgaagaaattttgtattccccagtccaagtgtcaaagaatatgatcttatgtctttaggcaagcatcaaagatgcacgatagcggttctgcgcagttttttttttttttgggcgtaagcactcttgtttagccatacttatcttgtttaatcgtacttgcatttatgcagggttcaatcacaggtgagaaggttaagcgccaggatcaacaagcagaagcacaggaaatttgtgcacatgcagcttggaagagagctagaga
>Ac-LOC_Os05g46470 || chr05 - Middle
atggatttggatctttgcacatttcctatttagctaactgtttcatctttattcattcattaattagatgttttatttaatccaaaaaatgtaacaatgccacttaggtatccttgcatactatgctatgacagtgcaacgactaacattgccacatgatcaggtagttgtagaacattgctagtgtggtttaaatgttgcccatcaaaagggaaggcatgggaggcttctagaaggacacatatcactgctatgtaagagaaaaggtcattcttggtctatatatattgcccaaacagat
>Ac-LOC_Os10g34580 || chr10 + Middle
gacgcgacgcggcggcttcgcgccgcgcgtgcagccgccgccggacatggcgagttgtcgtatggcagcggcagagacgcggtcgtcgtgagtcgtgacacgatcagtatataagtttagggcaaccggttgtactgttcttagggcacccataatgattatctataggctctctacaaaaatacatgttaacatatttttctacttggaagagattaaatgaagaaagagagcaaaactatctactaagagatagtctatagagaaaaacgaggcaatggattagagaactgtagatacc
>Ac-LOC_Os03g07910 || chr03 + Middle
cgcttgtcccaattaaagctagcctggtgctgctgcacttgcgttgggttgtgtgtgtagccagcgacaatttagtcgcccactcgtcctctctctcttgtccaactcatggacaaatctgatatggcagttttatcgccagctaaactagcttattgtacctgctctaatgcagcagttatgatctatgcatatgcattgccaaaggccaaatccccaactgctctgtctagggatcacaacatcaactgctttgtgtcgtcgtgtgcccatgcttgattttatgtcgtttgtgtgccct
>Ac-LOC_Os04g49450 || chr04 - Middle
tccctcttcttaccttgccttgcatcccttccatggcgttcttggattcctcctcactggcataagacaggaaagcgaagcctctcggccgcttcgctactctttccatcacaagattaactgcagcagcacacggcagaatcaaatcaagcccaagaattttctgaatcaaagctctgtattacgatttttgtgccatggcattgatctactccaccttcagtgagctgaccaaacctctcgaacgcgttccgtaggctctcctcggtcgtacggaacgacagacctgctcgtggaaggg
>Ac-LOC_Os08g41550 || chr08 - Middle
gctaaagtggtgtcggatgatggatgaaactgagttcttgataataattgaggacatggacggttaaattaaccgttaaaacttaaaagttgaaaaagtcgatttaaataatattctaaaaaatgttgatagagaaagttattacaaaaaaatgcaccatcgttgattgaaaagaacaataccttgtgcattattttttccagtgctcaacagctctgtatcttgatctgtgtggtcgatgttgaacggttgatggatttgctcctgtaaacaagaaagggcaggaggcttgcctcagctc
>Ac-LOC_Os02g10490 || chr02 - Middle
acaaaacatactccggaactatttacaggtgagattgtagatgcagatactttgtgcattttccttttggatgctatattctttttttctcagagcaatgaacttagcagccatctagtttaactttaattatgtatcagagatagctgcatttatattctaaaagtgatagatcaaaattcaaaactttcgtttttaatctgcctgaaaattcttactgtgaaactgcactggatttttactgaggaaagtgaagaactcaaacttgatttaggttgattattcaaaaattgtaccaggc
>Ac-LOC_Os04g59380 || chr04 + Middle
tatttgaccattcattttatttgaaaaattagtgtaaatataaaaagggataagtcatacttaaaatatttttgataataaagcaagccaaaaaaaataattctaattttttttaaataagacgaatgatcaaacattacaaacaaaaattcaaagccacaattaatataggatggaggtagtagtagataaggtggcaaaaaaatagtaatcagattgatagagaacattagttaattgtgccaacaaaaatagctcacgtgtgcaagaacgataataatgatggagtatgggttcatgg
>Ac-LOC_Os04g46580 || chr04 + Middle
atctagttataattgtccaaaagggaggatgatttaataagcaaactaacatctgaaatttacgctcctcctgctgcatccatagtacaagttggaatacctcgatttccaaatatttatgggctcgttatttctaacctgcacattgccaacgttgtaaggaagcattgaccaagaactgagacaaataacatgctgataatgacaggacaacagtaaacaataatttaaggacttatcaggcaggtgctcacgtagtgactcgtaaaacctctgactacccacaacttgcatactattt
>Ac-LOC_Os01g52890 || chr01 - Middle
cgggtgatgggcagtgtgaagaggggtgacaactgatgggttgttggcaggaggcgagcggcaaaaggtcgagccacagagatagtcatgacctcattagaggaccttacatgaacgaggcagtgaacatgaggacaacaatgaccatgacgatggcccgcatatgataccagcccaccgacctagaaggagaggaatctaggttagtactctgtatcacctcgatccatgatataatgtcgtcgcaagcccacccttgctaccactattgagatccgggatggtcgcagcggcgccgacg
>Ac-LOC_Os07g46480 || chr07 + Middle
cacgtcagcctcctctctctcttctctttcccttcctctcccttcctcatctctctctctcacttatctgcaaagctagccggggcgagcaggagaggaggagggcggcgccacgacggcggcggcggcggccgtagtggggaagcacggcggaggcgcggggagcccggaaccctgccgacgacggcgagcccgtagcccttgagcccgacgaactttgctacctgggcgccgatgccgtactcgcgggagtcgacagcgaggccgagctcgacgttggcctggacggtgtcgtggccgt
>Ac-LOC_Os06g45140 || chr06 - Middle
tctccctccgccgcagcagcctcgtcagctcgcgagatcaacgccggcccagtcagcccagccacatcaccgcccactccaccaccccaccccgcatggcccggatctaataaccaacggacgcggctcgcgggcccaccggcccacccacgcccgcccacgggatctctcgctgactcggacgacgacatcgccttcgccgctttcacagtgtgggccccgcatgtcggcgccacggggggccacgcccgcctgcgctggatccgagtcagcctcgcgtcgctgtcacactgacgcagcc
>Ac-LOC_Os01g19130 || chr01 - Middle
ccaaaagaaatcgtagaaacattacatacatgaatttatatacaagttcaccccgaaacctagtcagagtatgacaatattgcgaccaatattgtctttttggtgtggtgtggatctctcataggtaaacttgtccaggcacataaacttgtttgattgttgtgcaaaagacttgagtacttcagattcaggggacaggggacgcgtcacggcaaacgtgtggaccgggggctctgcgaattcgtcgtcggccatcaccgaccgcggtgctccctgagggctgggccatgctacggccggc
>Ac-LOC_Os12g41860 || chr12 - Middle
gcaaaagtctatctcaggttcttcatcatcagaaccacctacacattgccacatctgaagttgtgatcaatgatgttaatgcactagttatttccgtggatctttcagggctcacaccggagcagatatccgttggtctgataccgaagatgccgattctcccctggcgctcctgtggaagcacagcgacgcaatactgtgctgttctctgaaggttagtagtgctgcccactaattttatgctcatttcatcacatgcatgttctggaaaccttgctaatggtcagtttggttatctact
>Ac-LOC_Os07g44060 || chr07 - Middle
ctcgtaaagaaatgcatggatttttagctataatgcacggcacaatcatttccgggagtactccctccgtcccataagggattttgagtttttgtttgcaacgtttgaccactcgttttatttaaattttttttgtaaatataaaaaacgaaaagttgtgcttaaagtactgtagataataaagtaagtcacaaataaaataaataataattttaaaaaattttgaataagacgagtggtcaaatattataaacaaaaacttaaaatcccttatattatgagacggatggagcagtaaatt
>Ac-LOC_Os03g56050 || chr03 + Middle
aagagtacatatcattggacaatatcgccaatatcaaaccctgggttttcacttaccggttttaagggtccctttaaattatagggattaaaaaaataaagaaacaagaaaaaacacatgattttgaagccgtaacaaaaaattgcaaaacatagaaaaaaaaacatagaaatgactgtttgatttcttaggaaaaacacctgaatcgaatgagagagataactcaaagaaattttccaagagctttgagctcttgctaattttcctttcaaaatctctatatgattgtccattctatagt
>Ac-LOC_Os12g39100 || chr12 + Middle
aataacagactatcttcgttgtcatgcaaacaaatttggtgtcgtggaagaagaagatgaaagaaaagggaaacatgatggatactcatgataacaactcaaagtagattcttagcatttactattaaaggaaattttgttgcaaggtgtggacaaaagaaaaaaatggtaataaaaaaaatattttggtacattaagtttgagagttattattgcctttactattgtaggaagtagtatgttcttcctctatattaaaacatagcaaaatttggttagatgagacgtatctaggcatgtc
>NAc-LOC_Os01g11130 || chr01 - Middle
aaaaatttaatttgtaaacacagacttacatgtaaatgctccttgatggtctagtgcttatctaagcgaaaaaatagtgcttaagcttaacaagcacttcgagcgccccattacactttgatcccatcaatacaacattttggccataagaatacagcatattgcctttgttttttaatgtatgatgtaattgatattttatttctttgactattcatctttctgaaaaatgttttcacaaagaaaaacatataaatagggacaaatctatcatgtaatggtggatgctcgagactccact
>NAc-LOC_Os04g48800 || chr04 + Middle
cacacttagacaacattgccaagatagtgcctccttaacgaaataaccactttcttttatgttgcaattactaatatactaccgccttccccaaatgtttaatgttggttagttcaattttgagctaaccaacgtcaaacaaaaaaaaaaggagggagtacaatataacgggtagtgttcagaggcagaatgcacgcaccagggttcataatttcagaggaacaacatggttcaaattggatgcccacccaatcacacagcttccacttcattgtgaactttggatccatgataagagaac
>Ac-LOC_Os03g07910 || chr03 + Middle
atctgctactcgctctgggagaatatgagcacgtccctgtcgccagattgatccatccacagctgattaatcatatgacctcgaggcttaattcgcttttgtttttagggctctctttcgagaccttatagggtggtccgccctatcggtgcagtggctccctttgggtcagttgttcgggcacgtactaaatattttcggttgcttttgtccaaagttgttcgaacttacgtggtggttggaactttggaaatctttgatctgtgaagattgtcagtaggattctaatttctatcctgga
>Ac-LOC_Os03g07920 || chr03 - Middle
ggatctgtccgcagcccaacatgactgtacttctactctataataaagagacctctgttgctgtgatactctgtctccctgtgataccaacactgtttcctgggactggtatcgattaacaggttaatttggagcgtcacgggctagttccggtcggggctacttcgggggcgtgacacgaggcctgccgcccggccagagggcggcaaggggccgcctgcaaaatagccggccccgactggcttttttacattcgggccccttgccgccccaccagagggcggcaagggttttcctgcaa
>Ac-LOC_Os12g32620 || chr12 + Middle
attcgtaagtactttgggatgagtggtatagtcgtatatataattgacttacatgctaagggccgcaaggtcaacacaaatgaagaatttatcacatcttccactgcatcaatcaagagattacaatggtaaacactcccaacacacaaaggacagtatcaagatttaaacatttacttaataatctttaagtgaggaaaatgatacctcaggaacttggttcgatgatgtcttggcagccaatctgcaggttgacgaaaaaacaagagtcaaaattgggatcaaagctacttcagtttgc
>NAc-LOC_Os12g32250 || chr12 + Middle
tttcaaagcgcacaacaatccactcaattcgttcaaatcttaccattagttgtaggccaatcataaaccacttcacacaacgaacttattggactgactcaaccaaaaagatgttatctatatgtaatcagggttgtatgctggccgatgcaaagtatgcattcaaagcccaaatatctagggatctaaaatctaccattagtactaattatctataattaaacagtgttccctttatcccaagatatacggtataaccaccactaatgcaaagacgaaaaaataattataatcactttct
>Ac-LOC_Os08g36774 || chr08 - Middle
tttaagtaaaacatgttgataatatcagcaatagtcaaataggtcatctgtagtgtttctatatgcttgtttgattctgtgatcaatcttggcctctttgaaaaatgaggggctaagaaatatttgggactttaatttagaatgttcctcttaaaaaatgaggggctaagaaatatttgggactttaatttagaatgttcttgctggttacttgcatgctttatgtgttagggagtatatcatagtgcaaagcataaataatatgctggaaaattggcagtaacggtcaaattgcttggaa
>NAc-LOC_Os06g16390 || chr06 + Middle
tcactaaacctatatattgtcagactagttgtgagtcaagatttgtaaaatttgaattttaaaatgcgtgcacaccttatattttggggtggagggattaacctttcagttcagcacaagaaactgactatgctttcttttaatatatctgtattactaaaagtattcaacacaaatgtctatatttaaagcaaatgctcttgcatcataattagacatccccgaaactatattcttatactactacatttcaagtaaaagctgtaacatgaagatacaatctacaatttgtcatgcataa
>Ac-LOC_Os03g08754 || chr03 - Middle
acgccgcggtggccgggcaaccggaagcccaacgacggtggtggtggtggtccccagtctctcgacaccaccaaatccatctccttgactccatcatcctcgcttgcaagcatggactcaactgccgagggcgagaagcacagggcgctccggtccgcgcagccatcccggaaaccgaggcagccgccgaggtcgccatcactcccctccgcaccatcctccgccgccgccgccgccgacgacgagacgaacagcacagcaaccaccaagaggctgcaaagaacaagcagcaactccctgc
>NE-LOC_Os08g41500 || chr08 + Middle
caaccttattcgcccgaaaaggaaacagtactacaacacttggcctgcaaattctgcactcgatgggtccgattgctctgatgaagcatgcatggggagaagaataatgcagctagtagtacttgtcgctgccagggttgtttttaccattgtgtttgtgtcatctgttgtttggttgttcgcagaattccaagggaaagcgtcaaacagccggattttgggcagctttcttcctgcgagattgatgattttttatctacttgtacagttctactcctactaggttgatagggttggtagc
>NE-LOC_Os08g41560 || chr08 - Middle
ttggtaagtttatgtgcttgtgtgcctaactaaaggaaatgaaagtgatttaagcagggctccaaacttgcatggtgtatcagaaaatggaacttttcgtgaatgaatcaaactgtgatagcagcactattatctgttattgttttgctcagcattggaaaatggtaactatcagagcagggtcttgtactagctaaatagagaaaatgtctaaggatttgattcatatattaattgcagaaacaacaaaaccttcaggatatctacacaaacgtattaaacaaacatgatagttcagcag
>NAc-LOC_Os05g14010 || chr05 - Middle
tgactgactgagggagacagtgaggattatggagtgattagcgtgttctaatgtacgagtacatgtttttatcagatactgtctctccaagctaaatgatgcagcccaaaaggaattaacctgtattaactagtgcgtagacatgtacttcaaaaggagtagcatgtgattatacatcatgatcatgtgtgtgtatatcctcttcttgttgacgtgcattctacgattttttttcttggggccagattttttttaattttttttggagttgacacgtaggatcgacatgatgctggacttg
>NAc-LOC_Os07g33240 || chr07 + Middle
ttaccccagtagaatttctgagtcccatcgaaatcttcctttatcttctctccaactcatctattcttttcctataaaccatcgaagacaacccgatctaaactacaatcccaaggaacactataatcatcgtgcatgctcgctcattcatgaatcttgcgtttaaaataggcgcgaaactttaaccaagtctagtagtttcgaccaatgttttaagagcaagtttaatagtatagctaattactagctccaaatcatctatagccaatataatagctaattcatacaatagttgtttact
>NE-LOC_Os01g52864 || chr01 + Middle
cataagaatacagaacatagaaacatatagtgagggatctattacaaattatatataaaaccaaggtcttttttgaaaaatttccagctcgaaaaacctctccgccttccagcgcgcggggcgacgtggatagcgcggcgatcgaacacgtgactccaaatcgttgtgggaggttcaattgggggcaggttttaatataaccgattcatgtcctccatgctcatctttctctgttctctatcgtgtatcactagatcatttacagcataaatgagtgatggacgttttcattatatgggac
>NE-LOC_Os01g52920 || chr01 + Middle
aagctccattgtttacatgtatatgagaagtgtgctgaatattaataaaaacaagttttttacactaacatatgtcatcgttagtgaattcttcaaggcaaacagtccgtttaggttgataagaccattaatcaggataattgtacaatcctatttgttccacaacttttacaaacacaaaataaaaacatccttaaggctgagttcaacaccccatcttaccaacccacatctctcgttttccgcgtacacacttttcaaactactaaacggtgcattttttttaaaaaaattatatact
>NAc-LOC_Os11g04720 || chr11 + Middle
tctttccagtctagaaaaaaaaacactaacagtatcaagattgataccgagtgatgttgggctaacagtttatgatagtggtatgacaaagactgccacccaaacacagtggaacgaggaaacggaatgtgacctttccccgttgctcatagaacagcatcttgctgatgatactgtaggggatagccatataaacgacaagatgataggactagctaagtactactagtacacaacaaaatgttgcttgtaaccggtatccacagcattttaggtcattttacaagcagcacaactctgc
>NE-LOC_Os01g65580 || chr01 + Middle
aggacgccgagaacaaggacttcctgcggctggatcacgtggagggctaccacgagctgtcctccaagaccagggtctacttcaccaccgccgtcgccacctgggacgccgacttctacgtcaaggtcgacgacgacgtccacgtcaacctcggtaatgcaccatgcaaacacaaattaatacaccattattcatgctcgaataaataataatctcgatcttgttcgtgaatgaatgaacaaattttcgttgcagggatgctgacgagcaggctggccaagtacaggacacgaccgagggt
>NE-LOC_Os09g15044 || chr09 - Middle
acaaaattgaccagttgaccaaggaagtaaacatgcaaactagctgatttggactcggtccgatgttcggaccggccccatatggaaggctcaaattctttccaaatatgaccaaactttgccatattttgttcttgatacccaattttattgttaacactaactttagcgcactaatctgaatagttttatttaaaatatagatgggggcagagaacaaagatgttcactcaataagaacaatcaaacacaacacatattgcatttatagttcaatcacataactgcgattgttattgtt
>NAc-LOC_Os07g49460 || chr07 + Middle
ccgagcgcggatttaccttttcgcaagaacgagcccgagagggggatggggtaaaaacggcatttcgatcacagggaggttaattatatacttttgctcttgttttttcttctttccgtgccgcaggcattcaagggagaaagcaaaggggtagaaaatgcgaaggggaagctttatttatagacaagacggcacgatagcctaaagacaagaagtgtctgctgcagacacacaacaaaaggaaattaaaagtggggataatcatggagtgcccgggcccccgaggtcggcgccgctgacc
>NAc-LOC_Os05g51690 || chr05 + Middle
cttttctttcaaatcgggacagtatctcagaaatctgtagaaagaggaggaaaaagcggatatgaacaacatccatcatacagtattcccgtaggaaattattagcaggcatatggagacaataaacagtagagtacaatttagtgtttggttgcatgattgaaattggttacatgtcggcctgccactagccaggatgttagtagtagtactggggaccattgatttgacaaacctgagagaagaggagatgagaggagaggaccccaagtgtgcagtgcagagttgaggagcccaattg
>NAc-LOC_Os05g09020 || chr05 - Middle
tttttgccacctctgctgggcaatattatctctgtattggtcgtcttgtctctatgccaattgcgtcagctaccatcaatgaacaattgtgactacgtgctcaggggcttactagctcaaacacaagtatcataccttcaatttggacttgctctggatacatgcaatatggattcatgatcatgggtctattttctatgtttaaagactggactatttattattccccgtaagggttatcaaccgaatacttgcgccagtcgggattcaatttttatatctattttggagtattccataa
>Ac-LOC_Os10g05690 || chr10 - Middle
gcttaacttatctttgcataatctttaatttcttcctgatctgcatccatatactgttctgtttgattctgaaacagtacatacaatacatacagttgcatgttctgtttcgtataattcggtaacagtagtataataactcaaacatatataattaagtaaaggtgcaatattattagacttttgcataatcttttctttctgatccctgcattcatatatactgctctctgttggattcttgaacagtaatctaactgaaaattataattagagcaagtttaatagtatagctaactgc
>NE-LOC_Os05g46490 || chr05 + Middle
taaataataattttaaaaaaaattaaataagacgagtggtcaaacgttgcaagtaaaaacttaaaatcttttatattatgggacggagggagtattttgtgtatacaatgcatggagacttctgttatgatcagtatatctgcaattatccactgtacttgaaccatggtattcaatggggtctttgtccagtgacgacaacatgctgtcgacctgcagtttcgacagatgacggattcgtttcagtggtggtgccatggcatggaaatgtatttggagcttttccgtgaacgaaactgaa
>NE-LOC_Os05g46530 || chr05 + Middle
taccacagggtagaaaagatcaagatggacaccctgttcatttccaacactgaaaacggcgtacgcgtcaagaccttccaggttaaccgtaaacccaacgcccacttctcacatgaatcttcgtcagaaacacccaagattacactgaactctgaactcaaaactgcctagctagctaacttctgctgttgttcttcagggcggctgcggcaccgcccggaaaatgaagttcggtgacatccttatgaagaacgtcaagaacccgatcgtcatcgatcagcagaactcctcgagcaacgaa
>NE-LOC_Os05g46550 || chr05 - Middle
aaatacgagggaccctctcgagcgatcaaaataagcttccatggacaatagtgtcgtcactcaccgcgacatgatcgcaggtccaggcgcactcgtcgacgacggcgccggtgatcttgcggccattgtcgatgatggcaccgagtgggttggtgatcaggttggtcggagcgacgtcgataggtccaacccgggcctcaacgacagcggcagcggcgaaggcggcgacgacgacgacggagatgatgacgaatcgcgccatggtgtaatgtgttattttgctcttcctttctctcttttt
>NE-LOC_Os07g44040 || chr07 + Middle
aagaaaaatggaaatacagcagttgtactaatatcttttgatgttgtaggaagacacaagtggtggctgtagtttagtggtgagaattccacgttgtggccgtggagacctgggctcgaatcccagcagccacaaataaaatttttattattgctgagttggggtttattttggatgggcctgagtttggcaaaaggcccaaattttgggcattattcctgctgggcccaaatttattttggggcattattcttgctaggcccaaattattttattcttagcccaaattacgatgattgat
>NE-LOC_Os07g44080 || chr07 + Middle
agtaaaataggttacatccccttctatacagtgacacacaaccacgggatttttcttaatataaaaaacaaaatcacaattagatgtgtcgtacaatggcatggcatgggctacgtatgtaccactgtacggagaccgacgtccctacgtatacgcctacatcaagctataccgttttctccaactgccaaacagtagcaccagccagcactgtaccacccagcctagctaccgacgtttcagataggttttgattggagagctccagagtttgaaaagcagtttgtaaacttatcaaaat
>NAc-LOC_Os01g32770 || chr01 - Middle
tgagtcatcgccacgtcaaacaacctgcggtttactgtaaaatcaacggacggccgggccgttgtttcctttctggaatgaaagcagccctggaagatggtagtagtaggagtagtaaataaactggagtagtatacgtagtactaccaacacgtaatagtagcaaaagtgtgtactgctgctagtgtactccaggacgacgcgcgcgggggtagtggtagtagcggcacgcgagcaacagggaaaaagatagcacgcggttccaccgaaatctcccggccggggcgcctccagttttgga
>NE-LOC_Os03g01620 || chr03 - Middle
gctccctctcctgcgccgtagtccgtcctcccgccctccactccctactcacacgggtgcaatacagagaatggcacggctgcaatacagagaaggagggaaaaggcagcagacagaggtaggggtagtttggtcataacacaaattggaaatagagcaaaaacattagtattaacccaaaagacccaaaatagtattttagtgaacaccctttagtttaggatagcattttaatgaaccactttgaagggatagtatttcatcgaaaccatccttttacaatagcaaaatcataattttc
>NE-LOC_Os03g01670 || chr03 + Middle
gaaagcggaaaactatccagtcgttttcttttccttttctttattttattttttattaaatactgtaaaaaataataacaatataataataatataatagtactgccaagaagcggagcgagggcacgggaacgggagacgggtgggagggattcgtatggcgtcgccggaggagagcgcaatggcggagctgttgagggtcgccgatttctcaccggcgattgcctggtccggtcgatgatgcgcgctgtgtttggcaggagacggtggaggaggaggaggtgctgcggcggctcggcac
>NAc-LOC_Os05g27730 || chr05 + Middle
tccaccactcccgtctcgtcgtctcgttctcgtctccgatcactctcctcctcatcttcgtcacggtctcctcgcttcgctagctcgcttgcttgctggctgagctgtggtacgctcgcc
>Ac-LOC_Os03g07910 || chr03 + Middle
caggggccgcagccaagccggtgcggcgtttcgctgcgaaaagctgcttgcttgctaatactagttgctgctagtactgcactgcatatatatgtatctatctgcttaatctaatcgcctccaaatgcactgcaccgtacgtactcgctcacaactaattaaaagggagtgcatgcaagctgcaaagcatgagattcccatacttcctataatcaattttaatctttaccacggattatacatatctttgtgcttggtaggacacgcattgctggcccccgtagtataacgcacactgagc
>Ac-LOC_Os03g07920 || chr03 - Middle
ggaattcagaagcggcaattcaaaggttggcatttgatcatcaacatttaccttgataaacgagttaaattttttaactaggtatgtgcatccccctaacccacctccataaccaacgaggtaaaagagcaaaatcgcccatgcccaaacaaatctgagcgatcccctcgttcgaataagattcgaccatatttgatcaaatcaaaacccgccaaaaatttcaccgtaccaatcgcagctcagttctaggcgacccaattccattgaaagaaattaaccaattcaggtcaaatcagtcaat
>Ac-LOC_Os01g13740 || chr01 - Middle
aggatttgggcttatctaggacaacgaatcaagacaacctcgtgtccagattcgttgtcttaggtacaccatctagattgttttttttagaacggagggagtacatattttaaaaaataaactatatgtgataaattggaaatttttaaatttccaattactccagtcattagccaattaattcttagatctctggttctacgaacagagctagattcagccatctatggatcttgtagtgtattactccgtcaaaaagaaagaacaatcctaacaatgaatcttcagattcattgctagg
>NAc-LOC_Os01g38530 || chr01 - Middle
cattaacatatatatatataaatatgtgatatgctctcatcgctctctattccacatgttatatctcgcggtcatgttttacaaggctaaaaaaaggggcatgttccatccgcatgcgagattgttttttgttatatatagggatgacacctactccctctgtacccaaaaaagacaaacctggttttcgtgcccaatgtttaaccattcgtcttatttgaaaaagttacgaaaaaaaattaaaaagacaagtcacgcataaaatattaatcatgttttatcatctagcaacaataaaaat
>Ac-LOC_Os02g04680 || chr02 + Middle
tcacacagatttttaatctttggattaaaatccgatagatataataaaaagcaaaaagcaattaagaaacaccataatggacactaaattaccatatcctcaagaaaaagaccaaatccaatacaaaatttaaaatttacatgcgaagattcaaaaattatagtgtaacttacaaaagttatagtgtaagtttcataaattacactgtaacttacaagaaaatgcattgtaaatttgagtgagaaaatcgagtgagagataagaaaaaatctttcgagtgagatatagcaaaatcgtttga
>NE-LOC_Os02g37080 || chr02 - Middle
ggtatcatgaagaaaagatatgtcaccaatcacacagaatacctgaaaatagtgcagccaagtcaaatttctgccaaaagcttactcaaaaagaagtacagcataaatgcattggcaactgtcagtatctaggaaatacacaataaaaatattataagataatcagagtagtttgagaactgcaggtggctgtgatgaaaattaggaatattctctttgaagcatagtgtttttcattgtccccaagtttgtgcagctgcagcaagcgcatttatgcattccatatctagggtaacaaatt
>NE-LOC_Os02g37094 || chr02 - Middle
gaagttttgaaaaaccaacattcaggaatcgggacagaagtcacagaaggcggaggtgtgagatgcctctctctgcgtgcagtcggctggttattacgaattccgacacggttttaacccacaaaagtaaccgaccgcggcaacttggtagcaacagtaccattgcaaacggaaggcggaaaacacatggagcaagtggtttcgagcatagttttattgcacaaatcaagcagattcatttctagctttacaactgcaaacttcatttgttcgatcagctttgagcagatgagattgtaac
>NE-LOC_Os02g37130 || chr02 - Middle
cttgacgagtagtaggagacagtgtctgtattgtactgtatgtctaggacgaggagaagcaccaattgatggcgcatctccgtactccgtatcatgcaaataaaccggcagttttatgttagaaaaaaatatgtttaaataattggacaggaagtttaaatcttgaaaaattttgggttaatagattgcagtgtcgtttgttttccctcatctgaagtctgaaacagatggtagaggctgtatgttaatttccagagagagaaaggagaattcgttacaatcacaaacaactatttcgatt
>NAc-LOC_Os03g55590 || chr03 + Middle
caggtgaagctcaagctgttgcagttaggtcattgcaatgcatgtggttgccattaagcagatatttcacaacggattgccaaactgtaatctggctatctgaaaagttgtaacttgctagctttctgatgtttagtcctctgttgctgaaaattcaccagtaacaccaaatacaactgtgaacaatccaaagttccttgaacagggtgaatcaagaaccaagaacatcactgctggtctatgtgatcagcggttctgacagaaagctacgtttttaatacctccattttctcctttgaat
>Ac-LOC_Os03g50860 || chr03 + Middle
atatagttgaaatatagtcatgacggatctacttttgataagctctttttttctagcattatggtgaaaatggttttaaaaaaacttacatcacttgggagatattgttcttcaaagcttgactttttttcaatttgtctctccacaaatagtaatactatactattacttgttactacttatctgttgtacgttactacaatcacatcacgatgttactacactgcgttttactgtattttttgggtagtgttactgcataaacacgtggtaacgtgtaccttccgtgcagtaacacttt
>Ac-LOC_Os03g50920 || chr03 + Middle
tgtgtatgtgccaagaaaagcttcgaaacaacccatttatcttgatccttcttcactatctcaaacatcgcttggcaaccttcccttggaacaccccggtttctctttctcctgttctcattttcttcgcacggtgtagccccctcccttgtgcaaacaaagcgccgcattacaaatgtctcatcctttggtgaacggcgggataatctgatacgtacatcaaagcccatacggctagcatacgcatagtagaatgtttgggcagattcataagaagggaattccattcctgcaaaaggtt
>NAc-LOC_Os10g01470 || chr10 - Middle
tacaacgtactatcagctacttcatccgtctcataaaaaaatcaacctaatatcggatgtgacacatcctagtactacaaatctagacatatatattttcagatccattgtattagaatatgttacatatgtctagattcgtagtattaggatgtgtcacatctggttctagattcgttttttatgggacggagggagtaagttctccgatctattattaattattattatgttttagtaatggattgatgattacttgattgctttgttaagtcatgcgtgcaaactaagaattgtcggt
>NAc-LOC_Os10g39130 || chr10 + Middle
ctcttgcccgcaaaaactttaacgggctactcacagggaaaatagttggcagatagccacgctttaacgtacgattgccatatatatgaaaaacaaaacaagccatacgcctagccacttgcttttgacatatcccactctggtgtctggacaaggatagaaacaaaccccaccaccattcatgggccgtttgatttatttatttctagcaatggtagattcttttattgggtcggaaaacggatgtgagccactcttgtggtacatgttaacacaactttaactagttcattttagtgat
>NAc-LOC_Os02g13520 || chr02 - Middle
ggatctcaaattacataaatcatattaggctatataaatcatatatttagtggagcttcatgtcccacccaattaatcctcgaataaaccatgataatatatatgtaattaaaaaaagtaaaataccttagttttattttacacttactttttattgacatgttttcttaagaaaataagtataccttcttttcaaatgatgaagaagattataaataattgcttatagatattacataaatatgatataatataaagctaataggttagaaaattataaaggaaattaatgtcgacgaaa
>NAc-LOC_Os03g06654 || chr03 + Middle
caactattggcatgcgaggtttccctgaaccgactagttacttagccagggtgtctcattccaccttgtggttgcattttgattatgttcgatgagttttccacaggaatcggtccttatatgcgaatacgggacagtgccacataggcacaacccccgcatcgcgagttttcataattcattttattttcaaacacacctacaccacatgtcgggttttgaaggcttcacaaacccatttcccaagttttcgacaaacaacggtgtatgtgggatatttggtatacgcgctcagagagca
>NAc-LOC_Os01g65900 || chr01 - Middle
gttccagccaaagcttaccttttatattttgtctaccaacctgtgaatgtacttccatcgccaactactgactccttatgaatcatgatagcatcaaacatctgaaacatttcacctttggtaggttccgtgaggtttatgattattatgctgcactttttgattcactggacgcgacacttccaagggaaagtccggatagaatgaatgtggagcggcaatgtcttgctcgtgaaattgtcaacatcttggcttgcgaaggtcctgatcgtgtggagaggtagttcccagtgctattttc
>NAc-LOC_Os04g48800 || chr04 + Middle
atctgaaagagtggaaggacgatgactcaggcgaccatgcgtggccggtggcccccatcctcatgcgcccctcatgcaagtcaggcgaggaatcgatcggagacgaagaggaaggctggatctggaagagtggaagggaggcgactcggtgagtctcaccggtgcgcgcctgaggccttgagcgagtgagcggcggacggtggaggaggagatctggtgggcggtggagcgtcggaggcggatcggcggaggcggttgagcggtggcggctagggttagggttaggcggagaggcggagag
>NAc-LOC_Os03g55590 || chr03 + Middle
aagacaaagcgccaaagggtagcttgtgtatcattgaaaataactttggtataataaccaacgagcaaactaaagatgatgcatcggacatcaacaattatgaagagcaaattgccaaaggatagcttgcgccatccatcgtgcaaaatacgtttttcacataaaccaatgtatccctcccttgaatcttctcaaacatcgtaaaatattaagatacaagagaataagaaaacgtgatttaaatacaacctaagaatagtgcaccgaacaccagtagcaacgattgatagatagctcaaat
>NAc-LOC_Os11g03110 || chr11 + Middle
tgtgccaatgtggcaatcttgaacatcactttcattcaagggttggaacatagatccacctgatgatgcaattaccctcaaatgaatcacttgcttctactttacactcattatggtgttgtggagtgagagagggattgggattgggggcaggcagagtggggagagaaggcaggctataaatttgtttcccaacaatgcctttagaccacctttgcctgcttgccatgatggggtgatgcatggcattggcttctttcttctactgctactactacaaaagcttccctctttctcatgt
>NAc-LOC_Os02g13520 || chr02 - Middle
ctgggttgccgaatgctaccttgtgtcctgtgttgatggcaaatgagtttctatcagtcaaattgcacagtttgcagatgggctttgtaaccatagaacttaaaattgaaaggaataagttcacttgtggtcgtccaatttgttgcctagattttcgtccttccacccaaaaaccagatacaactagtcctccaacttacaaagcaaacgaggtctatatgtggctaatttgtccttgttctctgtggtagtgatgaggcactaaaagcaacatataaaaattaaaaattaaaaaacatgt
>NAc-LOC_Os01g65900 || chr01 - Middle
atgtaaagtcaaacgttgtattaaaaactgaaaaataaacacatttcatgggatggagttagtacgtcatagattcgatactccatacgtatacgtatagcagtcggcaacaagaagtcatcaaaggagagaagcaaaactggaggagcggggcctggtggttcccgtgggcggtggcgcagccgcagaggatcccggcggcagtggcgacgcgagcagaggcagaggcagccgcagccagccgccggtcgccctgaccgcgtccgtccctccaccgcatgacatctcggacttggctgcc
>NAc-LOC_Os02g39360 || chr02 + Middle
gagttgcaagattcctaaagacataataaatgacgtaattacctccatttgagctttcttgacgcctttttgtcgcagtgcttatcatggatgagtcatttatatccttatggcagctctcttgaacatctacatgagttcaggaagtggatagcttcatcatgtgtatgaagaacgaatctgcaacaaagcaatatgtaggaggagagaaagaaaaataccactatgatttccatttgaagtcgaactttcattagcagggtcaatgtcttcactagaacaattagcagcaacttgagag
>NAc-LOC_Os09g37006 || chr09 - Middle
acttgtaataatgattttgggaatactaacagttcgtctatttgatgcaataaatattgatcttaattatactggaacattttctaccaagtgatgagggcagacgctagaagaggtggcatgtagaacttcacatctccagccccaactaaaatacttgaagtaccagagataactaaaataacagaagtgacaatgtctgtagtgcttcaccattgttcttgcagctggcatgcgtaatgatggtgtgaatcacatttctccggtgttaccttggagccatttttgttaagtacatgga
>NAc-LOC_Os10g39130 || chr10 + Middle
agcaatggtagattcttttattgggtcggaaaacggatgtgagccactcttgtggtacatgttaacacaactttaactagttcattttagtgatgagattagggatttttcgctggtctccgtctcttcgagtatgtgttaggggcacatccacggttaaatcgagaggttcactccatagaatcaataatatgtacattaggacatactccctccgtcctgcaataaatgaatctagctaggactgaatgtggatgtgacacgttctacatccaagactagctggattggtttttaatgg
>NAc-LOC_Os02g02960 || chr02 - Middle
cagataactataccatacctattcacatgtatatcagattatcagtgtatcactaacaacgcagaggatattttcgtgatgggacatttagtgtgaattatgcagcagagaatctgaactacttttgatgtttatgatagtacaaacaacattgaagagcacaatgaaaaaatttccacaccagggaaacttcaccaatctgggttctgcaaacaatgattagagtatttcaatccaacagagtggaatccaacatacaatctacttccaaacccccaatctatggtaaaaaaaaaaatcg
>Ac-LOC_Os02g48900 || chr02 + Middle
atggccttatagccgcggcagaatttgtttagaatctctaattttaaagtagtttttttttgtcatggttgcggtaaaaattggatgaattgacgcgggcgaattaaggacgtgccggtgaattttgtgcagatttccagtacctgaacagcacgggcctgcaccttgagctgcaccacccgcggagcccctgctcgccggcgccggtcccggccgacctcccgttcacggcggtgctcacccacgacgatgcgcgcatctcgtcgctggcggcgcgcctcgccaagacgccgtcggcgcg
>NAc-LOC_Os05g09020 || chr05 - Middle
gcaaagcagagtcacagagagataaaagagaatggggaatggggatggaagtagtacatcgatacctcgctggtgagtcttcggaaggagtggtggcgtccacactctgacatctgacttgatgaattttagtactaataataactagatgaaactccacacgttgctaagagattttttttatgataatagtaaaaatatttataagatagctagacataataattttatataattttcatctttgatcgattactaaataaaaagatgtaaacaagatggtgtggtttataataatcta
>NAc-LOC_Os02g43150 || chr02 + Middle
atcgtaaaactacatatttaagacgttgtatcacaaaaagacaaatttaagaccaagcatcacaaaactacatatttaatgctcaaattatcacaaaactatatattttacaagtttaaattcctacaactattattatgttagagttataaatgttgtagttttgtacttaactcggtgcaaaaatgtaattttgtgataattttattactaaacatgtaattttattatactccatcttaaatatgtagttattcgataaacttggttctaaatttatagttttgtgatatatcatctt
>Ac-LOC_Os01g52750 || chr01 - Middle
ccaaacaccgatcagccaaaccaaaccgtctccgatcgtagctttgcgagcgtgcggcgtgcctgacgctggacaaaaagggcgatgtggacgcccaaagagaagtatgtgcaataggagacgccgagacgtacgtgctcggcgtcgagccatcgtattcgtattccaatacggccgatgcaaccaatcgtcacagcatcaatcggtactcagttccccttcgaacaaggcactgcatgcctgatgatgattctcttcgctctttcagtccttctgatgagaacactcacgctgtcacgca
>NAc-LOC_Os01g57580 || chr01 - Middle
agaaatatctgatcgaaacacacaatatattttttatgaatcattcttctatgcagagagacacttgttatctcactgataatcttcaaaacccaacatcttaactatagctagctagcttgtcaatgaggtagatacaattttcctgaaaagagctgtattgatcgatcataattggtatatatgtataaatcagtatcatgtcagtgcattgcatcgactcgctggattacaagtaaatataaattaataaagtcttaagtacaaaatataatacatacataattaactaatctaagat
>NAc-LOC_Os02g02870 || chr02 - Middle
tccttctggttgagttatcttcatagaatttgtcagtattctctaattactcgtgatatctcagttgcagtactataattagttgaactggagcttgcttccacttattgttatgtttctttagtctgatatcaggcattatttcaattataagggaaccagtgaaaagtcattgtcactactccctctatcgcacgtcaaacacgtcacgatctccaaaaataatcttttgcttataatttctgatatactataaggtttgtagcaacaaaattataaccatatgaaattaaattcaaat
>Ac-LOC_Os03g12680 || chr03 - Middle
tgcttactcagaactttcaataccggacgaattaccccctcgacctaatctaggagcagttttatcctacgtggcgtatgcgtggtaatccggtcaatattttatttattaaaaaaatatgagacccacctgtcattctcctcttcccctcttcctttatctcttcacacacacacacactctctctcatggggcggcacgtaggggcaggagctggtcggcggcgcggggacgggcggtgcggcaggcgcaggcagtcggcacagacagggcgctcatggcggcacgcgcggtggcggcc
>NAc-LOC_Os11g03110 || chr11 + Middle
gccaccaatgttgattattaaattgaaatggctgcaatctatgcacagttcatactagattcacatatagtagtggactgcaatagatatgtcccactgtacttgcaaaaaccatgaaggcaaggcaaccaatttaggtgtccttgagaacttattgttatcatttatagttctaaatgttgctggttgagtcattcttgtcgaacagaatcataataaatttgtgtactgatcttgactctgtggaccgcacaaatcaggttggcgccaaaggttgtaacaatggtggagcaggatctga
>NAc-LOC_Os02g34680 || chr02 + Middle
taacactgatatagggtggtctccagaatccaggtgggtctgcaacaaaccgcagtggtctagcagaccactcccataatagtcacacaccgaaaccgtcagcagctccacccactccctcagctgatcgcccatacgtctgtccttatgatggttgtgccaaggcatacattcatgagtacaaacttaacctccatctgaagaaagagcaccctaatcactaccaggatgccggtgctcaagccgcctcttcgaagatgtcgaagcgaagaagcaagccctccttgacggccaagatgcc
>NAc-LOC_Os02g57540 || chr02 - Middle
caatcaaaacattgctaaaaattacttgcactggtaatcctagaatttcacaaaaaaaaagaacgtggcaaaggtacggaacataacttatactacacgtttaccttcctaaatattgacagtatcaaattttggaaaggttttattgaaatttggcgctatgtgtgtgtttgttttgtccaattctggttcagcgtctgtcctgtctaaatcgccagcgagtcattcatcatcagacgtatacaaaaatgatttgcccggtctaagatgtctgaaccagtgtgttcaatcttgtccgggt
>NAc-LOC_Os02g02960 || chr02 - Middle
agattcttggggtcccttgaaggcattggcagctgctagtgttatcaatggtgttggggaccttcttctctgttctgtatgtggatatggaattgctggcgctgcctgggcaactatggtttcacaggtaggcatactttccaatcacctcatcataccttgcttcttgcacatctttacttgagcatgattctttagacttggcaagatgtggattgccaccaatgcttagccttaataaacactacctgatttttctttgaaacttgaatcggatgaaacaccacattactaacaaaaa
>Ac-LOC_Os02g02970 || chr02 + Middle
ataaaaggtcaaagaaagaagacatgatagatttgaaggcaaaagaaatataacttctccagaacaaaatagatcccgtgcaacagaagaggagaagaatgagcatggtttttacctagcactttgagcaactaagccaaccagaactgcaggccatgcaaagcctctaatctgaaaatgaatgagtatacatattgatctatgtacttcatataaaacatggaagtcaaaaacttacatcctatagcatagtgcatagaattatcctatagtacagaacaaggtatgcaatatgcctgca
>NAc-LOC_Os02g45200 || chr02 - Middle
atacaagtatggttctgaaaacaagtatatgaaggtattgttctgaaaacaagactctacatgcagcaactgacagatatttgtatcaaagcatatagcagcgttaagagtctacagaattcgtgtacatcagatatacagcagcatcgttttcagcctctgagcatctctctatacaacgatcacaacccatcagctaacaacatttaagctctactccttgatactctgatgagccagatgaactggaaaggaagataggtagatgtctgctgaaggatcctgctgcctagttcccagc
>NAc-LOC_Os02g02960 || chr02 - Middle
cggcgtgcaaccccctctcttcttgagcacctccttctccaagagctcatccacaagctcctcagcctgcccaaattccccattctcacacaacacccggatgaccatgctatagcttgcagaatcacgtctcacacggagctccaccatctgattaaacaccttcatagcatcctcgatccggccttccctacaatgcacggccaccagagtgttgaatgtgcaagtgtccggcctaaacgagtccatctccaacacctccttcactagctccatcctgccggcatcgcagaacccctgc
>NAc-LOC_Os07g39480 || chr07 - Middle
cttcaggttttggctcggtatattgctgaagggatgaatcattcgggaagttggagtatcagccattatggttcagtaaagacctcctaaccaattactgcatagtatccactgcttcgcgtatggcaaggagatccaggaacagattaactggaaggaaaactttgtactagtttgttgttggtgtcttgatatctctagtcctccagtaaaatttcagaaatccagcaggaacaaaatctgcaatgaaccagtagatatcagaagtcagaacataaacaaactgagctaccaactcaag
>NAc-LOC_Os05g49030 || chr05 + Middle
tggcatcctgctacagacagaactgtattatctgtttattttggaaggcattgttatgctaaatccaaaatgaagtgctaaaagaaatactgacacttgtgcagataacttggctgccaacttcagcagggaactggcagactacataatctacatcatcgatgtttctggtggggacaaaataccaagaaaaggtggccctgggataacccaagcagatcttttggtgtgttattactttctccattctgttacgatgcatacctgtatcaaagacgttgatatttctgatatgcttgta
>NAc-LOC_Os05g51690 || chr05 + Middle
ggacggtttgaggttgaaatccagaaccttatcttttaggctaaaaagaatctattgctaccaaaacaaattttggagttaatttaagggcatttcaatgtagtttttttctatgttggtttttaagtcgctaacaacatatctgtaaaagtattatgcccatattatttttatagctaagaaattgttttgacatatatatagttagctcttggccaacgatagggctagctgccatactttctacagagttttggaggaggcaataaatatactttccaaaaataatcactacaatcta
>Ac-LOC_Os01g70270 || chr01 + Middle
tttctttccaatcaatttaataattcaaaataattagcggtcaacatcaaagcaacaacgatcagcaagtaaacctgtaaacggaaaccaggggtaatgttctttctatcaagagcaatcagtagtttctacgagccaagttacgtggttgttaatactcgaattattccatcaaacaagttaataaagctgggggggggggggacattctttttttttttccagaaaaagaaggcgccggcagaggggttgggcaacccgttcaagggctcgttttgccttgccttttccgggcgagacg
>NAc-LOC_Os08g34380 || chr08 - Middle
tctaatcatgcagtacgagcgccagtggtcaaccagagatgaaaagacacgagtcctcagatcgattgccttctctcgaagcttccgtaatccaaactgaagtgctctgcatggactcatctctgcatgcattccatcctacagatttacctacattggctcacacgccccaacatgatcgaatacgtcacactcgtgcgttcaatcgattggaagctagctagccgtgtttagtggatcgaatgatcgacgtacgattgatcgatcggtacgtacatgggttgatcagctcggtccggtc
>NAc-LOC_Os06g16390 || chr06 + Middle
agcgagggaggagcctggaaggtgaggtagcggtggcggtgagggcggggagaggaaggcagcggctcgaaggtggagtgcggtggtggcgcgcaaggtcgcctcctactgcccacctcgctcacctgcgggaagagaagatgaagagaggcgggagggtagaagagagaagtgaggatgaagaagcagagagagaagggagagggaagaagggaggtgaggttgacatgtggggtccatgtgtgcctcatcatttttaattattttttaactgacatgtggggctatgatttttattatt
>NAc-LOC_Os11g47460 || chr11 - Middle
aattaatgatgtgatatggtaaagaaaaggtggtgataagtgggctgtacctggagctctgtgttagatactttgttgaaactgatcctgcaactaattaatcatatgtttattctaattgaattctaggatagtgcttggaccacctaagcccaatcatcgcactatctgtttatccatagattcaaagtggtgaaaaggtttgatgtggatatgaattgtaaagtttcttttctttctcttgttctatattaaagaaaacaacttagagaagaaaaggcaacatatgttggagctacat
>NAc-LOC_Os01g32770 || chr01 - Middle
aatatatgtttcaaacaacacattgtttcatacgggatagcgatgtatttcaacgtgtggttttaccgtgttttacagatattttgactgtttcaccatgcactatttaatatttcactcgataatcaactgaaatatttgaccatttaattttttggtaaaatcaggcactcgatttgtaggtgttcgaaagtttggctctcattttcgctggaaaaagcgaagaatatgcatgcctcagctcagcgcaacttcaagcgggcgacccaaaaagccaatttccttaaacaaactgctaacc
>NAc-LOC_Os02g39360 || chr02 + Middle
ttaaaattcaaagataattatttgtgcatgacagatcccatatgcttatgccctgctgtcacttgcctagtgcctacaattgcctatcattggttaatctaaatcattttagtattgcagaaatttattgcaaacagatgaaggatctgtggttaagttttggacttcattgagcaatcaaaatgtatctgtgaagaagattcagttctagtgtttttagcaaaagaacaaaaaggacaacactgctgtcttgagtatagaaatgttatcaatggtctactactaacatggcttgtgagca
>NAc-LOC_Os07g33240 || chr07 + Middle
ctcgtcacctttctccgccgcttaccaagaacaagaacaactccctctataaatcgtccacacgttaaactgtccgtggatctcgccgtcgccggcgacatggcctcgtcgcagcaggcggtgcgcgagacggggaggggcagggcgtcgtcgtcgtcggccggcgggaggaaggtgaccttcggttaccacctcgtggagggcaagacgccgcacggcatggaggacctccacgtcgccgagttccgccgcctggacgacggcaacgaggtcggccggcctcttcgccgtgttcgacggc
>NAc-LOC_Os09g32510 || chr09 - Middle
tttaatacgaatgaaataaaaaattaaaattatcctgatctctatatcatgtgatgcacatagccatgcggatatcgtattatcgtatatatgaaccaggagtgtgtgtatatatttatatatgaatatatatgatccataaatcaaacacattgagcaaaactgtagcaaaccgtttggtgatgatgcgatcactgtgcgcgagatctgaagccgatcggatggatggcctagtctcgatacaatgaagcctagctatcacatcatgccatcgatcgatccgtgcagccatcataaaatt
>NAc-LOC_Os10g32870 || chr10 - Middle
acgggggagacggcggcgccggcgaggtgttcggcagaatgccactgcggcggccggcaccaaggcaaaggctgaggagtttttttttttcttcctcacgatttttttttaaaaaaatgcaaagaaaattggcagcggtgcttaaattttttttaaaaaaagataatccgagcatgtgtttaattgatttggcacaaactattgacttttgaaatgaacatcattattatgtgcttcctccgtcatataatataagggattttgactttttcttacactatttgaccactcgtcttattct
>NAc-LOC_Os01g44390 || chr01 + Middle
ttctgctgttcccccttttctgaaagtaaaataaaataacaagagagaaagttagcaatataaataaaggatctatggccataacaagatgttctgcataaaagttgcgtcaattttgagtttatcgcggacatgatgtgattttcgtagctttaaatacatgaaaaagataaacacggctgaaaaatccaggaaaaatcacaaaacattctgttctacaaaatggtttgaagggcaaagcgcataaacacaactttgctaaaataaatcatcatatgatacagatttcgctaggaagatc
>NAc-LOC_Os03g16600 || chr03 - Middle
ttcagtaccaaatgcacctgaaatcgaaaaccgcgcaggcgcactgtgctcaaaattcgccaacagttgtagtcggaatctttacgaaatctcattcagatcgatccccgctgtccactcatgctttcgtttcgtcccgtttcgacacgcacttaaattaccccaaatctcagcagcaatcacttccctaattaagatattctcattactccaaacagaaatcttcacagtgctaattagaggggcaggcctggtggtgataagagttagaaacatgataaggacctgacgatgaacaagt
>NAc-LOC_Os04g48800 || chr04 + Middle
aaaaaaaggagggagtacaatataacgggtagtgttcagaggcagaatgcacgcaccagggttcataatttcagaggaacaacatggttcaaattggatgcccacccaatcacacagcttccacttcattgtgaactttggatccatgataagagaacagcttggtcgcattcttgtatgtcacttcagcaagttctatttctgatatttcaagcagtgaggcgacatacttcataacctgagacaaagaaccacagtttattaagcttttgtcagtccatgatttactctgctgtatgta
>Ac-LOC_Os02g38980 || chr02 - Middle
ccacagccatgtgaaggactgtgaggcctgcatcattcttcaggttgataatcttttggatatttgatgttcttccacgtatcaggtgtctcataagctccatttggcggtcaagccgtcggaagcctggggttctgaaacctgcaattgctgaatgaaggaaagtatcaccagctctgttgacagctgaaatggttgatggagatgcagcaaccaatgcctctacaacaggcagatgccctcggtaggccgctacatgtaatgccgtgttcccttgattatcagtcgaatcgacaatgtc
>NAc-LOC_Os09g28210 || chr09 + Middle
tgggttcccgtagccgcgtagatgctctcaccgccgggaatcggcccctcgtgacctcgtcgccgtttccccctcttctctccgccggttgccgccgccgcaatccgccaccgacgcactccctccggcgaatccaagccgttggctcgctccctctcgttctccctcgtcatcccggtgtacgccccgtcgcccctcatcgtcgcacggcgtcccggagaaactgccgccgcccgccgtccattcgcggccggcgccttcgtcttcctccagcaggcccgcgtggcagccacgtaggcgc
>Ac-LOC_Os02g10490 || chr02 - Middle
aagcgtaatttctcccagatttgcggtgacctaattcgagctccgcctctctataaagccatcgccctgaacaggaaaagccaagccctagccgccagccgccgtcatctcgcccctcctctccccttcagatctgcttcgatgcggcgattttgattttgattttgattcgaacctccatctcttttccagttcgttttgtcgatctcgatttggattggtccatctccttttccagttcgttttgtcgatctcgatttggttctcctcgtgcagattcgcgatctcgatttgtttttcg
>NAc-LOC_Os06g49490 || chr06 + Middle
acagaccgcatctagaccgcgaatctccgatcgggcggtggatagcacagcatccaggggaaagccgtgtcagacacgcatctggaccgcgaatctcagatcggacggtggatagcaccgcatccggggggaatccgtgccagagacgcatctgggccgcgaatctcagatcggacggtggatagcagctggaggaaagccgtgtgctgctccaacgagcctaataattggcggccgagtcagtcagcctcccgacccatcaaacacaaatagggttagcgagaatcggcggcggcggcgg
>NAc-LOC_Os10g39030 || chr10 - Middle
caaattttgactttgataaaaatcaaaccgctttaaatttaaccaagtttatagaaaaaacagtaatattttcgaaattaattataaaagtatatttaattattattttaataaaactaattttgtaatttaaatattcctatatttgtctataaatttagtcaaatttgaagtagtttgactttgataaaagtcaacacatcttatgacctgaaacagagggagtaatatccattattgataaggaaaaaatggtgaaataactcaggccagtgtgttactccataacagttagctgcca

## Sheet: TIGR-FG-Ups1k-Subset2
>Ac-LOC_Os04g50060 || chr04 + Upslk
cttgtttgattaatcgcttaaaagctgcaggtgtactaatgaaagtagtactagtatacttaaccaattgaccatactcttcctagaatggcgaagagcaaatttaatagtaaagctcactgcttactataaatttagagttaacttatataataagttagttgtaaggttaactttattttttctataaggttaactttattttttccattctctctctttctcactccataaatttaatgcatattttttggaggttgtgtggagctaactcttgcatgagagccaatactacccacttttccttatctctcttccacataaagtatatagtttgcttatagcccattattatccttgctcttatgagggggggcgattagttaacgttaagcacgc…
>Ac-LOC_Os03g50860 || chr03 + Upslk
gagattgtgattagttgataagtgaagatacgtgactcatgattgattagtaaaaaaatactggtggagaaattattatattttaagctaaattttactacaccatattttaatgtataacgctgttaacttttaattaaacgtttaaccattcgtattattcaaaaaatttatgtaattatcatttattttattatgacttgattcgtcatcaaatgtcctttaagcatgacataaaaatatgaatgatcaaacgttaaataaaataaatgattaaacgttaataaaaaagtcaacggtgtcatacgaaataaaaagctaagaaaacggaaatagttaaaaacaagacgggaccacgtgggcccccacctgccaggatttgccccgacccacacagcc…
>Ac-LOC_Os03g09070 || chr03 - Upslk
cctgtttgcagctggaccgataatttaatcaggttcagggcgtcaggcctaccctggcccgtggcgaggggtgaatttcgacatgggtgggggtcgattatgtaggcctaccgcgccgaacaacgtgtaaactgaaccagacaacaccgaacaggcgaacacccacgcaaaacgtcatcctccgtgaccgaagcgcggccaaagtagagttaaattacacgcagacacgctcggggccaaaaagaactccgtctccgatccctctcccaaagtcaaacccaaaatacaacacaattgtatcacggtacgacgtaaagcaggcgtacgtgcaagacccgaccgacccgaggtcgccactcgaaagcgcccgccccaaaaaaaaacccgagcaacttctcc…
>Ac-LOC_Os09g15050 || chr09 + Upslk
cccgcgcgttgccacgaccgctccacacttgccctcgctgcactagcccttccgtcgccgccggacctcgcctgccgccatcgtcgctgacatcatcaccatcgacggacggtcaaacgttggacatggatacccacggctatacttattttgggaccgaggtagcatatctatatcatagtgtgatgaatatcgagagtttctaaaagttgactgtcgtaaccttgagataacagttatataactgtttgccaatttcaaatggagtgtcacaaatagaattcaataaatgtgcactccttatcttgattggttgttttggtttgtttcttatttatgtttggtgtctttttatatttatttgaactacatgtgttaggttgtgattgtagctctttt…
>Ac-LOC_Os10g05690 || chr10 - Upslk
tacttaaaaaatttaagtaattattgattcttttcctatcatttaattcattgttaaatatatttttatgtagacataattttatatattttacaaaagtttttgaataagacgaacggtaaaacatgtgctaaaaaatcaacggtgtcaaatatttcgaaacggagggagtatgatgtagtatgtcgcccttgcttgataaacgaaatgaaaaatataaaatcatatgcagactccaattaataaacataaatttgtcagatacgtgtattattgtttcacgtagtacaaaaatcgcaagctcatcgaatggggcttgtcactcacctcatccttccagttgtgttgcatcgcagcaccagcacacaggcagcagtagcacctcgatccatctaccat…
>Ac-LOC_Os06g02560 || chr06 - Upslk
ttagataaggggtgtaaagtttttgcgtgtcacatccgatacacggacacatatttgaagtattaaacgtagactaataacaaaacaaattacagaatctgcctgcaaattgcgagacggatttattaagcctagttaatccgtcattagcaaatgtttactgtagcaccacattgtcaaatcatagagcaattaggcttaaaagattcatctcgcaatttacacgcaatctgtgtaattagttattttttcgtttatatttaatactccatacatgtgtctaaacattcaatgtgacagggtgaaaaattttaccaggagatctaaacaaggccaaagatggtaagacacaacttataataataaaaagaattggtcatatcaatttctactctgtcc…
>Ac-LOC_Os02g37109 || chr02 + Upslk
ctagcttttctttttctcagttttatctttctctccctaggctaagataggagaggagtgaccaaactccatagatcatagctagtagtgtactactttccagcagcacgtcgttgagaaattaacctcaataaagatgtcacatatagcatcttttcaattttgtagcctgtatttgactactgatttttcaatttatttagaattttttttgaaggattcaggggtatccgatccatggcgttctcttgagtccagagagtatttgactacggaattctcaatttatttagaaaatttttgaatatggaagggaggaaaaaactagaattttttttttgaagaattgatggatacccaaatatccaatgcgtcctcaagtccatgttgagagggaga…
>Ac-LOC_Os03g12680 || chr03 - Upslk
atcattcactgtagcctgcaggtcactatctgaatctctgaatttcgtaagatccactatagttaattcggtagttgaacttcggtcgaagtgggattaagcgcttcttaattattttgggccccaaagtttctctcagactctgacggctgaaaagattattacactgtcgatcgagaattcgagattgtagcgaattgacaacctgatgaagggatcgatcgatagtgaggtgtgcaatggacacaggaatggcgggccgtcggtttgttgagatggcctctctcccgtcggatactgtcggtagtagctttttgccgtgttctccgtcgccgtaagatggtgtcgtccatgtgaatgaacactgaagaatgaagatctgaagtgaccgtgtagcgg…
>Ac-LOC_Os11g05160 || chr11 + Upslk
gaaggaaaaaacaggggaaggaaagacatactggtaaagaagaattagacaaatatacagtggtacaaatttagaataaaagaatcttacttggacatttttatagggtttgcatagcagatacttcctccattcttgaataattgttactgttaactacaaccgtctcattctaaacagaaattacttttcaattattacattatgatggatcggagttattcgcttatatttatgatggcatatacttcgataatatcacatatttttaagtattttttttacgaaaagacaaactgccaagtttaaatttgaatagtgtaagggtcaattttattcgagaatggaggaagtaactagattcaataagattacagcatatgacaaaaaatattggcc…
>Ac-LOC_Os01g48700 || chr01 - Upslk
ttcttagctctctcatgtaaattgggtattttggcccaaacaaagtacagtagcaaaaaattattcaaaacatgtctgatgtatacaatggcataaatctatttttcaaagtatttgcaatggcatggttataaataggttagtagtaatgttactttttcaatacaaccaatttacaatggtgtggatcacatttacccatagagaaagagaagaaaactaggttttgtatgagatagagtagctcattaacacatgattaattgcatattaactaaaaatccgtaaaaatatattaatatgatttttaaagcaactttcttgtacatttctttgcaaagcgtatatgcgaaaatcgatggagtagaagataagaaaggggagtgtcgaatgcaccct…
>Ac-LOC_Os07g03250 || chr07 + Upslk
cttcctcggcgcggcgcagccggcgatggcgctgagcctggacaacacctccagcttctactacggcggaggcggcgccgccgccgccgggcacggccaacacggctacctccaggcgtgcgacctgtacggcggcccggccgcgccgtcgctcgtgaccgccgccgacgaggaggcggccgcggccgcggccgccatggcgagctgggtggccgcgcgcggcgccgccaccgcgtacgccacgggcgccgccgacgcgaacgccgccgagaacgtcctcccctccgccaccgccgcgcagcacctgcaccacccgctcgccctgtccatgagctccggctccctctccagctgcatcaccgccggcgagtacggcatggcggccgtggcagccgccga…
>Ac-LOC_Os11g10750 || chr11 - Upslk
gtgcaagcgccggcgccagtacaagcgccggcttctttctcaatatgtgattttctttccttaatctcgttttaggctaattaacaggttttggagccttcctaatagcactattgtacctgctcttagagggtacaattgtgtactatatgtgagtgtggagtgtatgtataatggtgttagtgtcgcctttgggtgtgtttggataatgagaaaatgaggagtgggattgggattggaaaataaatgaagggttaggattaaatggaagagggggataaatagctaggatttaaagatgtcttttagtggatggaaaattattttccattcccattagccaaacactcctttatctttcatgtaattgaaaaattattatgagcatgtcatatgagc…
>Ac-LOC_Os06g35200 || chr06 + Upslk
actcgagagagaaaaacacatgattcaaaagttgtaagtacttaatccatctcctactcaaaagtttgtgaattgttttttaagataccttacgaaaaatagaacccttaaattattataaaataacattatccgaactttagtttgctcttaatttattagacaaaatttttgaacaaacagtaatcttacctttcaataatataagtgtgagagagggccaccttcctagttaaaatgaactttccatgacgtacaaaccaattttcccttcaatggaaagggtgcacatacatggtcaacaatctaactaaagttacggctttgctaagattatgtcaatatatttctgggctaaatacagttagtttgacgatctgccatctaattttcttcata…
>Ac-LOC_Os03g53020 || chr03 + Upslk
ggtggtataccttaactttcttccttctgttgaaagtatataccaacaattatttttccttatgtccccgcaaaagaaaaaaaaacaatttcttccttctgtttactttttgattttttttccgagaaaaaagtactttgttatcctatttcattgcaaaaccaggattagagcactagcctgccaaattttcttttttttcttaagaaaaagataatggtttgtcaatttactgtatttatacatttaaatgcatggcattttgctaccataattttagctgtcatccacggtattcgtgtggttgcaaagcagaggcctcattgattgcccaagagcttattatgaacttattagcgattaaaaaaatattttttaaatctctaatacatatgtact…
>Ac-LOC_Os01g65620 || chr01 - Upslk
atggcgctatatttttcatcaaaaaatagtcggcatgtatttacattgtaagtccctaaattatatatgtaattttagtgtatttacaatgtaagtctcaaaattacatatgtaagtactaaaattacatatgtaaattcgaaaattatatactaattacatatgtaagtggggtgtaaatgaggtgtaactactgtgtaagtggctaaaaaaatcgactatagcatgtggcgccatatttttagtaactccgaaataaaatatgggcaagatttaaacatacatgccattagccagaagtacgaatactataccagttagtagtgctacataacttgacatgtacttggaacaaccacaggtacacgggcctagaaggcttcgctgcttccccaacat…
>Ac-LOC_Os12g40890 || chr12 - Upslk
ccctatagcttataagccaatgtcaaattttgaattttaaaagttgattttgatgttttttaacttagtttcttttccaaccttttcttttaagtctctaaggacgcatatacaaaagtttaatttacaaatcatttttatcactaaataagccactacggcttacaatcagccgtaagcaaccgatcgatggggactttaggtttcttgtggtagaacctgccaacccaagtttgataaggtcctagatttggcatgggtgcttgtattttattctttcagtgatagatgacgtattattagacagtgatgcgcttgtggtggcttcatcaatcctgacttgagagaagtaaaatgattcatacggtatccaattagaatcgagaaaagtatatatta…
>Ac-LOC_Os11g07050 || chr11 - Upslk
acattttgctatacctcatcaaccaaagattaaattttggttatttaattagtaaaattttttaactatagatgaaaagcatttgcgaagtaacaatctcacagcatatacaccttaaacgatgataattttaaaataaaaatatttatgatgagagaaatttggaagaggaaaaaggaaagaaaaaagagaagggactgcttatatttatggtgccacaattttttcttttaaaaaatagtcaaatgtaaattacatacacttgcattgtaattatattataatatttaaaaattataatgtggaagagagaggagagagaagagggaaggtgagaggatgacaatagggtccacgtggacccccaccattttttattgttttgtggtgtaattggca…
>Ac-LOC_Os03g45760 || chr03 - Upslk
gaactaaacacatccatagtgtacgtagtaagggtgtgtttagttcatgtcaaaattgaaagtttggttgaaattggaacgatgtgatggaaaagttggaagtttatggggctgtttggttcacatactaacgttgcctaggttcaccatacttctcttagctaaacttgccaaaggtgaggccttcaaaatctaagccacactctagccaacaaaataaaaccatgctacacttttcagagtcagttacatgtgagacctagattacaaaagaggaatcttgccacacttatgggagccaaccaaacactcacctaacatggtcaaacttgcctaacctcaagtgtggcaacttatgaccatcaaccaaacagcccctatgtgtgtaggaaagttttg…
>Ac-LOC_Os11g29340 || chr11 + Upslk
accacatgctatgcataaattaaaactgcacattaaaaataatctgttatatatgcgtggcattttaatgaattttatcaatggactgataacagaaaacacagtcaaatctcgtaaattttggaccattcgattgatttaagatttacgcacactccctagccctaacctcctccctcttatccttcttcctccctctacgccgccaatgcacgacgataagcacacactccctgcctccagttccaccgccagctgccgaaacgcacaaacagtgtcatttggcccctccccccttcctccttcccctttcctccctcttctcctcctcaagccgacggcagcgaggtactcccatccttagcgtctttcttgtctccgacgagggtcatcggatct…
>Ac-LOC_Os11g06840 || chr11 + Upslk
gtgctaatgattgtgagcagtgcagcagcagggctttttaggcgaaactgaagatcttatctacactgcattattacttgactctctctaatatacatctttaatttgcactcttttgactgcacagtaaccgctaagaacggatgctgggattaatccaaactaatccacatcaacctgcaccaatcatgccatcgagatcacaacagcatcttgcattgcaagcattcttcctgctgaatttcggaactgtcacattcagaatgatgttcagaagtttgatcgttaaaccatagaacagcgtataagcaaccacaaaatagtttgtgggcaaaacttcaatatctgtgctattcgtggtttaaaagaaaatgctagaaagaaactacaatgagaaag…
>Ac-LOC_Os03g08610 || chr03 + Upslk
cctgtcggagcggaggaagatcgagatcgcctgggaccgacacctcgccgaggaggccggcttctccgaccaccactggaagatcaacatcaccgacccccgcaagtgggagtagattgcctcgccggcgatcgccgccgtcccgtccccgtacgacgtggcagcttgctagcttagctgggctgggctgggatgggctggctggccgcatttagaattttgggcctccgttaattctctcttctttaacctctgttcatatatacacgcacagggactatagatttactaagccctcggtgaataattcaatcacaagtaaataattgagtaaaatgaagtcacctttttattgtcaaagttttactttggatcacacttaaaccaatcttttcattt…
>Ac-LOC_Os01g65630 || chr01 - Upslk
tttccctttggcttggccttggctaacatagcctctttgaatcattccctacacttcacagcactgcactaaacgctctttggaggatcatgtgggctgctattactgtgtgagtgtgcttgcatgggagtggggagccactcttttgatgtgcccaaacatgattccaagattattttttgtaccaatcttgcagccttccattcccatcaactgttgaagactcccctatcatcatccatctcctagtttatttctataggagtgccaagtgtggcagcctttcttgcagcactcctttttgttactccaagctttttcctgtagttttcttctcctctctccacattgccaccaccaaatcagctgagatctcacttttgattcggggactgtctt…
>Ac-LOC_Os02g37100 || chr02 + Upslk
tgatccatcccgggtgccccttgccttggatcctggtcttttaacactagtgtcagtgccgtagaatcgctctacaacttccctctttttataaacgagaaaacctgccgccgcgcaggcgcaaccatgtgagaagtgttgcccagtcacacgctcacacacgccctgatcccaacacaaaatttttcatcctgtcatatcgaacatttaaacacatgtatgaagtattaaatatatgttaagtaactaattacacagattacaactaatttacgagacgaaccttttaagcctaattgctctataatttgagaatgtgatgttacagtaaacatatgctagtgacggattagttaggcttaatatatttgtctcgcggtttattgatgattttataat…
>Ac-LOC_Os01g52750 || chr01 - Upslk
ttcttgtcaaagataggtgataggcactgctaagtgacgagggaccagcggccatatcactctgagtgactcctccatgtttttatccactgaacaatgcccggtgatcagcccggataatagatagagagccttcgtatcgggtcaactatacatagacacgcatgccagtatggcacatatagaaggagacgacgaaccggtcggtttccatctatccaaacaccgatcagccaaaccaaaccgtctccgatcgtagctttgcgagcgtgcggcgtgcctgacgctggacaaaaagggcgatgtggacgcccaaagagaagtatgtgcaataggagacgccgagacgtacgtgctcggcgtcgagccatcgtattcgtattccaatacggccgatgc…
>Ac-LOC_Os02g37850 || chr02 + Upslk
catttgaggctcaaaaaataatcatcatgtgccaattttcggagcaatttttaccgtccaaattccaaaaaataaattaataataataataaagaacaccttgatgcagagttctcacttctcagccgagagagcagagcaaagcaaccaacggtcaagaactccaaatccccaaaccgcatacacgtggtccatacaccggaacaatccccgccgtccatccctcctacggacggcgagatgctgctctcggtccacggatcacgccgtgcaccggccatttcaaaacgcgataagaatccccccgcccacgcgccgcctctcctggtctccccccctcccgttagttagagcccatagccatagccatagccacctccaagctccaaaccctaggga…
>Ac-LOC_Os02g33790 || chr02 - Upslk
acaatcgtcgttgtgttgttattggagctaaagctcagccgaacagtttcaaactactttcagcacataaaataagagcgaagttgagtggagcattctcgtaaaatgaactagagatgttgagatgtgttttaattgctccacaactccactccagatctaactcctgaagctaaatttcagagttaacctctgttcagagccacgggtgatgagacaggcgagttgacagttgacagcggcggtgcgcgtgccggccattgatgtcacaattatcgggccccaaaagcgtcgtcctcgtactccacgcgcgcatcggaatcccacgcctctgcctgccttgggtcccaactcccaatcacccaacccaaaaagttgaatccattccaaccgcgacca…
>Ac-LOC_Os06g47600 || chr06 + Upslk
gcttgtcggatttgacctcgagaggtggcggcggtagaacctcggcgacgacgacaaaggggaccgacgctcactggggcatgagcatgaccaccccaacacggttttgtccgtcactaggtgtcttccttatgacaatctgacaaggttcacacgtccaaataaaaggcttgtgttgttcgtaggggcacgacccacgacgatgtggctcaaaatctccgagccggcgagacgaggctaaatgtcacctcacgtactgtgaatggccttagagcctactccctccgtctaaaaaaaccatctgtctagattcgtttgtaataacatgtgtcacatccagtactatgttggatttttacgagacgaagggattactagctaatggctacactccaacat…
>Ac-LOC_Os02g43970 || chr02 + Upslk
gtgctttcctataaatcattttttttgaacgaattataaatcattttttcaatcgatcactaatgtaccggaagtgttctcacctagacgctcaaaggcaactcgtcaccaagaaagccatcagagttaaacatgtagtcattccaagagagacggagtataacaaatatagtacctcatctgtctcaaaaaagaaattttacatggatgtgatagtatttgctagtactaggaagtgttatatcccttcaaaatctcttatactccctccgtttctaaatatttgataccgttgactttttagcacatgtttgaccattcatcttataagaaaaaacttttgtgaaatatgaaaaactatatgtatacataaaagtatttaataataaatcaaatgat…
>Ac-LOC_Os08g33750 || chr08 - Upslk
taacagtgttttacttgtttacaatttacagcaagagtgaagagtgtgatatgaaaaaagatggatcacacaaacacacacactcctagcatatctgtgtgtctgtctgtctatctatctaatcttcacttggaagcaaattttggtgtgtgggggaaagttgcatcgccctagctaaggctagggagctctgatagttgaagagagagagatagtggtggtggtggtggggcactgagaatccagcaaagggagagaggagctgagaagtgtgagaaaacagcaagagaacaatgcacaaacagcacacatatatatgccacatcttctctctctctctctcctaaactttctccatcttttctactactactattagtttaattatttttctctctc…
>Ac-LOC_Os03g01910 || chr03 - Upslk
acttactttattatccaaagtactttaagcacaacttttcattttttatatttgcacaaattttttaaacaagacgagtggtcaaacagtacgagcaaaaactcaaaatctcttatattatgggatggagagaggaagtattttttcctctgaatttatcattttttccaaagcattcattcagttacacaagcgggtgtgaaagaggtgagcccgagaacccgaacccggtatcgcgggcgcgtgcatccggtggcggccgtgcgcccacaagaatcggacggccaggatcgatcccgcggttgttaaaaccctaacaccgagtaaagaaaagcaagtcgcagtggttggcctcgcgagccctatctcctccttcctaatcccctttcccctccccct…
>Ac-LOC_Os05g35500 || chr05 - Upslk
ataataatcctatacaacatcgggagtcgactcatatgcaccaccagctatcaaaaattcaactcaccaccctaaattacatgaatcttaactactctctccgtttcacaatgtaagtcattttagcatttttcacattcatattgatgttaatgaatatagatattgtcattttagcatttctcacatttatattgatgttaatgaatctaaatagataaatgacttacatcgtgaaacggaggaagtagttttttacgaccatatgactattgcaatttcttagaaaatccctccactgtacaaccgtacttgagttgacattattgcacacatttgaagtgtatacagtgtccatcttagcgttgttccttgatacaacagtcaaccgactcaatc…
>Ac-LOC_Os05g02420 || chr05 + Upslk
agctagcttgttcatcgatcttgttttgaggtgttgagatagctaggatggtggtgaagaaggcggcgacgatggcggaggcggaagcggaggaggagatgatgatgaggatgatgtgtggttcaggaggcaacgagatgatgaagacgaagatgaagaagaagaatagagaaggggaagaagaagaagaagtaagtggaggaggtaggatgaggaaggggccatggacggagcaggaggacgtccaactggtatggttcgtgcgcttgttcggggaacgtcgttgggatttcttagcaaaggtctcaggtttgcgcggtggcgggtgacctagctacatgcactgcatgcctccctctctctctatatatatctccttcccatcaaacatccatccat…
>Ac-LOC_Os09g29360 || chr09 + Upslk
gcggtggatggtgagggcctatcaccatgaggtctacccacctgcgcccctaccgctcaattccacagttgacgagctagatccagatgagtgaggttgtgagtttcatagatggtggcgttggagcacaaagcgttgtcgttggcaccattagggtaccgggtctagtacccacctgatatcatcttgttctagaatagattaggattcagcatgataaggtgtatttcatttcattatgataaggttttgaccaacaaatattagaatattttttacacaaatttgatgtcactatatttgtactcgaattaagtacttactattattcttcttttgtattacataaataatatattaacggaataactgccaatcaaagctttatcctaatgaact…
>Ac-LOC_Os02g48900 || chr02 + Upslk
agttcaaagaaacttaaaaagacgaaaccaatcatcaaaaacaaacaaactaaagactgctaacctaagataaagagtacaaaattattgaattctgtttgtgaacctctgtccaaaattgacaaaaagttggataacctgtctcaagaatatggcatgcagcctttaaaagctcgtcatctttctcacacttttgtagttgtgtctaataccggagtcaatgtggtgccctgaaaactaccttagtgtcgacgctaatactgatcgatgttgcttgatggacagatgtgttcatcagtagagggctcatactgcatttttgctagataggtgcgcttaactgccagcttaattgagcctgattagccgaatccataattgtgtgcacctaaccttact…
>Ac-LOC_Os04g51000 || chr04 - Upslk
aatcaacaagattaaccttgcagtgcgattttgacattattcgcacgcatcaaacaagctcgtgcacagaaacgagcgttttagaagttcatgtactagattgcaccaacctgacaagttcgtgtaccgctgatgcaatttactcttttgtttatctcaaaatacacagtatctaaaagtattaagttttatattaaaaaaatacggtgtctctcgatacattaattatccagaatggtaaaataattcttaaaaagtatattttcgccctcggaatcaaaaacatttttgagttgccctagcgtggggaaaatctgcagaatgacacgctaatcttctgcccccaccgctcacacgattacatggacaaccgccacgtacgataattaagggcacaag…
>Ac-LOC_Os09g34060 || chr09 - Upslk
tatgtttaaagccgtttttttagtttatttcttaaaacaattgatttattcaatctaaatcaaagaaagcctaatgtacggcgccatggaatttcaattgcgtttgaccatatattttattattattatgtaaatatgaaaataataaatcacgcttaaaatattttaacaataaaatatatcataacaaaagaaaaacaatattaacatatttttttataaaaagacaaatgtctaaatgtacattaaaaatcaacaacgtcgtaccttgaaaatataacagtatttgtagtggtatatatgcaaatacaattgccaccaaaaaggagagaaaaatgactgggttgcaaagctgataatttggttgcgaccatttttctaaaacaacaatttaatttc…
>Ac-LOC_Os01g51140 || chr01 - Upslk
tagctacctctctacaatcttcttctatctgtagcttttagtttaattggttcttgaactctacttctgttgcgtgttcagatcaattttggccctcttgaggctccggccggtcgccgactcgccgtcgtcgaaggtgctctccggccggcggagttaacattgagcttgatttcaagccgcgctccgatccgaccggcaaagcgccgaagctgccttccgtttgtttcactctggtctctgggggctcgccatcagccatccgtaccgagctgtaggtatgaacagaggagatatcctgttccctgtatatgcatactatttcgatacagtagttttctcgacatgagatttcatgcatgcagaatttcacgctcgaagttacctaattagaagtaa…
>Ac-LOC_Os01g01890 || chr01 + Upslk
ccaagcccgtcggggagcaccgcaccgcgctgctccaggtcaccgacatcgtccccgccgacctcgacgacaaggacctcctcccccgccatggcaagttctacgtcaaggtctccgactcctcccactccatctacgccaccctcccgctcccccaggccgatctcgtcctcagcaacaagctccagctcggccagttcgtccacctcgaccgcctcgacccgggctcccccgtccccgtcatcgtcggcgccaggccccttcccggccgccacccgctcgtcgtcggcacccccgacccggccacccgcgccaagcccgccgcgcccaggaggggctcctggggccctgagaaccatgccggaatcctcgcctcccccagggtcatcaagcccacca…
>Ac-LOC_Os03g50920 || chr03 + Upslk
aattatcgtaaagccaaaagcacgtaacaaaaaataaataattctatgctataagaagattaaggttcaaatattctttcatgttgttttacagcctcatcgattgctcacatattctaatgaggtttattagaaaataaaaactaatttacaggtaaaacttttatatgtgtgttattaacgatttaaaattcaatgctaaaaagaaactacgttgaaaatatcttaaactaaacttcgaaattaaatttgaaaatttaaattgtgtttttttattaggacaacccatgaggcttttctacttatactctattagaaattcaacacatccctcgttcacttagaaattttaatgttagaatcgttatattgatcttctgctaccaaatgagccctgtc…
>Ac-LOC_Os03g01614 || chr03 + Upslk
ggtgatggtgacgtcgtggaggtggaaatcaaggagaagggctccgaggagtggaaggcgctcaaggagtcatggggtgccatttggaggatagacacccccaagccgctcaagggccccttctccgtccgcgtcaccaccgagggtggcgagaagatcatcgccgaggacgccatccctgatggctggaaggccgacagcgtgtacaagtccaacgtccaggccaagtgagcattttaagcaaggaagaaaccagcgtacgtacgatccggcgcggctgcctatatatatatatatatatatatatatatatatatattatatactatatatgtgttgctgcatgcttgcatgcatgcacatatatatccagagaaatattttttaaacgaaataatc…
>Ac-LOC_Os01g51230 || chr01 - Upslk
gtgagagagctccacccaactccactcccaaatttggtggagctgaaactgtttggctgagctccagcttcaggaggggtggagttggagctagagctgtgccaaacaggccattaatagtcttaaggccctctttgtttaggcttataagccaacttataagtccaaaagtctaaggcaaaacaaacaagcagttttttatttggcttttttgaagtcataagccactctaacactattaagccaaaagctaggttggagaagcttttttggcttatatgagatagatgtatgactccaccattaaacttaggacattaaattcactggcttataaatcatataagccaataagctaacttaaaagtctaggccaataagactaagcctaaacaaaga…
>Ac-LOC_Os08g41540 || chr08 - Upslk
tgtgcattattttttccagtgctcaacagctctgtatcttgatctgtgtggtcgatgttgaacggttgatggatttgctcctgtaaacaagaaagggcaggaggcttgcctcagctctcatataattataaaattataaggagcagtatagtagtaataaaagcaggagcaaactttattggcaaaaagtatagaaagaagaggagaaggtagatttattcagagagcacattggagggttgacgcctactgggccgggccttgatttcctttcccctgggccctggctattcacgccccatcaaggcagaaagatgcattcacacgacacgcccgcttacgcgctacgcctcccaactccaaagcccatcaccacgccaagtaaccgcccaacgccac…
>Ac-LOC_Os03g04550 || chr03 + Upslk
atcctcgttttaatattttgcagcgatacggatgactctgatgatgaatacttggacacttgcatatgttcaataatgtaaataccgtgaagcttaatctccggcacatcttgcaccatgtggagtctgttgctctatgcatgtgtagcaagagctgtagtgtgtcaattttgctggcttctgcgtacccctaacagtgatgtatacataagctcactccagcagactcaagccatctctgttcaggaggtactgcaaatgtagctaaccttgcaatggaggaagaactggtgataaacaaatggccttgacgtggagtttttggtcagagccctaagaaagctactataccactgggtacaggcgtacagcatgtagaaaggagaagggaaagatacc…
>Ac-LOC_Os08g36774 || chr08 - Upslk
gtcggggagatccccacctcaccctatccatggcggccaccgtcggatgccgccgtcctcgcaccccccccgcccgcatcttcgccgctcacagccgtcttcgcttgcccgccgccatcgccatgccactgggcgtacctgccatgtcgccaagctccttcgccgccgtcgcttgctacttcccagcaaccgtcctgttgcgccatcaagaagaagatggggaggagagaggggggcccttctcgccgagctcgacggtggccacaacgttgctctatttcgtcgacgggaggagctcggggcaccgctcatctccactctccactactccagatcttgacatcccgcccgacgccgctgctgccgctttccggccctcgaccgcccgtagccgccgct…
>Ac-LOC_Os01g46870 || chr01 - Upslk
gcgcgatttgaaacggaaccttagcccgtaaacccatgaaattgcgcgtagtaaatgcgattggagaaggaaaggggttaaaaacggcagagaaggttttaattacggttgtggacagagagagggggcgagttaaaaatgcactccaccgcggaatcgggcgtgggttccaaccgaggctgtcgggtcgggggatcctataagacggcgctaaccacccaccagcccacgtcccagtctctccactccgctcccccaaaaacctctccaaacccccagaactcccatcccatcaccgcctccgagcccgcctctcaaggcacatcaccaccgccgccgccgtcttcttctcctcctcctctttcaccactgctgctctcgctgccgtccttgttcttc…
>Ac-LOC_Os09g31438 || chr09 - Upslk
taatagctcattcatgcctccatcggttgactttttttttctaataagccaaaacggcttattagggaataaaaataaatttgtaggtaaaacttttatatatgtgttctttgtaacttaaaagccaatgttgaaaaaaaattacgttgaaaatatttcaaaattaagtttgaaaattcaaaatttggcttattttttggtttattggaccattggatggaagcctcatacaatagttacatactacaaaattaatacctggtctcatctgtcatacacactgcgtcttaaattctgtgttatagctgactagaaatctgtagcccgctgcttttctctctcttcatttatcttcttaaaatatgtttacagctggcttatagactgctattgtccttg…
>Ac-LOC_Os01g09790 || chr01 - Upslk
tgcaagggtcccccaaaccattgttaagcttgttgcactcttcactcaaagccagaaaagctgaccagatgaagcagtctactctactccactgaccaaaaaccgccaatccagcttttcttctccctgcactcacacacatctcacttgtggtggctggctttcgcaagaacccagaaaaggaggcaagcaggcagcgagagctcctctcctctctgtctcttcttctcgctgctcccaatgccgatgcagcgaaacgccatgaatttttcgggaccaaaataaaaagaacacaccccacattcagagaaagaaagagagagagagagagagtaggagtagtatgtgagagctccaatgaatgtgtcacagatgtccatcagagtatcagacccaaga…
>Ac-LOC_Os05g07040 || chr05 - Upslk
aaaattcagttttaattatttcaaacttgaaaatagatttatcttatattttaaatcaacttatatatatatagaaagttttcacacgatattttagcagtttgaaaacgtattaataaaaaccaagataaaatatactccctccgtattttaatgtatgacgtcgttaactttttaataaacgtttgacctttcgtcttattcaaaaaatttatgtaattatcatttattttattgtgacttcatttatcatcaaatattctttaagcatgacataagtatttttatatttgcataaaaaaattgaataagacgaatggtcaaacgttggttaaaaagtcaacggcgtcatacattaacatacggagggagtatatcttaataagaaaagaggtgggg…
>Ac-LOC_Os01g09760 || chr01 + Upslk
atgcgacgcttaccggatttcatctctggtagtatcccttaagatcgtggcttcgattttgcttggccttcccctcctcctccttgacttgtgctgcggcggcgtgggacttttgggggttcttcactgtagcttctccggttggcgtcatacaccacctttacctcgctaatcgggtctctaattaggtatctgctgcagagaattttcatttcccaccatatttctcatctcgtggttggggatccgtaattccgttatctactcactggcttgtctaacttgttccatgcaatgctttgaaccaacacgagtgtttgtttggttattgttggttctgcaaagtccaggctttcgctatgacttgtcccctggaaaggtctatttacttggatgtgg…
>Ac-LOC_Os03g07910 || chr03 + Upslk
ctggggtctcgaagcagcacgattgcgcgtcctcggcgtcgccctccctcgcgatggcggcgacggcacagggagactggaggagctagtcaagcgtggcgcggaggccgacggcgacggcctcgtggctcttggcaacgcccatccacgcctacccctccgcgctcatctggcggagcttctcctctagctccgcgttgcggcagcgtgcgcgatccagcttggcctccgccgcacgcaccctccccatcgtggcgcgcgccacggccgccaccagcgcccggacgtgccgtcgctgcgcttcctccagccccgcgcgcatccgctcagcttgctcggcatccaccaaacaccgatgccgatcaaacaccactcaccaaacacaaacaatggatgcca…
>Ac-LOC_Os09g21180 || chr09 - Upslk
ataccatttctaacatctgaaagaatctactccgcatccattccgaatccacttaaaagatatggtttattatacggtattaccactatccgtctgaatccgcttcgttttcatcactacttaaaagagatatcattatattcatatagaggtaagagttgaagacttgcttgtatcaagatttttgtacacctaatgcatcaacaatttcttttgttctcaagtcagttggaagcaccttttatcccccaaaatgagaggccaacatcaggctaactacataaaccacaaagcgtgctgcctaattactaacaccctaaattaaagattaacacttaaataacaataggggtattttcgtcaatgtacactagctgtccctttgggccttgggcctat…
>Ac-LOC_Os01g70270 || chr01 + Upslk
gtgtttaagcgcgcaatactacaactaattaagaagtcttttgagctactccaccggacaattatcgtggactaattttttgatgcctccatttattataaaagtactatttctattgtagtactgcttagggctaaacacactttaaccgtttatcgctttatcaaattttaaaagttctataagttttttctcttaaaactataataaaatttggcaaaaggcatgaaagtaaacaaaaccaacactaaaatgtgcttaaattttcgtatggttgattcggtgaacaagtccttgttaacttgatctcagcatactagtatcacttatctcctcctgtggcatacatgttagggtgacacaccactgcttgcccgtgtgttacgcaacagagaagag…
>Ac-LOC_Os03g08754 || chr03 - Upslk
tatttatgaaattagttttttttattagtctatatttaatactctaaattagcgtcaaacatccgatatgacatggactaaaaagttttagcctcacctaaacaccccttaattcttaaaattttaagctcttcgaaatagttccgaaggctcttgaacccagaactatgtgacttttcaaaatgtcaaaagttgcaggggcaatggcgtggagggagggtacactagtccctgcgtccccaggggatgtttagatatacagttgtaaagttttagcgtgtcacatcggatattgtattatggtgttgtatgggttgttcgggctctaataaagaaactaattacataatccgtcaataaaccgcgagatgaatttattaaacctaattaatccatcat…
>Ac-LOC_Os07g47110 || chr07 + Upslk
ttttttttttggcatcaaatgaataggccctgaatagtgccagtgttatatttaaggacaaaggtagttattactaaattcttcgttctaaagtaatttcatctttcactattttatttgctttaaagtaactttataatgtattggagtttataaaagtgagaacaaatatattggtaccgaaggaaatgattgcattgagactaaataaagtaagggacaattacactattgtttgataaaataaagcgtattattatttttaattcgatatacgtgggatgagtgaaaatgaagttatgctgggacaaaagtattatttactgtttcaaaatggccgagccaacattttttgatttttcttcattcttggtttaaaattctgaaggaaaaagacaa…
>Ac-LOC_Os05g46520 || chr05 + Upslk
acaaaatgcaactttgtgcttgatcagggagggatggggtatgctcacaacctgaggttcgagggcatcgtgatgaagaacgtctccaatccaatcatcatcgatcagtactactgtgaccaaccaacaccctgtgcaaaccaggtaataatctgcattttcacctgcaaagcatcgtatcatctctgaaactctgaacttttgccattgttcagagcactagttcatcatctctgaaacttgggaatttttcgtctctgtggatgcagacgcaggcggtggaggtgcgcaagatcgagttcgcgggcatccggggcacgtcggcgacggagcaggcgatcaagctggcgtgcagcgacgccgtgccgtgccgggatctggagctgaggaacgtcaacc…
>Ac-LOC_Os11g05820 || chr11 + Upslk
aattacgtactacgtacccttccacatgtgctgcacattctgtaaaacgcttagtacaattatacagcaccaccagctaatttgacctgccctagctacaaaggaaaggatattacttacttactaggtagcaccaaaattctctaattgcggaaagcaacggctccatgcgttaatttcacaatatttgtatgcgagcaagctaatttgtcccaatgtatttgtaatggagcttgttcgatcggctgctaggtgcagcaagcgttgcctcacaatctatggttgtttttaccatgtgttctgacaagcggcctggggttattgtctaaaataaaattataattttagttttcaccttatatttatttgcagaagaggtccatattgaatagcaataaa…
>Ac-LOC_Os05g40410 || chr05 + Upslk
ttcttgtttttgtcaatgctgtaccgacgctgtggcaatcattcgtcatacagtagttggccaaatttcgctataccacaacgtgcacaattgatacatttccgcacaaaacacctacggtcagcgcacatgattaaaacatctatgattagttcgtcgattatcgcatcattcgcttcattgcgcatgaattggaccatgagcctcacaaaagtttctcaaattagctttctttttagagctaattaacatggctaggcgtgtggtagtggtacacgatcaggcacgtttctaaaatttcgttacctttttatacggcagcaaagaggagaaaccaggcgctgcatttcaaatttcgaattcccaaacctatccattccaaaaggggcaaacactccg…
>Ac-LOC_Os05g46480 || chr05 + Upslk
gaggtcagggccaggctgaatttggcccagtaattttggtttgagaagcccacttcgtcacagcgtcaggccgaattactggcccatggtgagcccatggcatccattccccatgattgaccttgtctttctctttttctctcgatctcgaaaagatgagcagatactcgtaattaaaccgcaaacatctgccacccatgtaatgataacaatcgttaacaatgccatgcatctcccgaagcttctgtgcctactcatttgagtgcgagaccttcctaacatgtgtccccttaacattgtttactccctttgccgccaaagtggttactacacactccaaacttttgtggcagaagtacactcaaaagcgaaaggtagcagaacacatcaggcatccaa…
>Ac-LOC_Os04g54474 || chr04 + Upslk
tcttcatacttggcttcttcttttgaagggagggcagctgtggctctttatataaccctgcatcacttcttctggctaactggtgtcctttggagctgagctacatagcacatccgtggagtctcttgtgctaagcaatttaccgttccagtgctctactttgtaggccatccatattagacggaagaactttatcaggtactaagtttctctggatatttgattcactgattctgtttttattatgtgtgtcatcttggtgaagaacaagttaagtcctactctttggctttcactatatgtgctgttgtgctagaattaatgataacttgcatttctatagggtttattacctgattgacaaagaaaaaacatcaaaccacagcttgcctttcatat…
>Ac-LOC_Os05g25620 || chr05 + Upslk
tttactgagaggaggaaccaaattgagaaaggttgaaaacaacctaggactctaggagtaatccatttactgagagatggaatcgatttgggagtgcgggagtgttagtaacttatttactcatagctgatcgacttagtaatcttcttactaatgggcaaatcatgaaagaagtgcgggagtagataaaaaaggtgagcaatcttgttactaatggggccaatcatgaaagaagtgcgggagtacattaaaaaatggtttacttgatagtaacttggttacttattgaactaaaacagctgatagtaactgattatttaacgaaagaattttttagagaaggagggatgtgggaaagattgtgcggatggatatgggggtggggggagggggtggaag…
>Ac-LOC_Os04g44640 || chr04 - Upslk
tccgaattttagctatttttaaattgtatttctacttgggataaatctcgtattgagtttttatatggaaacttctttcaatattgcttattttttaatttcgaatttcagctatttttagattgtatttctattggactctccttttcttttttttcttttttccgattaatgtgggaatttctagccctcacagcgaacgtggtgtctccttttaaagttattttaataatataatagatataatagttagatagatagatagatgcgagatggtccatcggcatctatctatcacccggccttctctcagaacagtgaagtaccccagtagagtatatactatcatacggcatcgtatcttattacggcttgatacaggactcaattttgaatcca…
>Ac-LOC_Os01g10504 || chr01 - Upslk
gataggggccccatgagagcaactgaaaggactgtgctgaattaataggaggctgctgctggtgagtacttagccattatctctgcatcctatgtgacaaacagaaactggacagtgtatgtggagtgtcacatggttgtatatacatcatacattaaatcatctctatgctgtatatatagatttgctttgtttttactctctgatgatctgatcggtagaataaagcaactagttatcagttattatatatcacacaaattaaataggaaagtaatttgatttgctgaattggaaactacagtaaaacttgttaggtgagttctgaaaaaaaaagtgcatctgctgaacttcattggcaaaacaatgtaaagcccttggcattaacatctgtaacat…
>Ac-LOC_Os11g01620 || chr11 + Upslk
atggacttcgtcaatcttaaggatttggcccagtcttggaagatgctcatagaggttggaagatgctcatagagatagggtttgcgtgtgtgtatctgcattgtactgtgtaattcaaagaggtaggtttgcgtgtgttcttgtactctaattaaaaaaaatagggtgacactcaaaaagtttatagtgacacgaacacataatgaatagtgtccaatgctgtttattactcgaggttggtttatgtccataataccttaatgttacatggcaaatcgtccaggtgggtttatgtcgtgaacatctgaaagttactccctccgtcccaaaataagtgtagttttgcactattcacgttcaacgtttgaccgttcgtcttatttgaaaattttttatgct…
>Ac-LOC_Os04g15800 || chr04 - Upslk
cggttatctggcgtttaaagattaatagtatgattatgtgaaccatgttaacgaattatgtttgagtgaatggatgcaaattaacagacaaattaacagagagagaaccacacctgagaggagaggtcggtgccggtgatgatggcggcggcggccacgacgccgttagtcagcatgggagaaggtgcaagcaacctgaggccacgacggctgtgcgcggcgaaggagaatcggcgacgacgactgaacggcggcggcgcggaggagatcctgaggcagcggggagaggggaggtgggcgatgcgaggtgagaggggagtgcggcgatgggaggtgggcgacgcgagggagaggggagaggggagtgcggcgggtgaggcgggcggcggaggtacgacg…
>Ac-LOC_Os01g61830 || chr01 + Upslk
tgcctgaggggaaggagaggccgaagaaaagaaagcacttgtattctcctagcataatcaaccacacataggagtagggtattacatttccacaacgcccggaacctgtataaaccgattccgtccccattgcccccgaggggcccgaatcctctctgaatcgccttcccttcatttctcaaaccttcacccgtattcctggtctgaaccataaaggggacccccacagtccttgcttgaggagtttaccctccaacagtgagcaaatgaacttatggttttgaactttagtgggagaaaccaaccactgtaccaactctaggatttttgtcttttaacagagccattagtcttttgagtagagttatgggtttcatttaccagccacctcttagtcca…
>Ac-LOC_Os02g16680 || chr02 - Upslk
ctcagaagtagcagtgcgaatccaatacaagaagccactgatttctattacaatagtggaaggttttgaggtggaaggtggaaggatacaaggggctaaaagactctagaagctaagcaaaggatttggaggtaggaggagaggtggggaaggagattgccaaggttccaagcccagaaccaggacgccgccgtcgttcgctgtcttgccaactgattgatcgatcctggaagcttgctgctgctgccttttttattaatctcagaggcatgattgctcgttatttgttgttattcaacaaggccgcacgagttgttgaagaagctcactagagcaatcgcgaagcagatttaaaatattagcaatctgtaaaattttactaatatttctctgttgaat…
>Ac-LOC_Os03g09280 || chr03 + Upslk
ttatttattttacattgctaatttggatccacgcccaaatgtataaaagaatatattatgcagcttatgtgttttgttgggccaattcctttgaccctacacctctctacctccatctgccattgcttgatctaacactcttctttttgtttgtgagcttatcagctattactcataccgtgacaataaatttattttatattgtgtgtcatcaacaaaattgtccatgtgtggatcttatgtttgtgtgaaaactttgtggccttggattctaaagtatgctaactcatactttctatttttaaaaatgcctatctaactttggtggtgactatttgctgaaatttcacctctttcttattgttaggaccagaatttgtcttcagctgctaaaggagg…
>Ac-LOC_Os06g49040 || chr06 + Upslk
tggatttcttggcatcgttcttgcgagattcaactgctttcattcataatttctgctggtcttactaatttgtcagggattcagacctcatttcttgctttaatcctctcccatttctgattctgttcactctatctcatttcatatgctttcatgggaatttcttcggttgttgtactagatatgagagatatccatgtgtgattcacttgaactgttccaagaatttcatgctgatttttagttgttttttttcttctgcctctgaatatctgatgctgtgaatctgggcttcagagtttgtatatgctgtccatgcttctctcggacagacaggacggcatatactcaagctgtacacgggaaatttctccaaaaaagagtgccgaatgtgagaat…
>Ac-LOC_Os03g56070 || chr03 - Upslk
gtagttgtacccgttggctgccggatgctgcggctccgtcctaatggccgcgacggccttttgaggcatgcgcagcggcgctggtccaacatgttgcatagccggatcaaggtgtagcctccccttccttctcggtgaactaatggagccactaaaagggagggaggctgaaagagaaaggggagaggtgaggaagaagacgagatgaagaggaactcactgacacgtcgatcccacatgctgactcatcgagtcgaccatgattaaattgccaccgttttcaacaccatcacgtgagttgatttgccctgattttcgaagatgggggaggctttatatctggttttgtggctgagtaaggcgattaaatcaggagcaagagtgagggaaaataataga…
>Ac-LOC_Os10g40584 || chr10 - Upslk
ttgtccaatcattgagcaattaggcttaaaagatttgtttcgcaatttacacgcaatctgtgcaattagttattttttttatatttaatactttacatatgtatccaaacattcaatatgacaggatgaaaaattttactaggggatctaaacaggtcctaaaggcatccaaatccaaatgatcattgccacacttcactcaaaaaaaagaaaaatgggcccattccccccaaatcatgagcccaaatgaaaacaaatttcgaaaagatttatcccaaatcaaatctctctcattcagtacaccacaccacagctcaaaagagtacccaacccaaagctgcagtacaaaccttattgcaaaaatgcccactcactgccactgggtcccacaatgtagct…
>Ac-LOC_Os07g39820 || chr07 + Upslk
tgtccgtcatagttgtgagagagccacaaccaataaactttttatagattgcgtgtttaatggatttattgtctctattactttagtcctacagaagactatttctctaggtctagatcatgtagcggtggggccaaaaaaaatttagagagtatttgttatgaaaatcttattccctatagtaacagtaacataacgattttataatgtgttcgtcgatgggtcaggtagccgcctagggttatcgagcggtggctccaccactgagatcatgtacgctcgcatagtaactcgcggtatttgaatcgattggacactattgtgtctctctcttccactaactaaaggcgataaattgaatttttaaaacaatggtgataaattgaattgagagtggtg…
>Ac-LOC_Os04g48760 || chr04 + Upslk
ccttcgtccaaaccctaatctagtctatgaactggtatcgcacaaaaccgatgcggcgccccggacagggcgggcccacagcccgctgtgccactgacaccgcgcgtccagaccttttttcccccgggcccacacgtcggcgtcgcgtagggggaaccccaacatcgggcccaccgtgcccctcctctcctgtaaaaaaaaagaaacagagagagaaggcgttaacggccgtgacagcctgtcttctcgctcgtaaaagcgtgcttaacgttaactaatcgccccccctcataaagcgcgctgcgccagcgtctcgcttttctccctccaccagctttaacgccatttctagcgtgacgagagagaacacacgcagacgcagagatgcaaatggtggtt…
>Ac-LOC_Os02g04680 || chr02 + Upslk
gaaagaagctacttgacttgacttggtataggttcttttcctgcccctctgatttgatttgcatatgctgctgccaccattgcagtgctgctaacatggaagaaataatgcagcagccttgaggtcaggtagtagtagttcttggtggtgtggaactgtgaaagatctgagcttgtaaaatctttcatggtggtgagaagtgaaagtgtgaaactgtgataagatttgagattgtgaaattttgggggtggttctcttgtcatgatgtatagtagggtccagcactggactggttgatgttgttggcttcaaaggttagggatagagaaagcctgaagaggagaggtgtagtaggatataagatctgagaaagccagagatgagagtgaggagaaggca…
>Ac-LOC_Os03g07920 || chr03 - Upslk
actgtttatgtttgtttctcttcattaccagtagtagcaactagcaatggagattagtgttttcttttcccgttttttatttggtcgatggagcacgaagtggctcgagatcggctcactgcaccgttcgccacgtccatccgttttctgtgccataggcaggcccatagcagcaggtcggtgtctgtggatcagagcggtgaactcccgtcaccgtcactgctgcaaaacgacgcaatacggtgtgtgtatgcagaatgaagcccaaaatggtacgaaacgaaacggaatactcgcactagattactgcgctataattagcactagtactactactcccagaagttattgccgctgctgcaatgcatgcgtgctcacgttttgggtgggtgagggaca…
>Ac-LOC_Os10g27190 || chr10 + Upslk
ggcccaaacagccccaaatgttggtataatcgccacgaaacacaacatggcaaacaccagcatgatcacaatgtgtttaagttagggactgtaatttagttaggcattaaactgtaacataatccaacacatgagctctacccaaatccatgagacgagaacacaagctacttggcgaaattgagagttgtgaaggggctaagcagaacgaaccctggactcgagccgacggagcgcgtcgtccctcgccgccacctccgcacgcagctcccgcgtctcccgacggtgcccctcctccgcctccttccatctctgctcaaattccacaccaaaacccccaccacgcatcagcaaattcgacccaaaaccctaatccccagcaaacagagaatccaatca…
>Ac-LOC_Os08g42440 || chr08 - Upslk
tttacttctggtgacatttgaaaaggttttctattttttacattccaaatgtatacatatgataatattagtattaattgataaaagttcgtcacgcgagttacggggtgatttttcgacacggacgcacccaatacactccaatatgtccaaaaaatgtttcggtattttttgaaaatttttattccggtaaaaaatatcgcacccatatgtgccaatatatatagcaagtaaaaaaagatccttattatagggataatttaaaagtcaaaaaataaaacataatataacgaaacatgcaatcaatcaaaatgttgggaaggatactgattcttaaacgttttgaaattcattacaaaaatatgccctcgttccttataaagtccaacagtcatctat…
>Ac-LOC_Os01g08680 || chr01 - Upslk
tgctcgcctccgactcctcgctcgctctctctctctctccgcggttgcggaggtcgggggtcttgccggcggtgggtgggctagggtttcgccgcctcgggttctccggggtccaggagatctagggttgtgagatcaggtacgcctcttatggatgaattcttgctacagcgaggtgactggtgggtacgcgcggcgtgatttcgtggttgaatgaaatgttgggctgcgggagaattcggggattaggtttaggggagcgactcgagaaactcaaaactcgaatgccagtttctgaaaggaacgtgaacgaatgaatgcttccgctggaagtctgcctttagcacattcggtgcatcccattgaattcctgtgcataagagtgattttgttatagtt…
>Ac-LOC_Os03g07920 || chr03 - Upslk
actgtttatgtttgtttctcttcattaccagtagtagcaactagcaatggagattagtgttttcttttcccgttttttatttggtcgatggagcacgaagtggctcgagatcggctcactgcaccgttcgccacgtccatccgttttctgtgccataggcaggcccatagcagcaggtcggtgtctgtggatcagagcggtgaactcccgtcaccgtcactgctgcaaaacgacgcaatacggtgtgtgtatgcagaatgaagcccaaaatggtacgaaacgaaacggaatactcgcactagattactgcgctataattagcactagtactactactcccagaagttattgccgctgctgcaatgcatgcgtgctcacgttttgggtgggtgagggaca…
>Ac-LOC_Os08g05290 || chr08 + Upslk
tttcaatggttggaattggagtgtttcacatagaaattcctttgttgcaatgaaaatgtatctcattgaattcatatatttttaatgcccaggctgactaagctagcagcatagcaagaaaaggtaacagtactaattaggagaaactttaccactcttaaagagatacaaaatttttctaatgtaaaattgggtaaaggtgccaatttttactatacaagatgtactttctaatacatagtcaaattactaactagttaaactatgtttgaaacaccggaaaaattactacttccctccattttatattataagttgttttaactttttttaagttgaatttcttttaatttgatcaagtttataaaaaaacatattaccaaaatatatttaatgtta…
>Ac-LOC_Os03g01660 || chr03 - Upslk
tcctcgtttagggtttaaccccatttcgctgctccggtggttgcgattcacgtctttcttaccttgtctcttgccggggaatggataagtttcttgccgtagccgcggccttgttaggttgtatagctatgtgttttacgaggaccaaatggaggccattttttgccgattagacagggggaacgtgtcgccggatgcaaattgctgtatctttgattacctagtttccatttcattgctttgattacacatgcatatctgatttcatatttggttgctggatgcccatgcatgttcggtaccaggattaagtgcatagactagtgccttctcctctgcatttatgaggattaattctttcaatgaactcaacctgtggacctcaaatatggatcagtt…
>Ac-LOC_Os06g44980 || chr06 - Upslk
ggcgggcagatgggcgcacatgcggctgtgggcagagaggagttgatggtgacgaaggcagcaccgatccccttcctctatttctttcgtttcttttttttttgcccctcgttttgcgttttctctttctttctttcgtttttcactagcaacagagaagtctgtatgtagaattactagtagtagattagtttcaccggttcatccaccttaagaatttttttaattatttttttatatattgtagaggtaacctcacctaactatatgtatacgaagagataaccacactcacatcatgcaaccaaccaaacaaaattccttctaaacagtatccctcatacaggcaaccaaaacaaaatctcatgttagcctggctagaccaatacaactaaccaa…
>Ac-LOC_Os01g65420 || chr01 - Upslk
aaactgacaagatatattaatatgtgatatgccactctaaaatttaacttgattaatattgtaggcttatggagtttgatctcgttaaatttttatacttttcctaattattttgataatatgtaaataactagcgaactaaacgtagtttaactagttagttttcttgtgacggaaccaaatcacccattaaagttctaggcttaagatgggtgatattctttcggtgcaggcgacgtaatcatcgatagtgagacgttcatgattgacgaggatatgtcggtctagtgtttcaaaaatcgaaaatgctatgtatacgatttatatgtacgataattatacgattgctaacagatagtgaatgtcacgtgttacttcgttagaaacggctagaaaata…
>Ac-LOC_Os02g08310 || chr02 - Upslk
ggcggcgcgcggaggccaaaccaaaccacccacccaatccatccccgcgtttaaatttgggtggcgttttttttaacaagttgcactgcatccgcaaaattcgagcaccctgatgattgctgcttccaaagctggcgtttgcagtttgcttcgtacttgcgcattaaacaaaagcggctcacatgtttgggaatttattggaaccgcagctttattacggatggatggaatgcgtcaacgttacggccccgctgttcatcttatcctttttttttatcagttcattcatttattgtactgttcgctgctgctgctcgtccaatttaagcatgccatggttttcttttgcgggaaaaaaataggtaggagtaataattttttgcagagtcagcttttaaa…
>Ac-LOC_Os02g03960 || chr02 - Upslk
tatgtctatcccattgcaacgggatcccgttttgtagcagctctctgttgaatgtgatacgttctagtactacgaatctacatatcgtaggtttttttttatcgggatggagggagtattttacattcccattcccgggttggcgcgattcccatcctcccctgctctactgccctggaaagagagagagagatgggtgcgtcctctctataaatccacctcgtgttgctgctcccacaccccccctcctcgatcatctcctcctccctaccaacaaccaccaccatcctcttcttggcacttggcatcaagagacacatccagacgcctcgagttgtagctagcaccagtggctcagcttgcccagtgctgctgcatcgatcagtggcagtagctagc…
>Ac-LOC_Os02g28970 || chr02 + Upslk
agtatcgttcgatcaacttgatataatcatctgagattaataaaagctttctttattaaaaacatgatcgtagttttttttccgctagtaactagagagtttcatttatatgtaagtaagtgatgtcaatggtaataatcatgcgtaatactccttccgtttcatattatataagtcgtttgactttttttaaaagattttctaggtttgatcaagtttaatttataaaaaaatagcaacatatactacactaaattggttcattaaatttaatattgaatatattttgatacaatatttgatttgtattgaaattgttactatcttttgctacaaacttgatcaaactaaaaaaaaaacttgaccaagtcaaattaattataatataaaaaggaggga…
>Ac-LOC_Os11g47870 || chr11 + Upslk
caagtaggattacaatttataaatgaaagaaatatcacaatgagaaatatttatttttgaaaaaaatagtccatacagaacacaacaataacaaattataataaagatgagagaaacaatagacccataaaaaattagagtggtgtaggtagatgggacatgtaaaaactataaataaaaccttaaatagaatctgaatgataattaagaggagggacgacgagcaggtcgttaagcagcatgatctcgacgattggagggatttctagaaagtaaaaaaaacccctcaattattatcatgttcgattttcaaatctcaacgataataaaaatgggaggcagcaggcgggccatagagaagtatagtagcggcgtttggtgagacttctaaaaattata…
>Ac-LOC_Os07g01750 || chr07 - Upslk
gtgaattgagcagcatcatgctcacgcacacagtaaatcacatatcatcaaattggggggtttcttctgacttgtgccggcttggcgtctgctgcgtgcataaatgtcaactctcttcacttcaatgatcgtttagctctatccagaatccagtattacattactccctccgtcaagacatgatgctcgtactagaagatgtacgggaagtcgacaaaattattgttgagatcaaaccgaaacgaactcttccggatgcaaacgaagctccaatttgacaaaggctgcaaattttgcaacgaacgagtccagtccacagatctaagcgcacgacctcgtgggagaccgttgtactgtatatattaaagtcaggagatgagctcattcttcaggaaaaaa…
>Ac-LOC_Os11g37100 || chr11 + Upslk
aaaagacctgccctgaagcctggcccatcaacgctcgacccaaaaacccagctcggcccgccacaccagtaaacccacaaagcccaactgcaggggcaccctcgtaatttccacgcacccaaatttcaaactccgcggccgctccgccacttccgtccagagacgcgcctccccattctaacctcacccacctcacacacacctaccccctcgctgacaggtgggccccagggtacgcgtctcccgctgcgtctggaagggtgcgggtgagaaaagtttttgcccgttttttccgcttcggggaacccaagcagaccagccgtaaaacccttccccattttagcctcctcgccccggatctgattcagattctctcatgtgtgaaatgagatgagaatg…
>Ac-LOC_Os12g43600 || chr12 + Upslk
ctatccacatatttttttcgctaaaaggaaatggaaaatgccataacagattttaagaaaactagcaataaaatgtgaatttttcccattaaatagtaaatacaacataaattccatcgctagccaaaacgatacaataagatttgctcatttacttggaaaaaatcctctccaccaaagtgaaaggtgaataaaacctttcaagtatgtggttgtggttagcattgctaaagaaagaaacacatagtcatcaaaattgatcccccatccacataaaaagtgcacaagaaagggatgctcatgagctaaagtgaaaatacacacgagtgcgtgctttacaaagaatatgaacattgcgtgcaagaaacgttacaaatgaaatggtgagacaaaatgtgc…
>Ac-LOC_Os01g66890 || chr01 + Upslk
gcgcctttcgtcctggaccgcgcccacggactcgctggtcggcgccgcatctgcacacgtggcgatcttccattggctggggcgtcggagtcggctgactcttcctgcttggcgtgagtgcgtcacttttttcggttcttttcccaaatggtcttggctctcccacacggtcacgcagtttcactgacgtgtgggtcccacttctggtggggacacgtgtcagcctcaccagtgcttggacgcgtgaggaggtcgccttatataggaaggctttgaagccatggagagagtggtaagtggtaactggcgacgcggtggtgccgtggtggtggtggtgcagcttctctcctcttctgaatcttctcgacttctcgtcctccctgttgcagaggcttctcc…
>NAc-LOC_Os01g11130 || chr01 - Upslk
cttcaaatgcttaaagagtcgaagttcatttgcttgtagattatttattttggtgaaattgagcaactcttatctctggatgcatgtcctttcttcaattagaggttttttttttttctgaatgaaaggttaatgaccttgaagtattagtgcagtttgtttcagacattatatatcatagtaaaattgtaaaacacaatgtaatcgcgctaacatttttagtttctttcaggacatcatcattaaagatctaacatcaatgtaaaagtacctaagatttttttcagtttctttcagcatatcatcattcagttaggttattagccaaaagtccttagaactgtcaaaactatagagatgctgcacgcaacatgaaatatacgaattgtatccacttgc…
>NAc-LOC_Os04g48800 || chr04 + Upslk
aggcaagcagcggccgcgcgcatcgcgacggcgccagcggtcagccgcgggcagggcgacggctacagacggcggtggcgcggctccagatctggtacgcctctcgatctccactctcactccaccctccctctccaccgtccgctgactcaccttcgccggccggcgacgacggcgatggaggggaggtcgcgctggaggtgaggtcgcgtcgcggaagtccggatgggggcgggagaggcggctgttgcaaaatggcgtgaggagagagacactccatttttgcctcttctctctcctaatttggcgcatccgccacttttggagggcctgttagcgtatctgctggagctgatttttccccttttatacggcaaatgaaggatggatgaccggtta…
>Ac-LOC_Os03g07910 || chr03 + Upslk
ctggggtctcgaagcagcacgattgcgcgtcctcggcgtcgccctccctcgcgatggcggcgacggcacagggagactggaggagctagtcaagcgtggcgcggaggccgacggcgacggcctcgtggctcttggcaacgcccatccacgcctacccctccgcgctcatctggcggagcttctcctctagctccgcgttgcggcagcgtgcgcgatccagcttggcctccgccgcacgcaccctccccatcgtggcgcgcgccacggccgccaccagcgcccggacgtgccgtcgctgcgcttcctccagccccgcgcgcatccgctcagcttgctcggcatccaccaaacaccgatgccgatcaaacaccactcaccaaacacaaacaatggatgcca…
>Ac-LOC_Os03g07920 || chr03 - Upslk
actgtttatgtttgtttctcttcattaccagtagtagcaactagcaatggagattagtgttttcttttcccgttttttatttggtcgatggagcacgaagtggctcgagatcggctcactgcaccgttcgccacgtccatccgttttctgtgccataggcaggcccatagcagcaggtcggtgtctgtggatcagagcggtgaactcccgtcaccgtcactgctgcaaaacgacgcaatacggtgtgtgtatgcagaatgaagcccaaaatggtacgaaacgaaacggaatactcgcactagattactgcgctataattagcactagtactactactcccagaagttattgccgctgctgcaatgcatgcgtgctcacgttttgggtgggtgagggaca…
>Ac-LOC_Os12g32620 || chr12 + Upslk
atatgcttactattctttgcactttggaccggggctagataacttgagctgccatgctggcaagaacaatgtgggttggctccgaattttgtctatttgctgccataaactatgagaaccaatatgagggcttccaccaccatcgaagttcttgccaccaaatatgaaaacacaaaattatttttttaacacactattgtaaaataccgaaatgcaagaacaaatcattgcactgatcgtttatctagcacgatgcaatacccaattgctgccataccgatcttttatgtcgcccgatactccatcggctgctgctttgtagcttggctaaagcaagaataaagccccaaattgtgaaccttagtccaaagtgcaacaatggtaattatatgtggtgtt…
>NAc-LOC_Os12g32250 || chr12 + Upslk
tgaaaaaggaaaacacaccggctaaaattaaattgatggtattactagcattaattagccactccttcattaaactatcttattggtgctaatgatatcacgcagatccttgattctccaccctacagaaaatatcctgttttggagctttagctttagattcttataacgacgggtaagctagggtgcaagcgggaggatccgtgaacccacttaaaatatagataagtgagtaatggatttacggattagccatttgcaccctattggcaggtgattaactagtggatgagaataaatgttaggttttctacttattattattattattattattattattcttttctaatagttatagattattaaaacccacgatgcaattttagttgtttagaa…
>Ac-LOC_Os08g36774 || chr08 - Upslk
gtcggggagatccccacctcaccctatccatggcggccaccgtcggatgccgccgtcctcgcaccccccccgcccgcatcttcgccgctcacagccgtcttcgcttgcccgccgccatcgccatgccactgggcgtacctgccatgtcgccaagctccttcgccgccgtcgcttgctacttcccagcaaccgtcctgttgcgccatcaagaagaagatggggaggagagaggggggcccttctcgccgagctcgacggtggccacaacgttgctctatttcgtcgacgggaggagctcggggcaccgctcatctccactctccactactccagatcttgacatcccgcccgacgccgctgctgccgctttccggccctcgaccgcccgtagccgccgct…
>NAc-LOC_Os06g16390 || chr06 + Upslk
ggggtgggacggaggaggagcagaggcggcgcagggggacgaggatgcaggaggtgggccagcgagggaggagcctggaaggtgaggtagcggtggcggtgagggcggggagaggaaggcagcggctcgaaggtggagtgcggtggtggcgcgcaaggtcgcctcctactgcccacctcgctcacctgcgggaagagaagatgaagagaggcgggagggtagaagagagaagtgaggatgaagaagcagagagagaagggagagggaagaagggaggtgaggttgacatgtggggtccatgtgtgcctcatcatttttaattattttttaactgacatgtggggctatgatttttattatttttccgggatcaaattgtcacgtaaacgccacgtggga…
>Ac-LOC_Os03g08754 || chr03 - Upslk
tatttatgaaattagttttttttattagtctatatttaatactctaaattagcgtcaaacatccgatatgacatggactaaaaagttttagcctcacctaaacaccccttaattcttaaaattttaagctcttcgaaatagttccgaaggctcttgaacccagaactatgtgacttttcaaaatgtcaaaagttgcaggggcaatggcgtggagggagggtacactagtccctgcgtccccaggggatgtttagatatacagttgtaaagttttagcgtgtcacatcggatattgtattatggtgttgtatgggttgttcgggctctaataaagaaactaattacataatccgtcaataaaccgcgagatgaatttattaaacctaattaatccatcat…
>NE-LOC_Os08g41500 || chr08 + Upslk
attagtcccatttcctgctgagttgttgccttattggtcttcctagtgatttattatgagcttttcaccccagaagaggttactgatccagctgtaagcatggtgttgattcaagaggaaacttaagtaggaagaaaggtataagtaaccgcaggaaggaagatgtcactagagtctcctgaggtccaaagaaccatctgggaagaaaagataagaatgaagtgcagaagaagcaaaagctctgatcctcctcaaataattttcttacttccttctgcatttggagtaatgcattgctttctgcactacttatagaggattcgtacagccacctgggtccaaagtttgaaagtgaaaagaaattttgaaaaggtaagaaattctgttcaccattcatct…
>NE-LOC_Os08g41560 || chr08 - Upslk
gcattgtgagagaatgtgtgcatgatgtcttgattgatgtgatttaaattatccttggtcttggtgcataaatatatatgatgatcaatttggaaaggatggagtatttgctatttagtgcttcctaaatagtgaatgaatgaagactattattactactagttctaacaaaaaaaagagtaaagactatttaatggttttctaaatttaacgactagtaatagtatgatcatatagtgtcgattaactttaatgaacaaataatataatctagtcgtagagaaatcttttgagtattgtttattatttaatttcgtatgaaaagctaggagaaagactgattatgcatttgttttatttttcttattattcgtatttaattgacggtgatggcggcgg…
>NAc-LOC_Os05g14010 || chr05 - Upslk
tacttatatagtacactgatagtactttttttccctgaaataaagcaagaaaaccgtatcatttccgtttttccttgatacagatacaaacgccacattcatgagaggacgaatattttaagtaaacggatattctttccacttctaaatgatcgctttctgtgcgtgcatgcatgcgtgcactactgttgctgcatatatatcccctgtgtatgtgcgtgttgcagaggtaattactctcttgcatctactacacacactacagatttaacagcgtcttcatatcatggctaattatcatcatcagctcctacttaattaattaatcaatcaattaattggaggcttgaaaggtactacatgaaattaaacgtaaccaggattattaacaagcaccgg…
>NAc-LOC_Os07g33240 || chr07 + Upslk
tagcacccccgacgtgtcttgtcagatcgtgatttgctctgacgcgccaaatgctaaaaagctcagaaatatttcaattttcatgcgagatttcagaatttttcttacagcgattggcagaatagagaaacaacatactggaaaattgaagtcaaaactcaaagtcgctctgaattcttatgttttgacttcaattcagaatgtttcttacagcgattggcagaatacgcaatctgtatccatggagcctccatggaacataggaattttcatgttcacagttcacacgtccattactttgaaattcctccattcaaagaggtctgactcgacgaggacttgtaatattgtggtatgatgtttgagatagatttcagctcaagatgtttgagatagatt…
>NE-LOC_Os01g52864 || chr01 + Upslk
tagttgaataaacgtttgcagtgctactaatgatagtactagtaagtaacatttgatgtcaaacataacaaatattactctttttcttaaaattaaaggtagggcaaacattactgcctctgcctcaatatgcattatggatatagcataaaacgaatgcaaattaccgacatagcactgcatctacgtttgtactgagcaaggcagtttattcctgaagttactagtaagtaagttgccatcagaagggaaaacaaatcgtttatctcaccgcatttaggccacaactgcctatgatgctcaaagcccttgcgcaataatcccagcatcacttggcaactcaaaaattgttttgacatcaccgcctcacccaacaatacaaaaccccaaccctacgaa…
>NE-LOC_Os01g52920 || chr01 + Upslk
gtaaaagcaacgccacaacaacacagacgaggcttgttgatggatcaactcgtgccgcgttcctttcgaagcgaaaaacgataatgatatgttaactgttgcattgtcgctccccctagttaattaaacctgctctattttcgtcaagagacgcgattagctaattatctcgatgagttttatgtctcataggacaggtgacaacgatggaaaacgggagacataaaactcgatggagcgctacgctgttcctctcctaattctgtaccagcaacatcatagtactagcagtacacggaatattcgcgtggacaacgtgggaaacagtaacaattttacccaatccgggatcgcgaaccgcgagcggcagcacggcacggtgctatgcctatacctcgc…
>NAc-LOC_Os11g04720 || chr11 + Upslk
gatgatatgataaggaaagttgctggctgcatcgccaagatttggctggggaaagttggtagcaaccgagaaatcgtccgatcaggaggatttcttggctggtgtggcaaccccatccgatccgaggatttgaagcctgattatattttaatcttgttgtacaggagatgctattttactaatcttcttgtacaggagatgcttatcaattattagcagtttgtttgtggctagatcagaattcagatatgtgccagcatgaccattagcggttaatctttaatttgttctctgaggcatggatgtgtgcagtattattcccatgcaagcatgcgacttcacataagtttgatgaaacgatgtgtgacagactgacagtgtgagtgtcaagaaatgact…
>NE-LOC_Os01g65580 || chr01 + Upslk
gagcagcaccaaatcctgtcgacggaccagtcgaggactgggctgtcttgggcatgggacagcactggactccccgtatggtcgagcaaggtgaacttgcaccgcgcgttcatgggaccatcaattctatcttgaagaatgagcaagaaggacatgctccatggtgagccagaagctgctatggtattggtaggtgatacgccagaggggagcgggcgtccgccgccgaggacggtcgcggggaggtcgcagaggttggggagcgggcgcggccgtcgccggcgaggacgggagctggcgcggctgcggccacggccggcgaggacggtcgcggggagcgggcatggccgccgccaacgacggcgcggacgcagccgctgtcgccgccgaggacggtct…
>NE-LOC_Os09g15044 || chr09 - Upslk
gcagtggcttaatatgggggatgcatgcatgaccggagcacttaagtgggtcatccattgatgtgtttaattacccatgacagtttgcttacttaaagcctgcatggctgttcactatgctagatcctcacacctttgatgacatacctaggacgggcatatataagtgctggtcagtgatgagggtcacctttaacgagttctacgggatgccgtcatcggtgagccatccggctatggcccgttacaggtatctagtcactagtgacgggccatatagatccagcccgtcaaagatgttatgaaaccatctttaacgggtccgagaccacccaacccaatccttatctatcacccaccgacagtctgagaccactcatctctcgtttttttctttct…
>NAc-LOC_Os07g49460 || chr07 + Upslk
cttggagtgttttgaggagaaatgatactagggatttggagaagagaatgagattctttgtttggacgggtggcccagcattgacgggagatgggccggataggcccagaaaaagagcccaaagaaagaaggaggtggacacgtgggagatctgcgcggatctcggggagcgcaagggagcgcgcggcttttgatttcgtgggatctcaggggcgggcccaccagcggcgctccccacttccatttgttccacgtcaccgccctccccaatatctagtagcagtagcagcggagggagcggcacacgatacgcgccgcgcggatcccctcccttccctcctcttcttcctccgccttcgccgccgccgccgccgccgccgattactcgcttccgcctcc…
>NAc-LOC_Os05g51690 || chr05 + Upslk
ggacacgttagtatgtactcccttcttcctaaattgatcatcatataagtttatgcaccaagaccgaggacaatttaaatcacatcaatcaagacaccatgcacacattctcccacaatgtatgcatcgattaaaaccccatgccgattacatcttagcatgcacacattctctcatactgcattaattgtattccgatgaaatccgtgtccatacagttatatgatgatcaatttgagaaattttggattctattacatgatgatgatcaatttaggaaggagagagtaataacgtaagtgaaggatccaggtccgtaggagcggtgtagtttgagtaatataatagttaataggagtaactctcataaagagaagaagtggtaaagtaatttgaggt…
>NAc-LOC_Os05g09020 || chr05 - Upslk
gtgccattgcgcgatattataggctagtaattttgaattttaaaaacatgattttaaatttatttaaggttttctttcaatatagcttacttttatgcatttgcttttggaccccgaataatgtagatgcaaaaaaaatacatgtaaactatttttatttggttcattcatatctttgcagattatcattataactcaaccaatcaaaaatagattcatgtatttcaaagaaaatataaaaacaataaccatggtaacaaatatggacatgttcagtaaatgggttataaaaggtgggattgtgatagggtaatgaacagagggttgggatgaaattaagcatgaaaaatgaatggccagtacttaaatatacccttcagtgggtgtgatattatttcc…
>Ac-LOC_Os10g05690 || chr10 - Upslk
tacttaaaaaatttaagtaattattgattcttttcctatcatttaattcattgttaaatatatttttatgtagacataattttatatattttacaaaagtttttgaataagacgaacggtaaaacatgtgctaaaaaatcaacggtgtcaaatatttcgaaacggagggagtatgatgtagtatgtcgcccttgcttgataaacgaaatgaaaaatataaaatcatatgcagactccaattaataaacataaatttgtcagatacgtgtattattgtttcacgtagtacaaaaatcgcaagctcatcgaatggggcttgtcactcacctcatccttccagttgtgttgcatcgcagcaccagcacacaggcagcagtagcacctcgatccatctaccat…
>NE-LOC_Os05g46490 || chr05 + Upslk
tccagttttttacctaaattctcaaggttcccaaattttgagaatttgtagttataaaatctgaaaaatgaactagaagcgagaaaaaaaagcgagaaactaggttttctagcttcttcagattcccacaagttagtttttcaacaatagtttctcaaaatcttaaactcccctaaagacctaaacaggcaggctcacagtggggaactggtcgtggattagccttctccaacataggggtggggcctaataagcgggattgctgctgacgtgccaaatcgaagtgtcacgactatagcggcccgtttggttggagtgagtttttaaggagggattgggagtttagagggatgggctattaagtgttttatttggttgggagacatgaaaattttggtg…
>NE-LOC_Os05g46530 || chr05 + Upslk
aataacattcatatatcaatacttgtattgtaatattgaaggtacatatgaagctacattagtattttgtatatacataggctgcgttcggttgttggtgttgggaactaaatccgtcacgcacgtaaaacagaaagatttattagcatatagctaattaagtattaactattttttaaaaaatgcattaacatgattttctaaagcaactttcgtatagatttttttaagaacatactgtttagtagtttgggaagcgtgtacatggaaaatgagggagatgagttaggcagatagggtaaataacacaaccatagagttgcatctaatcctttagaactttgattttggttgacgatagaactaatgaatcccactgtaaggcgcacacatggtgcc…
>NE-LOC_Os05g46550 || chr05 - Upslk
agtctatatagaaatacaatttataaaaaattcgaaattaaaaaaaaagaaatattaaaagacgagtctagagtccatataggaataaatataatttacaaataactaaaaattgatattaaaaatgattaatgactaacagatatataaaatataatatgaaaattcagaaataaaaataaataatattgaaagaagagcatagagtctatatagaaatacaatttacagaaaattcagaattaaaataaaatattaaaagacgagtgtagagtccatataggaatatatataatttacaaataactaaaatttgatattaaaaataattaataactaacacgtatataaaatataatatgaatattacatattagtggttttgtaaagttattgcaa…
>NE-LOC_Os07g44040 || chr07 + Upslk
ggatccgcccctgggtggtggtgttttgtttttccctgctctgaatatggcatgttcagatttaacggcacgtatgtatcttagtccaatgttgtgaaagcataatcccatatccaaagatttctcctttctttctcttcttcttcctgttctgtcctcgatagagggttttctcttgcaactcaacttgcttttatttcttcaccagttgtgttgaaaattttctagtttactactgtacttgtcttttttaggaaaaacttcgacattacagaatttgcctgataatagtagcgtgccttttagctgctctcttcaagagctgatcagtcagaggagacattattaactatgcggttaaaaggggattaatttccttgctggtacactagaaaggaa…
>NE-LOC_Os07g44080 || chr07 + Upslk
ccggccggccgccggcgctagctggacaacgcacagcgatggcgacccacgtagcagtgtacaaagcacgtcgtcctcttccttaattccccgctcgcgcgcgcgcacacgctgtcggtctcgtcgtccggccccccctcgccgcgttcacaccgtcacactagctcgcctcgctcgcgccaactaaaggccgcgcgcgcgagagcaagcggcgacggcgacggcgacgcgcgcccttaacatgttgtgtcgttggcccgcgcgacgacggcgacgcgcgggcgagagagaacggcaggtgggacgtgcgcgtcgcggcggtgggggacgcgccgtgcgtgtgcgtgtgcgtgcccgcatggcgctatagctggacgcgtacgtaccctcgcctcgccg…
>NAc-LOC_Os01g32770 || chr01 - Upslk
gccacgcgctgcgctgtgctgccccgcgcggcccgcctcctcctcctcgcctctcgggcacgcaccactgaccaccctcctttccctgcgccgtggggtccactgccccccggagtcttggatctgttcgctctcttcacgccaactgtcagaggacagaggttaatcataaacacaactgcacagtaactagtactactagccacgatttttaccgtgcttttaaagatttattttttacagagtagaatgattggagaagggaggaaaaaagtggagccggagtactagtttctttgcagaatcctttttttttgcgggggttctttgcagaatctgagtcatcgccacgtcaaacaacctgcggtttactgtaaaatcaacggacggccgggccgt…
>NE-LOC_Os03g01620 || chr03 - Upslk
tttttcaagccaatcaccaatgaatcgatcgtgttggcctttgttttatggcttattacatctcacagttgggtcgggtctccatccaaactattccctccttccgttgatatatgacgacggttagttgaaaaataaactaaccaacatcatacattaatggaaggagagagtacaaattaacataggccgggtcttcagaacgacttttttctatgtcatgcctaatcatggattgcagatgattgagatagtatgtacatctcttcttagtaaaatcattgcatctccacgacatctaattactattctttttaacgaaacatacacagaggacaatcactcctatgaatggacacacaaagactacgatctatctctataaatacctctgaagac…
>NE-LOC_Os03g01670 || chr03 + Upslk
cacaaagctgcctccaatgcaaaagggacagtgtcatttccctgctacaaatgtcctaatttccctttggtgtgatttttgttgaaaacacttgtgtcgcaacagtggattcatcaaaatgtctgcgatgcctgttaactctacttaatttcttttctataaaagcaggtgtccctctataaacacacacacgctacttggcttgctcttgtaaatgcaactgcttgttctctcctgtgtaaaatgacaattggcaaatagcaattactcatgcttcttgacaacttggggtagtaccaccgtagaactagaaaataaactacactgaggattagcctcatgtgaaaatatcttacaattattgctgcagctcaaagagtgtctgagagattccctctt…
>NAc-LOC_Os05g27730 || chr05 + Upslk
tacgtttaatacaaatgtgtatccgtatatctaatgtaactcgcaagggcaaaaaaattttgccaactaaacaaacccttaagaagaacctataaattgttatactttaaaacaaagaaaataatagatagatattatatgagagtgtggtgcgcataagtagaagtgtggaagattgttctatatcttccgtgtaatggaaaatacatccagtaattatagtttttgattttaaaatttctcctgatttcttctcgaataattgctccgatacctatcgcacaacaattccaaagatgtgctgttgttgaagcactgtatatatacagcgtaatgaacgggaagtgttaaccattttattaatacaaggatatttcatatgaaaaaccgaacaataaa…
>Ac-LOC_Os03g07910 || chr03 + Upslk
ctggggtctcgaagcagcacgattgcgcgtcctcggcgtcgccctccctcgcgatggcggcgacggcacagggagactggaggagctagtcaagcgtggcgcggaggccgacggcgacggcctcgtggctcttggcaacgcccatccacgcctacccctccgcgctcatctggcggagcttctcctctagctccgcgttgcggcagcgtgcgcgatccagcttggcctccgccgcacgcaccctccccatcgtggcgcgcgccacggccgccaccagcgcccggacgtgccgtcgctgcgcttcctccagccccgcgcgcatccgctcagcttgctcggcatccaccaaacaccgatgccgatcaaacaccactcaccaaacacaaacaatggatgcca…
>Ac-LOC_Os03g07920 || chr03 - Upslk
actgtttatgtttgtttctcttcattaccagtagtagcaactagcaatggagattagtgttttcttttcccgttttttatttggtcgatggagcacgaagtggctcgagatcggctcactgcaccgttcgccacgtccatccgttttctgtgccataggcaggcccatagcagcaggtcggtgtctgtggatcagagcggtgaactcccgtcaccgtcactgctgcaaaacgacgcaatacggtgtgtgtatgcagaatgaagcccaaaatggtacgaaacgaaacggaatactcgcactagattactgcgctataattagcactagtactactactcccagaagttattgccgctgctgcaatgcatgcgtgctcacgttttgggtgggtgagggaca…
>Ac-LOC_Os01g13740 || chr01 - Upslk
attacaaaataacaatatccgaactttagtttgcccttaatctatgagacaaaatttttgaacaaatagtaaaaatcttacttttcaataatacaagtgcccgcgcatatatacgtgcgggccacctttctagtttatagttaaagtttcaaaagtttggcattagtattgtatagattgatagttatttttaaccaggagggagcaacaaatccgtgtagaatatatcctacgccgtacataataatgatgagtagtaatataataataggttgtagatcaacatatgtccagttgcgcacaaaatgcccaacgagacaggcgtacacatgctcaccagaattattgttttggcaagttgcatccgtcaaattcagtcggcagggtcactgagatatc…
>NAc-LOC_Os01g38530 || chr01 - Upslk
atagaaaaaaatagtcacatatgaagtaatattcatgttttataatcaaataacaataaaaaacactaccaatcataaaaaattttcaaataagagaaacggttaaacgttggacataaaacattgtaaaattatatttatttaagatgaagggagtactatctagtagtacaggataagatatcatccggtactatgaatatgaatatagataattcctccgtcctataatataagggattttgagtttttgtttgcattgtttgaccactcttcttattcaaaaaaattgtgtaaatataaaaattgaaaagttgtgcttaaaatactttagataataaaataagtcaaaaaaataaataataattctaaattttttttgaataagacaagtggtca…
>Ac-LOC_Os02g04680 || chr02 + Upslk
gaaagaagctacttgacttgacttggtataggttcttttcctgcccctctgatttgatttgcatatgctgctgccaccattgcagtgctgctaacatggaagaaataatgcagcagccttgaggtcaggtagtagtagttcttggtggtgtggaactgtgaaagatctgagcttgtaaaatctttcatggtggtgagaagtgaaagtgtgaaactgtgataagatttgagattgtgaaattttgggggtggttctcttgtcatgatgtatagtagggtccagcactggactggttgatgttgttggcttcaaaggttagggatagagaaagcctgaagaggagaggtgtagtaggatataagatctgagaaagccagagatgagagtgaggagaaggca…
>NE-LOC_Os02g37080 || chr02 - Upslk
tttctgatcttattttttctccaaatgcatttcctttgtatgataacatttatattcagctgtatgaataagttacaaataattcacctattgattatttacaaacacacaagaaatatacaattatttttgaatctcgatgaatcctacccataggataaaaaacccacaaaactcgctaaacaagttatcataaccattttcggattattaatcatagtacaccaagtcaaaaaaaaaatgtcaaaaatggttgaaaagtcaacctggctacaattcccatctcttcttttcaacggtagatgcaatacaattcccagcttcctgggattaggggcctgtttggtttccacggacttattccaagtccatgtcacaccagatgtttgaatactaatt…
>NE-LOC_Os02g37094 || chr02 - Upslk
tgagcagatgagattgtaacaccatatcccatttaaagtccataatgatgtgttgctttatacctaggtgatcagcagtgttattgtagttgtaggcgattggtactgtgaaattaatgtgttgatttaatctatgtgataaacaattgtcaaaagtaagtgtttattgaaaatacagtgaataatgttttcggtcggtgaatagtgcagtcagcaatgggtggtcggtcagaccggaggtgttggatagcccggcggttagaccagcagactctgggttgtagttggtttcgggttgttttcgtgggatttctaaattgcttcatgtttatgacttttagatgtttctttttgtatgtgatactattttatgctgatatgagtcaagttggtgcgaac…
>NE-LOC_Os02g37130 || chr02 - Upslk
ccccgggtcaccgatccccggcggtgaatttcagcgggcggggagccgcgccgccgccgtcgacgacgactctggtccgacctcctcactggtatggtatgggggggggggtgttcctcgatttggcctctgtgtgctcgtccttgttgtgtcggggtaatcggtgaagctggctcgtcgccggggaaagtggaaggtggctccccggcgacgggggacggcggaggccggttgaatccaatcggctcggtgcgtggagggaggggaggggagggaaaactcgggtagattcgcagacctgtggttcatggacttctgtgaattgtcctaccatgaaaaatggtttacatctaccgaatctgtaattcgctatgttctcatgtctcctggggaaaggga…
>NAc-LOC_Os03g55590 || chr03 + Upslk
tccacggaggattattccaacacacacgtaacgcaagcttgccattatctaaaaacgcaagccaccaaatactcgtactactacaaaacgaagctacgacacgcaaaggaccgcatggtaaataaaactattcaacctccagggtccttatcacaaaaataatatactccatccgtccactaaaaaaatcattcctagcatcttaaggtggatttaatggagagtgagaatgactaaaataccattaatcattaaaaacagtactaagaatggtatgtaggtaaatgatattgaagggataaaacttcttgttttacgtgttgagagtaggtaggatggtaaaagatattttttttgacaaaattcaaactctagctgtgtttagttcacaccaaaatt…
>Ac-LOC_Os03g50860 || chr03 + Upslk
gagattgtgattagttgataagtgaagatacgtgactcatgattgattagtaaaaaaatactggtggagaaattattatattttaagctaaattttactacaccatattttaatgtataacgctgttaacttttaattaaacgtttaaccattcgtattattcaaaaaatttatgtaattatcatttattttattatgacttgattcgtcatcaaatgtcctttaagcatgacataaaaatatgaatgatcaaacgttaaataaaataaatgattaaacgttaataaaaaagtcaacggtgtcatacgaaataaaaagctaagaaaacggaaatagttaaaaacaagacgggaccacgtgggcccccacctgccaggatttgccccgacccacacagcc…
>Ac-LOC_Os03g50920 || chr03 + Upslk
aattatcgtaaagccaaaagcacgtaacaaaaaataaataattctatgctataagaagattaaggttcaaatattctttcatgttgttttacagcctcatcgattgctcacatattctaatgaggtttattagaaaataaaaactaatttacaggtaaaacttttatatgtgtgttattaacgatttaaaattcaatgctaaaaagaaactacgttgaaaatatcttaaactaaacttcgaaattaaatttgaaaatttaaattgtgtttttttattaggacaacccatgaggcttttctacttatactctattagaaattcaacacatccctcgttcacttagaaattttaatgttagaatcgttatattgatcttctgctaccaaatgagccctgtc…
>NAc-LOC_Os10g01470 || chr10 - Upslk
aattaattaagtcagtagctagaggccgggaaaaataagatgcacaataaattgaacagaagaggccaatagctagggctagcgtgcagaatatagtataaattcaacagtctagtctcaatatgtacataatatccagtgaaatactaattaattttgtggctagtaaattgcttggtattcgcaattgcggcgaagttattatatatttcggtcacaataaaatctagaaaaaaatatgcatataatttcaatagtatttcagctacatgtaaaatcttaaatttcaattcattacattttagctgtaaaaaaaagcaaaaaaaaatgtcaattttaacactataagtccatcagaataatagtttctctctctctctatatgatgataaatttgaa…
>NAc-LOC_Os10g39130 || chr10 + Upslk
atcaatctaagcataagagcaagtataatagtaggctataagccggctaaatgctgaggtggatgagagaagcgggctgtagacttacagccggcttgagcataagaaccaagaaactctgtgagagagacaaatgggtcctatattaattgtaaagagctaactattatataggtaggctgagagaaagctacaaagaaccttatagccaataggtcggctgtattattagccttgctctaatgcagttgccagaaatgtcctaggcgggaatacctggggtgcaaatgggtgaattctttcccaccaattggcgcggtccctctgatctctctttccccataggcggaggccagctaagcggaaaggggccacctggtggtagtgttggggcggggc…
>NAc-LOC_Os02g13520 || chr02 - Upslk
tttgcccctgaatcctgatgaccctgacgacacacggatagacagacagggcaaccacaacagcaatgtgctcgcggcccaacgcaggcaggcacagaggccatgagagagagtagaaaggaatactagccgaataggaatagtagagtactacaggtctacagcagcggccaaaagagcaggatcctgcaaatcttctccgctgcacgcctaattatccccatcaccatctcattctcacccacctatggccttgtcgcttgctgttctgcctccataatcatcatcatcttcttgctaatactactctattactagctgatgagcttgttaatggcactttaattagtctaaagcaaaaccaccacattattagagcaagtttaatagtataaccca…
>NAc-LOC_Os03g06654 || chr03 + Upslk
catacttagatccatgctattgttgcccaaatagaaaaaaaaaattatgattaacatcgtaacatgttctgtagaattaatgggtatggaagcattatcagtatataccattgatagactagctagctgattcgcccctccttccagaaaacagagaagtgattggttgaatgtactcatgaaagtcgcaaaccaaggaccactatggaggcttcaccttaagatatgcatatctaacactggaaactatgttcatgcattggctggcaatggcacatacatggttggttttgtcaaagtgcattgcatgacaagatctcatacgatttgatctctgggttctaggaatgcctaagatgcatgcaaagtttacttctagaaaaacccaaataaaaaaaa…
>NAc-LOC_Os01g65900 || chr01 - Upslk
tctggtgtttgtgttgctttgcatgtagaggagcgcagggctttgggggctttgggatgttacaacatagaaggggaaagggaaatcttctctttttttttgtgcagtgttagtgattacatcatgtttcttggctgatgctgtctgtgtggattggaggtttatacctccagaaaatcaggttcatgaaccacggcaatttgatcggatatcggtagtatgatcatagcttgaacgggaccctgtaaagatttttttttcttttttcggggtatgtcgtgctggtgaggttttacaccaatattttatttgtggcgcgtatgagctgtactttatctcggtattttctggtgtttgtattcttgaatgtggtttttgcgttctagtcagcttgattaa…
>NAc-LOC_Os04g48800 || chr04 + Upslk
aggcaagcagcggccgcgcgcatcgcgacggcgccagcggtcagccgcgggcagggcgacggctacagacggcggtggcgcggctccagatctggtacgcctctcgatctccactctcactccaccctccctctccaccgtccgctgactcaccttcgccggccggcgacgacggcgatggaggggaggtcgcgctggaggtgaggtcgcgtcgcggaagtccggatgggggcgggagaggcggctgttgcaaaatggcgtgaggagagagacactccatttttgcctcttctctctcctaatttggcgcatccgccacttttggagggcctgttagcgtatctgctggagctgatttttccccttttatacggcaaatgaaggatggatgaccggtta…
>NAc-LOC_Os03g55590 || chr03 + Upslk
tccacggaggattattccaacacacacgtaacgcaagcttgccattatctaaaaacgcaagccaccaaatactcgtactactacaaaacgaagctacgacacgcaaaggaccgcatggtaaataaaactattcaacctccagggtccttatcacaaaaataatatactccatccgtccactaaaaaaatcattcctagcatcttaaggtggatttaatggagagtgagaatgactaaaataccattaatcattaaaaacagtactaagaatggtatgtaggtaaatgatattgaagggataaaacttcttgttttacgtgttgagagtaggtaggatggtaaaagatattttttttgacaaaattcaaactctagctgtgtttagttcacaccaaaatt…
>NAc-LOC_Os11g03110 || chr11 + Upslk
tggggatgcctcaatgaggagggagaagagattgaggaagagaaagaagaacaagaagaaagcaatagaggctgacatgtggatccctttgttattttggagatgtaaatggagaggatgttggagtcaacacctagtttgattacccaaatcaaatggagagttagctatatgggtatttggagagtcaaatttagagatgctgttggagatgctctaaatttggccagttgggagaggagtttggccagtaatttaacttggccatctgagtagagagtctgttggagtgctattttctgctgaagttaccaaaatttaacttagagagtcagatggagaagctgttggagatgcttcaagtttcctccaaaatccacgtacaatgagtcattccat…
>NAc-LOC_Os02g13520 || chr02 - Upslk
tttgcccctgaatcctgatgaccctgacgacacacggatagacagacagggcaaccacaacagcaatgtgctcgcggcccaacgcaggcaggcacagaggccatgagagagagtagaaaggaatactagccgaataggaatagtagagtactacaggtctacagcagcggccaaaagagcaggatcctgcaaatcttctccgctgcacgcctaattatccccatcaccatctcattctcacccacctatggccttgtcgcttgctgttctgcctccataatcatcatcatcttcttgctaatactactctattactagctgatgagcttgttaatggcactttaattagtctaaagcaaaaccaccacattattagagcaagtttaatagtataaccca…
>NAc-LOC_Os01g65900 || chr01 - Upslk
tctggtgtttgtgttgctttgcatgtagaggagcgcagggctttgggggctttgggatgttacaacatagaaggggaaagggaaatcttctctttttttttgtgcagtgttagtgattacatcatgtttcttggctgatgctgtctgtgtggattggaggtttatacctccagaaaatcaggttcatgaaccacggcaatttgatcggatatcggtagtatgatcatagcttgaacgggaccctgtaaagatttttttttcttttttcggggtatgtcgtgctggtgaggttttacaccaatattttatttgtggcgcgtatgagctgtactttatctcggtattttctggtgtttgtattcttgaatgtggtttttgcgttctagtcagcttgattaa…
>NAc-LOC_Os02g39360 || chr02 + Upslk
aattttttcagcggaggcttaaaaaagccagaaacttgatcatttatcacgacagggacaccgccaatctgaccgataatccttgcaataatgacccagcaccaacctaaatcaccccagcttggtttatcgccccaactgcaatcctcctaaacgtacttaccacagagtcacagaccagtccaccaccaactacagttgcatcatgcactcggttcaagttgaaggaattttccactactagttcctcagtaagtcatagccacccgaaatagaaatatcgatcacgtactaatctaatccctacagtatgatactccccctatattaaaaaaacaatgcaaaaacgtcgatcacaaattcacaactaatttaatcgctagagcgcattttactcct…
>NAc-LOC_Os09g37006 || chr09 - Upslk
gaggatagatcacactcacaagaatcgtcatagagaggccatttttcagttgattttttttacgtgttcatatgtataaacctcataataatgcattccactgagggtttgtttcaggtggattgatgcacatgtatacaggattttgatgtattgactcaatagattaatgatgatactggcctatatatataattggagagagtgtgcgtttgagttcatccgtatgtaattttaacctttcaagcttcacattttagattcttttaggatatggttttacaggacataaaattaaagttaaacagagcttgtaaatccctcttgaaactagtattactgttttgacaagcttatgccattttcaacccaatcatggatgttattcctgtcacgcct…
>NAc-LOC_Os10g39130 || chr10 + Upslk
atcaatctaagcataagagcaagtataatagtaggctataagccggctaaatgctgaggtggatgagagaagcgggctgtagacttacagccggcttgagcataagaaccaagaaactctgtgagagagacaaatgggtcctatattaattgtaaagagctaactattatataggtaggctgagagaaagctacaaagaaccttatagccaataggtcggctgtattattagccttgctctaatgcagttgccagaaatgtcctaggcgggaatacctggggtgcaaatgggtgaattctttcccaccaattggcgcggtccctctgatctctctttccccataggcggaggccagctaagcggaaaggggccacctggtggtagtgttggggcggggc…
>NAc-LOC_Os02g02960 || chr02 - Upslk
tttggctttttcaacgaagtggtcaacaagtcaacgcttttttttaaggtactccatccatctctaaatgtttaacccgttgacttttttaaacatggttgaccgtttattttattaaaaaaatttaagcaattattaattcttttcctacattcattgttaaatatatttttatgtatacatatagttttacatattttacaaaagttttgaataagacaaacggtcaaacatgtttaaaagaagtcaatggcatcaaacatttagggaaggaggtagtaatagttaactattttgttagggtgtgtttagttggggaaaagaaaatttttgggtgtcacatcggacgtttgaccggatgtcggaaggggttttcggacacgaatgaaataactaatt…
>Ac-LOC_Os02g48900 || chr02 + Upslk
agttcaaagaaacttaaaaagacgaaaccaatcatcaaaaacaaacaaactaaagactgctaacctaagataaagagtacaaaattattgaattctgtttgtgaacctctgtccaaaattgacaaaaagttggataacctgtctcaagaatatggcatgcagcctttaaaagctcgtcatctttctcacacttttgtagttgtgtctaataccggagtcaatgtggtgccctgaaaactaccttagtgtcgacgctaatactgatcgatgttgcttgatggacagatgtgttcatcagtagagggctcatactgcatttttgctagataggtgcgcttaactgccagcttaattgagcctgattagccgaatccataattgtgtgcacctaaccttact…
>NAc-LOC_Os05g09020 || chr05 - Upslk
gtgccattgcgcgatattataggctagtaattttgaattttaaaaacatgattttaaatttatttaaggttttctttcaatatagcttacttttatgcatttgcttttggaccccgaataatgtagatgcaaaaaaaatacatgtaaactatttttatttggttcattcatatctttgcagattatcattataactcaaccaatcaaaaatagattcatgtatttcaaagaaaatataaaaacaataaccatggtaacaaatatggacatgttcagtaaatgggttataaaaggtgggattgtgatagggtaatgaacagagggttgggatgaaattaagcatgaaaaatgaatggccagtacttaaatatacccttcagtgggtgtgatattatttcc…
>NAc-LOC_Os02g43150 || chr02 + Upslk
tctaatttgtgataaactaattatatcccctttgttttttcacaacgaatcttttttcactaaatatttgttgaaaggtaattttcaaatcttatgcaaaacttttttttacaataaatctttttttattttaatgaaataatgttttattttcaaaaattcataacaaatatttagtaatttattccttattggttttcacaactcaaataatttacacataaaacatttctagcttttaacaatataacaaggacaataaagtaatttctacaataactaacggtcaaactaatggtcaactaacggaatgggtatgtaagggatccaaataaaaactcaggggtatataagagatcaaacaaatttcaggggcgtagaagggattgggtgaaatta…
>Ac-LOC_Os01g52750 || chr01 - Upslk
ttcttgtcaaagataggtgataggcactgctaagtgacgagggaccagcggccatatcactctgagtgactcctccatgtttttatccactgaacaatgcccggtgatcagcccggataatagatagagagccttcgtatcgggtcaactatacatagacacgcatgccagtatggcacatatagaaggagacgacgaaccggtcggtttccatctatccaaacaccgatcagccaaaccaaaccgtctccgatcgtagctttgcgagcgtgcggcgtgcctgacgctggacaaaaagggcgatgtggacgcccaaagagaagtatgtgcaataggagacgccgagacgtacgtgctcggcgtcgagccatcgtattcgtattccaatacggccgatgc…
>NAc-LOC_Os01g57580 || chr01 - Upslk
cacaaacacaaaagcccggtgctgtcaacttctattaaggagtcaatgatcattctgtttacactgacgtaccagcagaccaagcaacgataatctcttctggtgacgtggtcatcaataccttaaattgctaccaaaatatttagttttaagatagggtcaaaactcacaatattgggacatgctaatggtatattgctaagatgttgttatctccccatcccagatgtttgtctcctctttgctaacttcatcagaagataaacatatcactgagtgaattagtagagcataatcagatagttcattttttttcagattgtttatcggatattgaaatagattatttgcttcactcttccaaaaagaaaaaaacgttttcttaaaaactttctattg…
>NAc-LOC_Os02g02870 || chr02 - Upslk
tcatttgactatagtgtaaattgcaagtgctcaaagtgtcacgtgtatcggtacccggcaggtcaatgacagacctaggtcatgagccacttaggccatgggtcggacctaggcctaaaaccccatataaaccatgcattttcacaaatgtaaaaagacatgtcttggctcaacatgcattgagttagcctaagaccttggttaaacctgagtccgacctgcaacgggtagttattgcccgcacatatacagtatagagagaatcttgtacctacggataggtgggattgcgattttctaacatggagtcagaaggacatggtaattgacatgtgagcctcaccgttcacggatccatatatcagtgactatgtgggaggatactgtttcgaataggta…
>Ac-LOC_Os03g12680 || chr03 - Upslk
atcattcactgtagcctgcaggtcactatctgaatctctgaatttcgtaagatccactatagttaattcggtagttgaacttcggtcgaagtgggattaagcgcttcttaattattttgggccccaaagtttctctcagactctgacggctgaaaagattattacactgtcgatcgagaattcgagattgtagcgaattgacaacctgatgaagggatcgatcgatagtgaggtgtgcaatggacacaggaatggcgggccgtcggtttgttgagatggcctctctcccgtcggatactgtcggtagtagctttttgccgtgttctccgtcgccgtaagatggtgtcgtccatgtgaatgaacactgaagaatgaagatctgaagtgaccgtgtagcgg…
>NAc-LOC_Os11g03110 || chr11 + Upslk
tggggatgcctcaatgaggagggagaagagattgaggaagagaaagaagaacaagaagaaagcaatagaggctgacatgtggatccctttgttattttggagatgtaaatggagaggatgttggagtcaacacctagtttgattacccaaatcaaatggagagttagctatatgggtatttggagagtcaaatttagagatgctgttggagatgctctaaatttggccagttgggagaggagtttggccagtaatttaacttggccatctgagtagagagtctgttggagtgctattttctgctgaagttaccaaaatttaacttagagagtcagatggagaagctgttggagatgcttcaagtttcctccaaaatccacgtacaatgagtcattccat…
>NAc-LOC_Os02g34680 || chr02 + Upslk
cttatccaggggcgggcccactataattcgtgggtattcaaatgaatacccaagatttttgaacaaaaaatacatatatgaagtatatattccatatatgtatatataggaaaaaagaaaaatacctatacccattcaaaacttaaaagaagcccaaactgaaccctcccaccacccaccattttaggtccattgacccaatagcaaataaaagcccacatttctaaccctatttcttctcctcacctccccttcccatcccaaccggccaaccctccccaccccagccgccggccgccaggcgccctgcccaggccgacgtgcacgcgccggtgccttgcgccgtcaccgtgccagcccagccgcctgcgcgcaaacttttatttctgctaaaagttt…
>NAc-LOC_Os02g57540 || chr02 - Upslk
ataattaatcactaattcaccattttgaaatacggtatcgctgattggttcagcgagattgcacggtctcgctctttcatttcgcgcgaccgcacggtctcacgcttcccccgcgcgataccgcccgcgacgtcacgccacttcactttcgcgtaatggttgtgcgagatcaacggtatatttttgcaaaaagctttgaatcctgaatatttctaaaaataaaatgaatggaacagtatattttcgaatttaattcggtgatgaggcggctggtcagttggtcttgtgttttgggctttttcggcccgtctagtagcccatgggctatggcggattatttgctcggcccaataaagcccattaaaagcggagctaacctagggtttgtgagcaaggacg…
>NAc-LOC_Os02g02960 || chr02 - Upslk
tttggctttttcaacgaagtggtcaacaagtcaacgcttttttttaaggtactccatccatctctaaatgtttaacccgttgacttttttaaacatggttgaccgtttattttattaaaaaaatttaagcaattattaattcttttcctacattcattgttaaatatatttttatgtatacatatagttttacatattttacaaaagttttgaataagacaaacggtcaaacatgtttaaaagaagtcaatggcatcaaacatttagggaaggaggtagtaatagttaactattttgttagggtgtgtttagttggggaaaagaaaatttttgggtgtcacatcggacgtttgaccggatgtcggaaggggttttcggacacgaatgaaataactaatt…
>Ac-LOC_Os02g02970 || chr02 + Upslk
accaatcagcaagcgactgaccttgctcacctgctccgccgccgccgccgccgatcacttcagaaggggatgcgagagaagcaaagaaaaccctagtaaactttttgtagattgcaccctgggttcaaatgaaaatacaattttacaattcagtccacctctaaaaaagggacatttaactccatgccacttttaagatgtagcaattaattattagttattcattgtctatgatacgtgggtctaatggcaaataatttagcaccactagtaagagagtaagggcccgtttagttctcaaaaagtttttcccaaaaacatcacatcgaatctttgcacacatgcatggagtattaaatataaataaaaagaaaaactaattgcacagttatgggagaa…
>NAc-LOC_Os02g45200 || chr02 - Upslk
atcgatatagtaagagttgtacatcatatattcatgtctaatgatctctacagtcattcatatatgaaatacgttgtatctcatttgtgaaaatagattccaatagttgtacatcaaatctaattctgttttttataaatcgattgtatacaaaacacaaacacatactatatggaaacaaaagctcagagttgtatatcaactctaattctacagcttcgtgtaaaattacctaggaaagtcagctggtccctcttaaaaatttccttgacatagttccgaacatcatgtaatcacttcacctaaaagcaggtagcactgatgagccaagtcatatttaaaagcgcaatgaatttgatcctgcccgttgctgttgagagctgatctgtacccctcctc…
>NAc-LOC_Os02g02960 || chr02 - Upslk
tttggctttttcaacgaagtggtcaacaagtcaacgcttttttttaaggtactccatccatctctaaatgtttaacccgttgacttttttaaacatggttgaccgtttattttattaaaaaaatttaagcaattattaattcttttcctacattcattgttaaatatatttttatgtatacatatagttttacatattttacaaaagttttgaataagacaaacggtcaaacatgtttaaaagaagtcaatggcatcaaacatttagggaaggaggtagtaatagttaactattttgttagggtgtgtttagttggggaaaagaaaatttttgggtgtcacatcggacgtttgaccggatgtcggaaggggttttcggacacgaatgaaataactaatt…
>NAc-LOC_Os07g39480 || chr07 - Upslk
ttctaacaatccagattataataatcataaactgaatcaaacaggacctaaatctcttcaaatgacacgacatctttacaaatgagagacgtctaaaattgttcaattgcatggaaggcacatacacatatcccactatagatataaatcacgcccctctaaaaaatggaagccatatatactatttcttttattcttacactaaactatggtcgtaattttaaaatatgaataaaatcttatcataaatgacaaaatatctatgacagggagtattaggcaccagcattcaaatatttcccttctatatgacgaaacaaatttaaccgcatgtagaaagtaaaaaacattcgcaatatggcctcttgcattcaatttagattcaccactcctcaggtt…
>NAc-LOC_Os05g49030 || chr05 + Upslk
gaagcggaagacagtggatgggacgaggagctcccctgtgctcggccgccaccaccgccgtacccctgcgggtggccgacgatgctaggagaggcaccaccggcgggagaaggggaagaggcagaggcagagattgtttcttggtcgccggctgcctccccctccctcccaaacttgctggccgccgcgctcgctcaccgctgctccgccgccgcactcgcgctccgctactctgtccgcggcctgctcgcgctccactgctcggcccaccgtcgcactcgcgccttccgctgctccgttgccgcgctcgccctccgctgcgccgcctgcatccgtgctcgccgctccgccgccgcactccgctccgccgccacgctccgccacctccgctccgacgct…
>NAc-LOC_Os05g51690 || chr05 + Upslk
ggacacgttagtatgtactcccttcttcctaaattgatcatcatataagtttatgcaccaagaccgaggacaatttaaatcacatcaatcaagacaccatgcacacattctcccacaatgtatgcatcgattaaaaccccatgccgattacatcttagcatgcacacattctctcatactgcattaattgtattccgatgaaatccgtgtccatacagttatatgatgatcaatttgagaaattttggattctattacatgatgatgatcaatttaggaaggagagagtaataacgtaagtgaaggatccaggtccgtaggagcggtgtagtttgagtaatataatagttaataggagtaactctcataaagagaagaagtggtaaagtaatttgaggt…
>Ac-LOC_Os01g70270 || chr01 + Upslk
gtgtttaagcgcgcaatactacaactaattaagaagtcttttgagctactccaccggacaattatcgtggactaattttttgatgcctccatttattataaaagtactatttctattgtagtactgcttagggctaaacacactttaaccgtttatcgctttatcaaattttaaaagttctataagttttttctcttaaaactataataaaatttggcaaaaggcatgaaagtaaacaaaaccaacactaaaatgtgcttaaattttcgtatggttgattcggtgaacaagtccttgttaacttgatctcagcatactagtatcacttatctcctcctgtggcatacatgttagggtgacacaccactgcttgcccgtgtgttacgcaacagagaagag…
>NAc-LOC_Os08g34380 || chr08 - Upslk
atctatccctgttgtggcgctgctgcccatggtgacctcctgcttggtggtaacatctcttaaattctttcttggttcaatttttgaacttttttgttcaattctcttcgccttcgatcataaacaacattctctcttcacttaggaacccatgcattgaaagacacctaggggtctgtttggctcaactccagctctatctctctggaagctggagcttagccaaacagtttcagctccacctaaaataggagcggagctggatggagctctctcacaaaatgaactagagagtgctaggtttaggctcctccacagcttcactgcagaccaacctcctaaagctaaatttggaagttgtagctctgccaaacaaaccgctagacttcatcctcgctc…
>NAc-LOC_Os06g16390 || chr06 + Upslk
ggggtgggacggaggaggagcagaggcggcgcagggggacgaggatgcaggaggtgggccagcgagggaggagcctggaaggtgaggtagcggtggcggtgagggcggggagaggaaggcagcggctcgaaggtggagtgcggtggtggcgcgcaaggtcgcctcctactgcccacctcgctcacctgcgggaagagaagatgaagagaggcgggagggtagaagagagaagtgaggatgaagaagcagagagagaagggagagggaagaagggaggtgaggttgacatgtggggtccatgtgtgcctcatcatttttaattattttttaactgacatgtggggctatgatttttattatttttccgggatcaaattgtcacgtaaacgccacgtggga…
>NAc-LOC_Os11g47460 || chr11 - Upslk
agacagatgtacattattttaaacagcgcaccgttatggaagcaggtagctacctcaatatagtacctgccatagcgctttcatggttcctctttagaacttgcaggcatcttatcagtagtataatcagtaccacagacatcagtcacaagtcaatacaggtccacgaaagcctcctcatccgttgctcatgtagtagcagcattgggaggactcctttttacaaggtaagataagtggcacagtgtgcatttgcattgaaggcgtgttcataagagacattttgtgagcttagaaaaatggctgacagaaaggcaaatgcttttctaatccagaagaaataaaatacagaagtatccagagaaagactttgatgtgctacatgcctgtgaaatgaat…
>NAc-LOC_Os01g32770 || chr01 - Upslk
gccacgcgctgcgctgtgctgccccgcgcggcccgcctcctcctcctcgcctctcgggcacgcaccactgaccaccctcctttccctgcgccgtggggtccactgccccccggagtcttggatctgttcgctctcttcacgccaactgtcagaggacagaggttaatcataaacacaactgcacagtaactagtactactagccacgatttttaccgtgcttttaaagatttattttttacagagtagaatgattggagaagggaggaaaaaagtggagccggagtactagtttctttgcagaatcctttttttttgcgggggttctttgcagaatctgagtcatcgccacgtcaaacaacctgcggtttactgtaaaatcaacggacggccgggccgt…
>NAc-LOC_Os02g39360 || chr02 + Upslk
aattttttcagcggaggcttaaaaaagccagaaacttgatcatttatcacgacagggacaccgccaatctgaccgataatccttgcaataatgacccagcaccaacctaaatcaccccagcttggtttatcgccccaactgcaatcctcctaaacgtacttaccacagagtcacagaccagtccaccaccaactacagttgcatcatgcactcggttcaagttgaaggaattttccactactagttcctcagtaagtcatagccacccgaaatagaaatatcgatcacgtactaatctaatccctacagtatgatactccccctatattaaaaaaacaatgcaaaaacgtcgatcacaaattcacaactaatttaatcgctagagcgcattttactcct…
>NAc-LOC_Os07g33240 || chr07 + Upslk
tagcacccccgacgtgtcttgtcagatcgtgatttgctctgacgcgccaaatgctaaaaagctcagaaatatttcaattttcatgcgagatttcagaatttttcttacagcgattggcagaatagagaaacaacatactggaaaattgaagtcaaaactcaaagtcgctctgaattcttatgttttgacttcaattcagaatgtttcttacagcgattggcagaatacgcaatctgtatccatggagcctccatggaacataggaattttcatgttcacagttcacacgtccattactttgaaattcctccattcaaagaggtctgactcgacgaggacttgtaatattgtggtatgatgtttgagatagatttcagctcaagatgtttgagatagatt…
>NAc-LOC_Os09g32510 || chr09 - Upslk
aggcccaagcactgagacaaagcgacacacggtcctgttcgaaggagctagacatcattagacatattattagcaggatcattaaaacaaattatttattctatactttttaaaaaatatttttaaaaattatcttaccatattatttagataaattgttttaactattattaagtttacttttaatatttaaattaaacctataatcaagcagatgatttatacaacaataatccactggataatttaaagcaaacatgacactagaaacagctagcaagtaaccagtttggtgataataaaaaaaataccgagttttctatttttaactagtaatttaatttttaattccatagctattgtatatttagaaaaatctaataaaaaaattagactatt…
>NAc-LOC_Os10g32870 || chr10 - Upslk
atccttatatgtgatcaaattttaattcaaagatcaaactatggccgttggatataaatcggatggtggatgaaatatgttctggcatgggctgaaattgtcgagtggatcagtaatgggcctcgtgtgggcctcaactaaaaccctaacaaagagagaggcgcagccatcccactcacagacacacaacaagtcgattcgatccatcccggaggatcctccgccgccgccgtcccggagcgccgccgccgccgccgtcgtaccggaggtaccactccctcccctctcacatagcagccccccttcccgtcttcacctaggtcggattagctcgtggtgctctccctctctcctcgttggttctagttactctggtggtttagggcgtagagggtgtgg…
>NAc-LOC_Os01g44390 || chr01 + Upslk
gtgacaatatattcgatgctattttgtgggtggaattgaaagaagggtcgtctcttgactagcagtgtcaattgaccagtttgaactagatgatcaaaaagtgaacaatagggatcaattaaacattaaatattataaagttaccaaatagatcggaaagaagttacaacaatgctaatgaagaaattaagtttttgaagaaaactacactaaagtatacctctaattaaagaggaaagcaccgaaaccctgtcacaagccgatgtgcaccatgtaaagccacgacagaaagaagaagtccgtgggaatagggtactcatactccacctgtgaatagtggcagaggggcagaggtcaataatgaccctgggacaagtgcgcgtgtggtctccgtttgca…
>NAc-LOC_Os03g16600 || chr03 - Upslk
tacattaaattttataaaagtaggggacaaatgcatcgaacttcagaaccccaagctctcatccatgccagaaaaaaatgggggctctgttaagggtagaggggtagggcggattgagtcttccgatatctaagttggaccagcgttgcctgtgtaagtgagccaatttaccgaccataatgttaaatccataactactctataaattatagtaactaataaataacccaaccttgctatacgtacgactcctccgtccgaccagtgtgtacgactggaacggctgagcacgtcgctacgcacagcttctgcctgaatttcgtcaagctaaatccaatgcttgctgtcttaatattctgtttttgtgcatatacacacaaaaaaagtacagtgacatca…
>NAc-LOC_Os04g48800 || chr04 + Upslk
aggcaagcagcggccgcgcgcatcgcgacggcgccagcggtcagccgcgggcagggcgacggctacagacggcggtggcgcggctccagatctggtacgcctctcgatctccactctcactccaccctccctctccaccgtccgctgactcaccttcgccggccggcgacgacggcgatggaggggaggtcgcgctggaggtgaggtcgcgtcgcggaagtccggatgggggcgggagaggcggctgttgcaaaatggcgtgaggagagagacactccatttttgcctcttctctctcctaatttggcgcatccgccacttttggagggcctgttagcgtatctgctggagctgatttttccccttttatacggcaaatgaaggatggatgaccggtta…
>Ac-LOC_Os02g38980 || chr02 - Upslk
cctcaaggtcactgacaggtggtcccgagctatagtaggccccacacgtcatcctcagttcgggtaggaatccgcgtccgcgcgcggaccttctcgaagaaagtcaaagcgcgccccgctccacgtcacgtcggcccgggtggggcccacgcccagatctaacccctggtccgtccgatccccgcgaagccgacggcccggatccgacccgcggcctcacccccgcctataaataccgcccgcgagggcgtccgcccctcgcgcgtcacagtctcgcatcgcttcgcttcccagtttcgggtctctcgcttcccccgcgcggatctccacttcggctctccccggctcggctcggctccctccacctcggctcggctcaagtcgagtcgcttcgcgaag…
>NAc-LOC_Os09g28210 || chr09 + Upslk
gctggtaaaactttcctctttcatatcaatcaaatcgataatctttgagcaattctctgttttacctcgagcttgatgacacagcaccaccaaaccaatcgacatggctggctagataaacgcgttgtttgtggaaaaagagcagaacggttcagcgaacacaagcccaaagagaatccatcaatccgattcggagctaggctatgccccactgtcctccttttcgaagccagctatgctccacttcagatacgtggacagcaacgtgtgcaaggacacgtgtcaggctatcgtgaacggataattcctcgcggctaatatttaacgagctaggagatgttgtcgttgatctctgcggaataggttggattaggttcagtgccaagaaaaaggtttaat…
>Ac-LOC_Os02g10490 || chr02 - Upslk
atcataaacgcaaaactccaggagtgtgacacctaaaccaccacaaattttatattaaaaaattacagaaggaaattctatagatgctgctgaaaatattttggctttttttttttgcaaacatccgtgagaaatattttgtttgatacccaggaaaattgagaaaagagagttttataaaaatttgcaagagaacatttaggctcagtttagaacatactattcaacagattattcactcgattgtatggacaaattgaatatttataaaagtaaacttatcgatagcttagaaccagtgttctaaccaatacaacagtagatgaaagcagggttcacaaactttccggatcgagtcaaaaacataaaccactcgatttttcaatcaagttaacaaaa…
>NAc-LOC_Os06g49490 || chr06 + Upslk
tgaagctgagggccagcagagtgggtcaccgaagagcaaagttgtcatcgcggacagcggcgaactgccgatgtaatgagctgaaatgatgtttcactgaagctactgctactgcttctcgttgtagaactgttattagctgctctgttttgctatgcttctaccccgaatctggttggagtaaatttctgttagactataacagcgtgcttatatcgcctcttagttgtgggcgatttggagtgaactagcataaaaaggtcgaaactttacttaagtcgtcttcttgttctaagtcgaattatactttgaagtgacttgcttactgttgagcgcttgatctgcgtctagttcagacgaagatattctagattcattgaactgcaacagactaaaaaa…
>NAc-LOC_Os10g39030 || chr10 - Upslk
cacttgttttggcatcctgtcgaatgataaaaaaaaatacacttactgtaataccgtatgtatttttttctcatatatctagcacacatcatgtatgcgggtgaggccccgaaatgttcccggaggaaattttgcgtttagccatcaattgatctattcatggaaaaaatgtgcaaattttgaaattggttttgtgttaaattaagtttggctcagaacatcctaaattttggattttggtcccttcatttctcttcattgcaaaatgtaaatcaaaaccctacctatgtcagattgagatcctccatcttcgaaatctttatacccttatcacttatatatgagtctagggctcatcgggcctatatatcaatgacaaaatcatgtgactttaaaagt…

## Sheet: TIGR-FG-Distance-Subset2
>Ac-LOC_Os07g39820 || chr07 + Distance
aaattactttgttggtgcaggcagagttgtcactctttttggcttcacagatatcaatgacctcagaggtttcctgttttccatcttctataggagcttctccagtttttatttctttcgcttcaaagctataccatggtcttgatgattttttcactgttgctggcaaaaatttggagaggagttcactggtttgctgtgcttgatctgactcgctttcattttcagttagtggagatatggattcaacaactggaatctcaacttggcaagaatagctacaagaggagcctttaggattgactgtgattcttcctagtcttctacctttgtgtaattcacacctcttccttccttgtactggatggtcaagacaagaggagccatcttccagcatca…
>Ac-LOC_Os02g37100 || chr02 + Distance
agaaaagaagcacgtacgccaagattggagttcagttc
>Ac-LOC_Os02g48900 || chr02 + Distance
atggcgctgcatcttcttcacctgcttgccttctccctgctcttcgcagtggcgacccctatcagggacatcaccgatgtgtgctcgtcacagatcaagggtatcaataatcctccttgtcttaattagttagctttctcttgattcatgctgttaattatgtctggtttctgcaagtagatgaaagatatgtgctttgttgacatatccataacagtacagcttactactgagtttacatagcgctagccaattgagtagaaagactgaaagagcaagagtaccaattaaagcacctataagtaggatttgaagaaccaatttcagtttgcagtcaaaatagcatcacatcagcttgaggcaccacttccttttttctagcctggagtctttgcttgt…
>Ac-LOC_Os02g37109 || chr02 + Distance
agaaaagaagcacgtacgccaagattggagttcagttcatgttcatcatgagttgccgaaggacttcgagtcttcttgtgatcgccttggtcatctccttgctcttacttgaccgtcccattgctcacgcacgccattgtaagttcatattcatctttgcagcaattaattgttaccatagtttttctctgagaaaagcaccatgaaatttgtggcaggagcatttccctttttctttcttcgtatgttcaactattgttgattttaaccagtattactatcttttttgcagtgaagaacacgtccatgtcgagccgtggttcatcaacagaaagaggattagaagattcaaagaagaagctcgatgaggagaagaccaagaaggttgaagccgtgcaa…
>Ac-LOC_Os08g42440 || chr08 - Distance
atgaaggatggtggtggaggaggagggagggggcagcagcagcagtggccttgcgactactgcggggaggcggcggcggcgctgcactgcagggcggacgccgcgaggctgtgcgtcgcctgcgaccgccacgtgcacgccgccaacgcgctctcgcggaagcacgtccgcgccccgctctgcgccgcctgcgccgccaggccggccgccgcgcgcgtcgcctccgcctcggcgccggcgttcctgtgcgcggactgcgacaccgggtgcggcggcgacgacggcgcggccttgcgggtgcccgtcgaggggttctccgggtgccccgccgccgccgagctcgccgcgtcgtgggggctcgacctccccggcggctgcggcggcgaggaggaggaggcc…
>Ac-LOC_Os01g65420 || chr01 - Distance
atgaacgccttcttcacgtcgctggcgagagggctggacgacctgagcagcggcggcgggctgtcgtcgctgccggcgctgctgcgggcggcggcgctgctcagggggctgcactcgcagctcacgctgctggtggggcagctccacctgccgcccggtgggcggtggctcgacgagtacatggacgagaccgcgcggctctgggaggcttgcctcgccgtcaaggtcggccttgccgccgtcgagcggtattgcgctgccgcgtcttgtgctgcggccgccatggatgactggctccaggacccttcccctctctccactcgccaggttggttggttgcgaaacgtgtttgtttctgtgctgcgacacgccattagtggttcttgctctgtttgtgtg…
>Ac-LOC_Os01g10504 || chr01 - Distance
atgatgaacatgatggtaaattctggctttcttgcttttggataaattttgcttcctttcttaacttgagcacaagcttgtgttatatgtggtgtggaatcttggttgccatgttgtgaggatttagctagagagtcaagaaagaggaatatatgctttatgtagataggagtaggatctctgggtctttaaacatcaccatgacaagcaaagataagaacaggagagcagttcttgattattatttttcttctcatcaagaaattaagccggagatagacatggcagctgcacgcagtgattcacttcttgatttcttgatttgggttgttgcgtttgtgtccagaccgatctgagctgcgggccatcgtcgatgacggagctgaccgcggcagcggc…
>Ac-LOC_Os11g07050 || chr11 - Distance
atggcgtcggcggcggcggagggggaggaggccccgatcgcggcgttcgcggtgtccaaggggggagtcgtgctgaagaacatcttcctcaacgcgcccccgtcgccgctgcctgtggaggaggcggcgcgggggcggggtggggaggaggaggatccgccggtgatgttcgggcggcacccggagtgccacgtcctcgtcgaccaccccagcgtcagcaggttccacctcgaggtccgctcccgccgccgccagcggcggatcaccgtcaccgacctctcctccggtgagattccgctcctcccccgcgcctctcgctccgcctctccctcgatctccctgtgcgcgtggctggttttgattgaggcttcatttggggatttttggtggacgcgtgcg…
>Ac-LOC_Os01g61830 || chr01 + Distance
gagcaaggagagacacaccagagaccttgacgaccttgaatcggacaccaggaatatctcccacagcatggcccttacgaccaaatccagcaatcaacacctcatcctggataatgacatgagaagtaagtacaggtgacagagcaaacattcgagaaagtgcaggatgaagaatgtacattttcctcaatgaagttcaggcaaccgtcattgggcacaaaggcagcaatcttcttcccattcttcacaagctgcacacgagcacacttacggatggcagagttgggctgcttggcctcaataccactgcaatagagccatcaaatttctcacattagcataaactcacaaggcaaagggtgacaaaaccatattatagtttctacatacatcttctcc…
>Ac-LOC_Os05g02420 || chr05 + Distance
gctttacttactgaaactttgtgaaccaacctctctgttgtctgaagactgaagctgatcgaaatctgaagcaagcttgagatgtatgactctccaatggagaagaagcacacccaggaggagtatttataggctggatatcatctcagctcactgtgataaatgcaacataaactaattgaccaatggcagtagtagtaaccagttggtgattaaacaaagcacaagttggctttatgagaagccaagaaccagtttaccttttgctttttattactaatctgttgcaagaaagagtcactactctgtgagaggaatactaataactatattattctacattgattcgatcatgaattgtaagagctagctatagctagcaatgcatgatgcatctgc…
>Ac-LOC_Os09g21180 || chr09 - Distance
atggcggcttcgtcggaggtgtcgatcgacccagatcagtggttctatatatatagcttggaacgcgttgcttacgtgtgtgaacgtgtaggctcaccggtgatggaggaggccgagctgcggcggcggcggcggaagaggccgttcctgacgacgacgcacgacgagctggagctccagatggaggacctcgtcgacgagctgtacggcgtcgacgagcaggggtcgtcgtcagcggcggcgaggaagcggcggctgacagcggagcaggtgcgagcgctggagcggagcttcgaggaggagaagcggaagctggagccggagcggaagagcgagctggcgcggcgtctcgggatcgcgccgcggcaggtggccgtgtggttccagaaccgccgcgcg…
>Ac-LOC_Os05g07040 || chr05 - Distance
atggacgcatcctaccgccgcgacggccgcggaggcggcggcggcgggggcggcggcggttccgcccctcgctccgtcgaggacatcttcaaggacttccgcgcccgccgcaccgccatcctccgcgccctcacccacggtacgcccgccgttgaaccctccctctccccacgaaaccctaaccctaaccctgaccctgactccccttctccgcttgtgcttcgtcgcagacgtcgaggatttctacgcgcagtgcgatccaggtgagctatttcacgtcgcgatctctttgttgtgatgctggtgctcgagcgaggtggggtggggggattgaaatcggggtggttttggtcgggcagagaaggagaatctgtgcctgtacgggtacgcgaacgaggc…
>Ac-LOC_Os11g29340 || chr11 + Distance
cccatgtgcatttcacatcttaccattttgtctccaaatcatcatacggacctcctttttttttgccacttatcaccaaaaaaaacgtccaaattgtttcggtgttgtccttatcaaccgagaaattcgtatatatatatatgccatcggaaaaaaaaaaaaacgttgatttcactaccataccatgtcaaatgtgcttcgataaaatatctcgatcaaacgaagggtattcgctagcttgaaatgccattgtggacagtattgcccttgtatatgcttcctcccccctccaacgctagctggccattggtcgccgtcggctccggctgcagctcacgccgcccaccaccatctccgatgaacacccactgcacgggctccagcaacaaggctagctag…
>Ac-LOC_Os01g70270 || chr01 + Distance
gccggggggctctcattcccaaccccgctttccacatttccaaatctagacgtgctttgcttcgccggaaatccaacccacttgctcccaccctaagccccttccaaacacgaaaatttttttatcccgtctcatgtaccgtttcagtataagggtaacggtgggtttccatatttaatgtttgattattcgttttattttaaaaaatataattaatatttttattgttattagatgataaaacattaatatactttatgtgtgactgattttttaagaaaagtttataatttttcaaataagacggacgattaaacgttagatatgaaaacttacaaacacacttatattaggacggagatagtatgatgtatacaaaatcttggatgacgtttgtgt…
>Ac-LOC_Os03g07920 || chr03 - Distance
tcct
>Ac-LOC_Os01g46870 || chr01 - Distance
gcgcaaacttggtgagaccgccggtcggctgggcaccacccgcgggtggcgtttgtcacagcccaaacagcacgggccacgggctggtgacggcacgtcgtcgtagtaatcaatatagccatcatcatcatcccatgcccgcgcgttctactgcgtccgtaacttccccacttgcgcgctgcggccactgtgcccagacacagccgcagcggggcagcctgcaacgtaggtgcggacgtgcggtgcggtgcagagacgacacacaggccgcgacccgcgagcgggtggatggatcgggagttacagccagccaattcatgagcaggtaaattgtcgcgagtcacgcacccacccggcgagccacggatggacgcaggcgagccgacgccctcggggtaa…
>Ac-LOC_Os03g12680 || chr03 - Distance
atggacgccaccggaccaccgccgccgccgaccgcagtaggctccgacgtcgacggcggcaccggctccggcggcgcgaggacgacgaccttcttcggactgtccacgtccgccttggtggcggcgggggcggcagcgctggtcctcgtcgtcgtcctcgtggcggccggcaccgccaggctctgcgcgcggcggcggcggggcgcgaagcacctgtcgatgtcgcgcgtcgagcacgcgccctcctccggctcgctccgccaggcgtcgtcgtcgtccgctcccaaggagaaggaccacgcggaggccggggcgggcaccggcaccggcacgagctcctccgacgtggccagctcgtcggccgcggccagctacctggagtcgccggtgaggcggaag…
>Ac-LOC_Os04g48760 || chr04 + Distance
atgccgccgccgccaaggctgctgttcttgctcgtcatgctgctggtggtcgcggcgcccggcgcgccggtgttcggggcgaacgcgccgccggaggtgaaggcggagatcgacgcgctactcatgttccggagcgggctgcgcgacccttacgccgccatgtccgggtggaacgcgtcctcgccgtccgcgccctgctcctggcgcggcgtggcgtgtgcggccggcaccggccgcgtcgtcgagctggcgctcccgaaactccgcctgtccggcgccatctccccggcgctgtcatcgctcgtatacctcgagaagctcagcctccgctccaactcgctctccggcaccatcccgggttcctctcccgcatctcctccctccgcgccgtctacctcc…
>Ac-LOC_Os08g33750 || chr08 - Distance
atgtcgtcgcagcagcagcacgccggtgaggcccccgcctccgccgccgccgctgcccgggcgcggctcaggtggaccgggcagctgcacgagcggttcgtcctcgccgtggcggagctcggcggcgcggacagtaagccccacccccgcgccttcttgcttcttcttcctcctctgacatcattgatcatgggcatggctgatcgatcggctttgtttcttggcgccattgcaggggcgacgcccaagtccgtgctgagggccatggccgtgccggggctcaccttgtaccacctcaagagccacctccaggtgcgtgcgtgcgtgcgtcacgccgccggcgagctctctccggcagccgatcagcttctcgcaaactctgtctgcatcggttcttgg…
>Ac-LOC_Os05g40410 || chr05 + Distance
atggaggcgcggcggatctcggcgagcccgcggccgtgcagcgggaggagggtggtggcgaggaagaggccgaggcacgaggcggcggtgaacagcgtgcggaagctgcagcggcgggagatcagctcctgccgcgaccgggccttctccatgagcgccgcgcaggagcgcttccgcaacatacagctccaggttcgcccgcacgcgtccttgcccttgccctaccgtttctagcttcgtttcgatttttttcttttttgttcgcgtgctcctgcggcgaggtagttttttcgttcgccgtgtgtggggaatttgtggctctgggagagcgtgcttggcttcgttttagccgatttgtggtcgggatgggttgccacgattgactaattacttcgcatg…
>Ac-LOC_Os08g36774 || chr08 - Distance
atggcgagctccggggaggaagggcgggtggtggtggacctccgctcggcggcggagtcggcgggcggcggcggcggcgacgaggaggcccacgccgcgccgctccacgagatcgagtccctttgcatgcgctgcggcgacaacgtaagggcctctaagtttggtgtagcttcttcgctcggtttttgcttgtggcgagggtgctgagacctgcgtgcgatttttctgtggccagggcaccacgaggcttctgatgaccatgattccgcacttccgggaggtgagattagattagctctcgtgccattctcattggtggctgaactgactgctgcttgttctcattcgagagcggtgtcgaattcacgtttgtaaatctgcaggtggttctgatggctt…
>Ac-LOC_Os11g47870 || chr11 + Distance
cgcccacacgatgtcattgaaaggcaagtttaatatgatcaaaattttgttaagtaagaagttaaattgttttgttggttgtagattgaaagataaaaatatattcctaatttttcttgcatttggagataattttatggttaaataatactataaatatcaaatattacatatgaggtatagaaattatcaagacatcaagatcaaggtcagtatttggcagcctgtaatgttcgatcatcaattctcgaccatattctatctaagaattaattcacatttgcagggctaaaaaaataccacatttaatcaaaagaaaacaaacatattaccaagggacggcaaataaggcggcattcaacgacggcttgcaggaattttaaaaaaattataaaaaaa…
>Ac-LOC_Os02g04680 || chr02 + Distance
gtgtgatgtgagtccttgcatttagctatcaaaggaaatctcctttcgtggtcaagctttaggtggagtttgatgagttcggctgggcttcatttattcccaaagatttgagctcttgatgctgctttaatagttcagagattccagcgtccttcacttcttgcagctcaggaaaggattcgatctttgagcttctagtgtttcttggagctttgctcttcgtgttcatcgatcccaaaatcccccttttttgctggtttctttagcttgcctgatcaatcatcccaagatctgagcagaatgggttcttcttggtggtggcatggaagggcggcggcggcggtggcgtgttgggtgtggctggcggcggcggcggcggtgggggtggaggcgataggg…
>Ac-LOC_Os11g05160 || chr11 + Distance
tgaagtcagtctgaaagtaggaagtatatgcattggtgccactgaaatatttagttataggctgagtgcttcaccatgaactttggtggtatggtaggaggtaaaacttgtgctttcactgcgaaacatatgaaaagccacaagtattttctgcacattgcactgaacaaatatatattctgccttatgtagttatgtacatctcaaaacaataccatcttcagtttattttctagggattgtgtttgaactgaagtagcaaatcactccaggcccagtttctgtcataaactgggtcaattccttttcttcttaatataaaacaggaacccctgtcctcctcctcgaggtttaccttggggcaaaaaaaaaaccctgaagtgtcgtaagttcaagcat…
>Ac-LOC_Os03g09070 || chr03 - Distance
acgtatttgctgcttatgcaacttattcctcagtacaggcatcaccttttagatgtccaaccgattgttcaaatgtagtagaagaaacagttactgataagtacaatacatgctgtcaattttatctccaccgagatgcaatgaaaacggcatccaggaacaaatgcaattatgcaaagtggccgtgcaggcgtgcaccgttcttcaaatacatgacattgtcaaaaccggcgcagggaccagggtgcatctcttagatctctgcatatccaatgatattatacaatgctctcgtcaaactcggagaagaagtctcaactcgctcggcgagtacctcacagtgtaattaacaaacagtaagatccagtaagatgagcgaacgaaagggacgggagtaac…
>Ac-LOC_Os08g41540 || chr08 - Distance
atggacgacgacaaggcgagcaaggggaggccgctcaaatccccccgcaaggacctggacccgctggctgcggccacgcccgatcccggatgcggcgagacggctccgccggaggtgagcaagcctaaggagaaggcggcggcgccgaccagcaacaccgaggaagggttatgcccccacttagaacgtttcgaggaagacatggcaatgttcgtatcaaggctcatggcctccaagttcaccccgagttgtcagcgtctcatgtgcgatagcaaggtggacaagagcagtatcatggtgtgcatcgactgcagcttgcctttctgcattggggacgggaccatgaacaagccgcagggacacgcccaggaacacgcccaattctacgctcatctggag…
>Ac-LOC_Os02g43970 || chr02 + Distance
atggacgactcgtcgttcggttccgagccgaccacgtcctcctcgggcggggaggcgccggcctccccgccgtccaccgcgtcgtcgtcctcagacggcgccggcggcaagaagaagcggccgcgcaaggacgggcaccacccgacgtaccgcggggtgcgcatgcggagctggggcaagtgggtgtcggagatcagggagccgcggaagaagtcgcgcatctggctgggcaccttcgccaccgccgagatggccgcgcgcgcgcacgacgtcgccgcgctcgccatcaagggccgcgccgcgcacctcaacttcccggacctcgcccacgagctgccgcgcccggccaccgcggcgcccaaggacgtccaggccgcagccgcgctcgccgccgccgcc…
>Ac-LOC_Os08g05290 || chr08 + Distance
atggccgccgccgccgtccatgtcctgcttttgctgctgcctctcgctaccatcacatccgcgtcgtcggcgccgctcccgctgctcgcgctgctgtcgctgaggtcgtcgctgggcgaccccgccggcgcgctgcggtcgtggacgtacgccgcggcggcgtccgcgggcgccaccaggtcgctggcgccgccgtggtgcgcgtggcccggggtggcgtgcgacggggcaaccggggaggtcgtcggggtcgacctgtcgcggcggaacctgtccggcaccgtgtcgcccaccgccgcgaggctgctgtccccgacgctgacgtcgctgaacctcagcgggaacgcgttcgccggcgagctcccgccggcggtgctcctgctccggcggctcgtggcg…
>Ac-LOC_Os01g66890 || chr01 + Distance
gtaactggcgacgcggtggtgccgtggtggtggtggtgcagcttctctcctcttctgaatcttctcgacttctcgtcctccctgttgcagaggcttctccggcgaggccgcgaggcttgatttcaggtgagcaagcggctgtgatttgtgtttttcgccttttgcttttgagttttcttctgccctgttaaatcccttctcttgatgtgtgtgaggagctgaactgtaattcagtcagttcagatatgtttgtgatttataggtttctgacccatgccgtgatgtttgttctgcttgagaatacttggaagttcagaaccatcctcagaattcagaaagggctttgctcttttcgctagatgcttctttaagcgtcgattcgtcatttatgcatgcttt…
>Ac-LOC_Os01g52750 || chr01 - Distance
atgggagggtcaatggccacgtcgagccttctgttcctccttgttctctcttccttctccacagcctcagctgccttcaccaagccacgccaggtaatcgatcgtcagttcatttctccggtccggctatgatggcgccgtagtctccagtctccggcctcctactttccatgaactgaatagacgaactcctctttcatctcgccattgccaataggtgtacgtggtgtacctgggcgagcatgccggagcgaaggtagaggaagaaatcctcgccggtcaccatggcctcctgctctccgtcaagggcaggtaaacaataatgcaataaatcaattatacaaaaaccatcattgacatctaattatgcgcttctcctgtagctccatcagctgtctg…
>Ac-LOC_Os01g65630 || chr01 - Distance
atgagcgggaggtcgaggccgtggccaggggacccgtcgccggcgcctccgcagccgccggtcgtcgccgcagcggcggacgcgggcggcgaggcgtcgacgtcgctcagggacttcggcacgtcgatggacgccatctcgttcgggttcgcggccaccgccatcctcgtctccatgttcctcctcatggccatcttcgagcacctcatcaagccccacgtcttcccgcccctcgccagcgcggcgctccgccccgcgcgccgccgccacggcgtctctcccgccggcaagctccggagccctcccatggtacgtagtacgtcgccaaccacttacacagagcgaaatgatccaatgttgaggtgtttgctgctctgaaattgttgcaggtggagacgg…
>Ac-LOC_Os01g51140 || chr01 - Distance
atggagaccttcggctgggccggcggcgggcagctgatgcaccacgacgacatctacttgccgcgctcggtggggtgcgggcggccgttcgagctggacgacgcgttcctgggcgcgtgcttcggcgcccagctccagtgcgacggtggcgtcggcggcggcgacggcggcgggtgtctgcagggtacctcgggatttggcgccgtggctggagacccgttggggttgctgtgctcgggggacgtgtttgcgtctgtcgccgagggcgccggcggcgcgcacgacgacggcctcctcgacgcggcgctcgccttctcccggaatcagctcgggggcgccgcctgcgacgggagcgacggcggggccgtgtcgaacggcgccatgctgtccagctacagc…
>Ac-LOC_Os09g15050 || chr09 + Distance
atgcagatactaatttgtgcaaatgcaccgccgcacttggcgttgctcgaccgccggcggtggtccccggcgtgggatcgccggcgaccagatcatcatacgcgtatgcacgctccgcgtccacgtggtaaccaaaacatccttgcaaacttttaaggcttggcactacgttttctaaaaggatttttacttatgtttttttttgtaagaattcgattttagaattactaaaaagaagcccgttcgttgcaacggatgaaaatcattttaatcttattatttttatatggtttagttaagatgaaatttactgtgggaattcacttggatacatatattttttaaaaatcaccagctgcagttaggagtccattcgtctaaggttagtatgcgagtttt…
>Ac-LOC_Os06g49040 || chr06 + Distance
caaaggaaggagtagtcactggccaccaatgatttgcagtagtaacagatataggtcttaggcctccctgagaggctgagagagagagagagagagagagagagagagagagatttggtgttggataggagaagagagtggagacagtgggggtgagaggattggaagcatccagattctgaatctcctgcaagcctacttcctgttatcttctttgggctttcaggtgaggctgagatttcaaagatccatccttttatctgcactgctgctgttctctctgttctttggatttcttggcatcgttcttgcgagattcaactgctttcattcataatttctgctggtcttactaatttgtcagggattcagacctcatttcttgctttaatcctctcc…
>Ac-LOC_Os02g37850 || chr02 + Distance
gcctgcgcacaagacaggagggcaaagagaaaaggtaggagggagagaggagggtaggacccactgtatagtcaagtgtatagtgaagagattagagatatctattgtagaaattatctctaaaactatctatagatgacatgtataaaattatagcttgtaactaattgtactattaaacttgctcgtagtacgccataaaccaaaaattgtaactcgagactcccgtagtcccgtatgtgtctagcttttcagcaaaattattgattagtgagttctaacatgtgcaaacctgcagcaagttcaggttgtgtttagatacagaggtgtaaagttttggcgtgtcatatcggatatacggacacacatttaaggtattaaatgtagtctaataacaaa…
>Ac-LOC_Os06g47600 || chr06 + Distance
gagagaaattatcttctgacactcgcacgcagggcgagacgcgacatgcacacgacagccatgctcatgccgctgcgtcctgcggctgcccgagggaaactctcatctctgcgaactgcgatccccttttcgtcctctaccctcccgagctaggagtactcgtcgcggcaaaacacttcatttcagtgtactactatactccgggcgtgtacagctctaacttctaaattaactttaggagttgagtctagagtagagttgtggagctatctaaatccagctccacaactctagtttattttgtaagagagctccatccagctccactcttagttttggtagagctgaacagacccatgccggtgggaacatatgggaacggcaacggacgagtcacga…
>Ac-LOC_Os07g03250 || chr07 + Distance
gacggctcgctctgcatcatggaggctctccggagaaccgatcaagatcatcacggtatgctactgcgtttgcttgttcgatccatccatccatccatttcttggtttcttggattcatggcgtgatcgatcgatcggttgattgattgctcagggcccaagcttgaggacttcctcggcgcggcgcagccggcgatggcgctgagcctggacaacacctccagcttctactacggcggaggcggcgccgccgccgccgggcacggccaacacggctacctccaggcgtgcgacctgtacggcggcccggccgcgccgtcgctcgtgaccgccgccgacgaggaggcggccgcggccgcggccgccatggcgagctgggtggccgcgcgcggcgccgcc…
>Ac-LOC_Os11g10750 || chr11 - Distance
tttttatactttatgacagaggtggaactattttttaactcccatctggttggtgagtccgcagcttctaagagtcagcagcttctagtagaggagtattttctaatccggacgaaaagctgatcgttttgggagcaaccatacgagaagacaccgcgaaattggttactacgagcgggagacgagcaataaaattgcgttgggggggtgggcaggggcacaaatcaagcactgcagtggcagtgcagctagcctaaagtttgccgattccccatggagtgaacgcaactagaccttgggagtgagggggaggcggccatggcggtggcggaagtcgggggaatgcttgcatctgccgtcctcaaggtggcgacccagaagctgggcgccgccatagcg…
>Ac-LOC_Os05g35500 || chr05 - Distance
atggggaggtcgccgtgctgcgagaaggcgcacacgaacaagggggcgtggacgaaggaggaggaccagcggctcatcgcgtacatcagggcgcatggcgaaggctgctggcgctcgctgcccaaggcggcgggcctccttcgctgcggcaagagctgccgcctccggtggatgaactacctccgccccgacctcaagcgcggcaacttcaccgacgacgaggacgagctcatcatccgcctccacagcctcctcggcaacaagtcagtctccctccccccgtctccggcgccgccgccaccgatcgatggagcattcatcaattccttgtgattctcaattcggtttcgcttcttctttcaggtggtctctgatcgccgggcagctgccggggaggac…
>Ac-LOC_Os05g46480 || chr05 + Distance
atggcttcccaccaggaccaggctagctaccgcgccggcgagaccaaggcccacaccgaggtcagcgtcagccaccaccggccggccatcttctccagctccggcgagcttccagttaatttgttgatcacttgattgttcttggtgtgcaggagaaggcggggcaggtgatgggggcgagcaaggacaaggcgagcgaggcgaaggacagggcgtcggaggcggcggggcacgccgccggcaaggggcaggataccaaggaggcgacgaaggagaaggcgcaggcggcgaaggagagggcgtcggagacggcgcaggcggcgaaggacaagacctccagcacgtcgcaggcggcgagggacaaagccgccgagagcaaggaccagaccggcggcttcc…
>Ac-LOC_Os03g08610 || chr03 + Distance
tagtatttggcttggatcaccccactctctttactattcatgtatagatatgagcagcatataaaaggggaagttcaccattataccgaaaccgatttgattgaggttatttatgggtgtttgaagaagttaaggatgatccaaacttaaaaaaaattgataaaattttctgatcatccaaactaaaaaatatacaaaactatctgattctaaagtgaaaagattgatttgagggtggtccaaagtaaaacttaggcccaaatcacaatccactcgcaataatttgatccagtgatcacttgggcctcatttctctcatgggccgtgaaagaggtttcaaggcccatgacgcacacctaagattgaccagttcaactaacgtttgctaaatttaagcgg…
>Ac-LOC_Os09g34060 || chr09 - Distance
atgaacagggagaaatccccgatcccgggagacggcggcgacgggttgccgccgcaggccacccgccgggcgggccctccggcggcggcggcggcggcggagtacgacatcagccgcatgccggatttcccgacgaggaaccccggccacaggcgcgcccactccgagatcctgagcctccccgaggacctcgacctgtgcgcggccggcggcggcgacgggccgtcgctgtcggacgagaacgacgaggagctcttctccatgttcctcgacgtggagaagctgaacagcacgtgcggggcgtcgtcggaggcggaggcggagtcgtcgtccgccggcgccgcggcggcggtggcggcggcggccgccgccgccgcccatggagcgaggccgaagcac…
>Ac-LOC_Os03g01660 || chr03 - Distance
ccgcaggcgcacccccaccaaccaaaaaaccacaacctccccctctcctctcctctcctcgccgccggcgccgccgccgccgccgtcaccgccgccttctccctctccagcctctccttctctccgccacgaggtacgcccccgcccccgcgcccgcgcccgcgcccaatcctttccttcgtttgcgttcgtgcgtagggtcggttcccgggttagggttttggccggggcgacagccgacaccgtcgccgtcgagtgggcttcgtggattgcttgcttttgcgacacgccttccgtttgcctccctccgcggcgccaatcctcgtttagggtttaaccccatttcgctgctccggtggttgcgattcacgtctttcttaccttgtctcttgccgggga…
>Ac-LOC_Os04g51000 || chr04 - Distance
tcgtccaacggcatgccgtaggcgtcgcagcaggccgtcccggggcacaatccgtcagagtttactctgccgttggttgtgcagcttccgttagtagaccaaccatgatggtgtagcgagctggtgaaggtagcagtaaagttggagtaacagccggtggcgacgagcgtgttgcgcttggagaagaagaacggcgtgtccgtcaaattcgtcggcccgattccggtgctccccacgaccggccggccgttgcgatcgtagcacaaccggtagatggggcctgcaaatatgacgacgaaaccttcctgcgaagacacctgatcgattcgaaatttttgatggccaatgcggagcatggcagcactgtcgtttttccggcatgttaccctgaagccaggg…
>Ac-LOC_Os01g48700 || chr01 - Distance
cacattgaccatgtcgaagcatcaccccctttgcatataaagctagttattggagaggaggcttttgaaagggctctcagatgcacatatagtacactacaaaccaatcagttaatcccaagtatataatcctaataaaatctcgccgcgacgatgaaggtcagcaattcttccacccctttcatatgttttttcctcactcctatgtacatatgaaattcaattcgttatatctgccgtgctattgttctgaatcagatagtgctcaaggtgccgatcacctgcaagaagtgcaaatcctgcatcctgcagatcgtctcaaggaacaaaggttttgtcactagttgcttctcttcctagctttcatcaccccatacaatgcactactgctcatcgccg…
>Ac-LOC_Os03g01614 || chr03 + Distance
atggagatgccaacacgcatcctttttgtcctagctgtctccttccatggctggcttgagctcaaaatcagagcttgctctgccttgcgccatttggaaggatgcaatttggtttttctctggtgtttgagtcaaaaagtgcaacatatttgctctatggtgggaggtcttcttcctccacaacgacgaggtgtcatctccagcaagatttttgctgcctattagtgcccttccttgtctctggcagagtttttttaaagttagactgaatcttcttttgttcatcgggtttgcttcaacctccagttgtaagaggaccctgttcggtttgggctttaatggtgtattctctcccagctagccggctatgtcaggctgtatttaaaagcaagacgaatg…
>Ac-LOC_Os03g50920 || chr03 + Distance
ctgccgctgcaggtcgccggccggttcatcaatcagcagcacgtctttccacctcgcgaaaagctcacctgctgccgctgccgatgcctgcttttaccaccaccaattcaccatccggatcagacaaagccgcttcgtggcaaaatattttaccgtgctgctcctagattccaacgagagttttccaaatagttttaggtgttgttaccgtcactgacttaatagttaccataataataccatagtttattaaaccgtcttaggtacggttatggttaccgtcgctccaagatttaatagttactataataatagcatagtttattaatccgttttaggtacggttatcgtccttcacggtttaacggttatcatagtaaccatatgattggttaccgt…
>Ac-LOC_Os01g08680 || chr01 - Distance
atcagatggtggtgcattggaaaaaaaggatgcttcaagatcacacaggaaaaatggttttgcaagaccactcttgaaatgtgcagaagatgttatactaaatggtgatgtcgcaagtacttctgggaaagccattgcaagtttacaggtggaagcttctgatttggcaaacttcctcaccatggaccgaaatgggggttacagaggttctcaaactctcctaagatctgtactgtcagagaagcaggagctatgcttctctgttgtctcattgctctggcagaagctcattgcatctcccgaaatgcagatgtctgcagaaagtacatcagctcatcagggttggagaaaggtatggtcattcctgcttataagataccagaataatgctatgaagac…
>Ac-LOC_Os03g09280 || chr03 + Distance
gcttccattttgtttattactcctacaagaaattgatgagggggttcgcttgccgttgcagcacaccacatccccctcatccacctgtccgtgatgatactcccatagttgagacttgagattgcccttctcctcaatcttgttgatctcttctcccacctcgcgccttcgagctagtcgtgtttaggtttagccccattaatcttggtaagggtggtagtggttgttgctgttgttgttgttgttgccctgaagctttcttcctcaaggtacaagcctctgtctccctctggctccctgtgtctctctctttctcggagttgaagcgtaggaggaggaggaggagtaggtttggttgtttggtgcggtgccgcgcgtgagattgagcgcgtcatgttt…
>Ac-LOC_Os03g50860 || chr03 + Distance
agggatatagtgcaatataccatgtagtagaaaagaaacatttgagcaatggagtacccatggtgctacaagtatcgagtgctacaactacccagaggtcaacgaagttcaatagaacaaatggccaaccacttcagcagcagcccataggggccaaaatgttaggatcgcatcagggattctaaatcaggccctggcgctgcagatcagtgtaggtcttcttgttgtagatatttccctcctgatcttcgtactcttcttctaggtctggccgccacttgttcagcccttgtcgttgttgaattttctcccagagttcttttgcctcctgaaaacagaaataagaggtgtcaattgccccttccattaccaatttaccacattcgcagcaacagtaat…
>Ac-LOC_Os03g07910 || chr03 + Distance
atggccacggccgcctccttccgcccggaggccgcgcggtcgcctcccgccgtccagcccccggcgccgccgctctccaaggtcgtactccgctttccctggttttcgagtggagtccgggtgattctgagttgggttcgttcgttttgatgatctgagttttgtggggttcgatcttctgtggactgtgggcgcgcagttcaaggtggcgctgtgccagctgtcggtcacggcggacaaggctcgcaacatcgcgcgggcgcgcgaggccatcgaggctgccgcggcgggcggcgccaagctcgtgcttctcccggtgagcgctcggttgatcataacgacctctcgttttgtctgctcgtccgatttaaatgggaggcggagaggtgaggattgagt…
>Ac-LOC_Os02g16680 || chr02 - Distance
ttgtattgttgataaccaatatatatttttcaatccacttctttaaacctaaatatttatatgccatccatgagtacaccgacacgggggagcaattgttcatacagaccaaaaggatggcagtaacttgaattctgaagaatctgtcagcattagcaacatgtaaggcaatgaagtgaactgccggctcaacgcgttacacatcttttgtcaagcactgtatgaggatgatacacacgtggtgctacaaaacgtgatgtacaagaagaatcatttgatgcgaatcactaaggcaacatccttacagtcttaatatacaacaaagagcgagagtcgcagaaaccttgaaacaaaatggtttctatgctcatgctagttgctagcattctttgtgacatc…
>Ac-LOC_Os12g40890 || chr12 - Distance
cttcttcttggaaacagagcaatgactgatggcttaagtttgtgcctcctaattgagattcagaaaaaccaccaagagtgtgaaggattagtggactaagtgagcatatggtgaagttgttactgattagttaaccataatgaacgatgcagaagtaattttctgccgttcttgcaaattgatgataatctggatggaaatcaaagcattgaagccagagggagaagtacacacagcccatgcatacatgcattcttcttccctccagttacaaaagtaatcaaccattcatgtaaaagaaaaaagatgtttgctttgtacaaacacacatggaggctcaactcgaacctccattccttctgtgttttctaacacctaattaagaggaaaaaaacaaat…
>Ac-LOC_Os02g08310 || chr02 - Distance
accatgatgctaagtgcaaacacaccaactcatatgcaagcatagtgccacttaaaaatagtgagcacaattttcaagtttcttttgaatttcatcgtaatttctcaaaataaagaagaagaagaagaaattgttgaagattcatagacggattgagtcattggtcatcacagaaatcaacggcaggatagatacaaagatttgccacttggtcttgtctgctcattgatctgggccagatggctgacaaaagctagtgctcatggcaggtgtcacttcgttcattgtatcatttcaggagcattcgtgaaaatgctgcaaactatctagcaaatcttaatttgccaatgataaaaagaagggaccagcaaagcaaaagccaaacgctacatttgtttc…
>Ac-LOC_Os06g35200 || chr06 + Distance
cctccagggcttcagactccagatcggtgcgcgcgggccgggcaaatctcttatgacgacgcgctaggccggtagacctaataacgtagatttccaacaatgacacgatcggctggtttaaaaagttcagctcatcctcgctacattttctcgctagtccttttaagccatcctcctgtttatatgctttcttatcttctttgaaaaaataatttaatttaaaaataagagtgcaattatgaattatctacttctactactacttgaaaagttttgaaaagttaaagttgtttccgtcgtccgtcaagatataaagaaagggtgaaaaaaaatccgaccaagccgtgcactccgtctccgcccgcacgatgaactgatgaagcattggtcaagaaaaaa…
>Ac-LOC_Os02g28970 || chr02 + Distance
atggcgctcctcttccgcatctcgctcctcctcctcctcgtcccactcatccccaccgccgccgcgtcccaccaccactcgccggcgggaggaggaggagcggcggtgccgcttcacccgcgccgccaccaccgctccgtcgcgaacacggccacggcgctgttctaccccgccccttccatgcaccagaaccacatcgaggcggaggagggccagttgctgcacgtgctcgccgaccccttcgccgccgcgcccgccgctgccgaggctccgtccggggagaccgccatcgccgcggtgggagcggcggcggaggaggcgacccctacgctgatcgacgactccccgcagcaagcagcggccgcatcaccaccaccaccaccaccacctcctcctcct…
>Ac-LOC_Os01g09790 || chr01 - Distance
cccaaatgatgccaagaaagtgtagcagatgggaaggatatcaggctaccagccaagggagccaagtggcttgtaatgaagactttttttgtgcatttggttggaagtacatgctttttagccctgcacaagccaggtttttgtgaaggattgatagtgtgtcggaccctcaaagtcggatttgtgttcctttattattattttttggaatattcctctctacctctagcaagtcagggtttgtgtatggttctctgatggttttgtgatgatggttagtacttttgagtgtgaattttttggtagtaatgtgttagatttcagctattttttcctcgaataattgtcattgttgattatggttgtctcaatttaaccatatttacttttaaatgacta…
>Ac-LOC_Os11g37100 || chr11 + Distance
atggggcgcagcctgagcccgctgctccgtcaggagctggacaacctcgacaaggacgccgacagccgccgcaacgccatgaaggcgctcaagtcgtacgccaagcacctggactccaagtccatcccgcatttcctcgccgaggtctccgacaacaaggcggcgccggggctgccctccggcgagttcaccatctcgctctacgaggtcctcgccagggtccacggccggaacatcgtgccgcaggtcggcaacatcatgtccaccatcatgtgcacgctctcctccagcggcggctcgttcccgctgcaccaggcgtgctccaaggtggtgccggccatcgcccgctacggcatcgacccctcgacgcccgacgaggagaaggccggcatcatcgca…
>Ac-LOC_Os02g33790 || chr02 - Distance
atggcggcggctgcggcattgtgcggcgtcgcgttgctgatgctgctgctggccatcgaggtacgtatggtgacgacacgtgatcatcgcgatcgatcacgtagtagcagcgcgagctgacttgctttgcgggcgacgtgtttgttgctcaggtgcgcggcggcggctacggcgaggaggagaaggtgccgctgtcggcggtcatcgtgccggacccttccccggagctgcgggagcccacgtcgccgtcgccgtcgctggcgcccgcgccgacgccggtgtcgggagccggcggcggcgacgacgacatgcggcccaggctgccgacggagcggtggcgacgtggtggtgggcgtggcgaggagcgacacaccggcggcggcggaggcggtagccacc…
>Ac-LOC_Os10g27190 || chr10 + Distance
gcatttttgtcgtagaatattactagcggagatcaccgtaaaagtattctttgtcttttgggtcatagtgtttgaattgtttgatgcttgaattcaggtggaaattgctcgatttcgcactgctcaagcggaattcggtgtcgttcttcgacattgagaagcccgaaacggccatctcgagatggtctcgggcaagaatgagggctgccaaggtagagttcattggcatcatcccttatccaccaccctatgtctcactgacatgtgggcctataaccctggacccacctcgtcggtgagacgaggtgggggatttgcaaaatcagtggcataggagggattaatctctgaactttttaacagagccaccattgttctttcagtaagcatggaatttat…
>Ac-LOC_Os01g09760 || chr01 + Distance
atgggtccagcaaaaggttctcgcacaattaccaagatcacaataaaggggtatgacgatcgacagcatgacgaggatccaaatagttcaagcaaggttaaactaaaagtaagatgaattgatactttttagatgacacccagtaattgtagtctcttaaaatatcatccaactcagcaacaatgtgtagacatgatctttttccgtttcactaaaatgttttgattttgcagaagagaaaaatgtcagatttaggtcctcaatggagcaaggatgagcttatgcgcttttatgaagcctaccgtcgacatggaaaaaactggaaaaaggtttgctattcaattttccgaccaccattttttgtgttcatgtttcattggtgtctttggtgccaaagta…
>Ac-LOC_Os12g43600 || chr12 + Distance
tcagtcagtcagtcaggtccaaactagttgatcgagtgggtaaactttgaaactaccaccgtctctggtgttcctgatatgtcattctggctgggctatgcaattatttcttttgcttaacccattcattcatttttagtatttcctttttgttattccggttgtttctttgctgtttggaatcaaccacccagcaatttttgctttcctgggttatgacttcttttcactaggaataggaattaccattttgttgtacagcgctttgttccatcttccatggactgttgtttgctttgttccatgtactgattgctgctatacaggagaatgagcttcatatgcaccctgtaattgactggtgcaaagcttgttgacgctgcaaccccaataattgtt…
>Ac-LOC_Os01g01890 || chr01 + Distance
atggagcagagggagcaagctcagaaggccgccctcgaggcgctgcgcaacgcctccgccacggacaacgtagtcaggatctacaagtacgatcctttctttctcttttccttctctatctgatggcaatggtgaatgtggcgattctcgcttccaagcaaattcgattgaggtgctagttgctgtattacttatcattgagtgatcgattctatgttggtcaaccggaccaggatgttcgctgaattgagcaagacggcgaggcccgacgcaccggccacctgcttcgagagcttcctcagcttccaccaggaggccgtgcaggccgtgaccgacatcgagtcgatccaggcggccacctcgatggccggcgccgtggcagccgatgagccgccggtc…
>Ac-LOC_Os10g05690 || chr10 - Distance
atggcgtccgggagcagcggcggcggctacgcggacgagaaggggccgggggcggcgacgatgcaggcgctggggctgcagcagcagcacggcggcggcggagaggtggaagaggagtcgtcggagatgggggagaagacggcggcgaggacgcggctgtcggggctgctgtggcacggggggtcggcgtacgacgcgtggttcagctgcgcgtcgaaccaggtggcgcaggtgctgctgacgctgccctactcgttcgcgcagctgggcatggccagcggcctcctcttccagctcttctacggcctcctcggcagctggaccgcctacctcatcagcatcctctacctcgagtaccgcacccgcaaggagcgcgacaaggtcgacttccgcaaccac…
>Ac-LOC_Os03g08754 || chr03 - Distance
atggctggcggcggcggtggcgggggaaggggggagggggaggggagggcggcgacggggaagagggagaggatagcaatacggaggatcgacaacctggcggcgaggcaggtgaccttctcgaagcggaggagggggctgttcaagaaggccgaggagctctccatcctctgcgacgccgaggtcgggctcgtcgtcttctccgccaccggcaagctcttccaattcgccagcaccaggtatgcatgtatatacagttatacacacaccaacacatatatgcttctctcttcctcgccggcgtctccttcgctcgctcgcagttatttctgtttaatttgcttgcaattaaatctcgatctgggtgatgatctctctgtcggttcttggaatatcgta…
>Ac-LOC_Os06g44980 || chr06 - Distance
acggtacgacgatcgggggggaacggcggcgccgggcgattcccttgcagcagcggcggaggcggcggccgggcaattggggcgggcgacgggcaggatgaggaagctccgcgccggagagaggatccccggaggtgggcggccgccggcgagaggccgcgaggggggagggggaggaaaccctaggggcgtggaggaggcgctcttcgatttggggggagaagggggggaggaggaggaggaagaggggtaattaggatttgagggcgactcgagaacctacggaaataaaaacgagatccgcgcggtgcgcggtggtgcgccgagcgcgagatccgaccgttgacgtcggggtgggccccacgtgcacggcgcgtgttggggggtgggtcccgcttt…
>Ac-LOC_Os04g15800 || chr04 - Distance
acggtgattcacgacccatggcgcagctcaccctctgccgttgatcatgatccatcctgttcataaataatcgcacaggttactaatgcaatgaacaaagatatctaaaggaacaatatattcttgcagtgtgtgctatagtccttccataatttgtccagctcatatggcccaaagcaaagtatttgttcaaaatatatgtagttctgtgaaatttactttgaataaaattatgtctgactaccttcaaatgttttgcatgcctcttgttcaagcaaaattgggtgacgtaataagaaagtaggtctcaagcaccatagatgcttgcctgcaaaatagcaattgacataatattggaatatttcctgtgcgaaatttgttatctacggccagtagccc…
>Ac-LOC_Os03g56070 || chr03 - Distance
atggtcatggagatcccgagctcgaagcgcgacatggcgcggggagcggaggacgacggcgaggaggaggaggaggaggagtacgaccgcgtgttctacgaggacatcgaggcgcccaagttcgtcgacctcaccgcccccgacgccgcccgcccctccgacgacccctcctggttctgcctccgcatcggtacggcaacacacacacacacacacacacacatcgctgcaagattttcttgagatgaaattgctgaattcttgagatgaattgcaggttgtgaccagaaccacgagcatgtcgacccggaggcgctgcacaggagcttcttcatgcgggtgcgcgctgcttcttcctggtatgcgcgcgatttcgtggtaggggaggttgtaatcctt…
>Ac-LOC_Os11g06840 || chr11 + Distance
ttgaacgtggttcttataccctagaactactatgcttttgaacttcctagtcctagtattgccaaataacctcccaatattctttttttttgaacgatctacctcccaatcttctgaataccttgttcatgtgtatgagccattgatccatagatggtaagtacccacgaaccattattaatttagctagggcatttgtaaataaaatgatttaaatgatgatctgaacattgatgtaaatttacattaggcttttaaaacattcagaattgacaatcgtcttgaaatgatgatatatgtgtgtcgagcaataatgctgattaaattctcatgtctctgtcaccataagatcggtcgacacatccgcatgtgcttctgctttgttcttgtcatgtgtgg…
>Ac-LOC_Os05g25620 || chr05 + Distance
atggaggcgcgatgcgggggcctcgccgtcgtcgccgtgcggcggccgctgcagccgcgggacaccaacgtggtggcctccccagccgcggcgctcgccgggaaggcggcgaaggggaaggggaaggggaaggggacggcgagggcggcgtcgtctccgccgtcggtgaggtcgtacgcgaaggccgggggatgcagggtggggttgagggaggtgtcgctggcggaggagctggagaaggcgcgggagcggcggggccggatgcgcgcggcgagggaggtgacggggagggccctggaggagcgcgccgcggcgctgcggcgggaggcgagggagtgggagcggcgggccgacgagcagcggcgcctcgtcgcggagctcatgcggctgatcggcatg…
>Ac-LOC_Os09g29360 || chr09 + Distance
atggcactggaggccgtgctgctctcgcgtggtgatctgtttggtcgtcgtcgttgcgccatggaaggaggaggaggtggttggagcagcccgttcagtggcttcgagggagtgatggatttggacggcggcaactgggacgccgccgcgtgctcatcgatgcttctgcatggcttccaggagctagagatccctgcggccgccgctgctgctgctgccatggcgccgccgccgccgccggtagagcctgctaattgcgcggagaatgcaggaggggttggtggtcatcaggaggatcaggctgcggtggcggcagcggcgacggcggtgcagtcggggaggaggaagcggcggcgggcgagggcggcgaagaacaaggaggaggtggagagccagcgg…
>Ac-LOC_Os03g45760 || chr03 - Distance
atgccactggcggagggggagttcgcgctgccggacgaggtcctggcggtgatgccgcgggacccgtacgagcagctggatcttgcgcggcgcatcacggcgctggccgtggcagggcgggtgaccgggctggagcgggaggcggcgcggctgagggagtccgccgcggacaaggaccgcgagaacggggagctgcgggagcgcgtcgcgctgctcgaccgcgccctgcaggagaccaactccaggctccgcgccgcgctcgaggataacgtcggtggcgccaccgcggctctcttgtgttaatgtttttttatttcccctcgatttgttgatttgatttcggtgtctgcttttgtggatgcagattaagctgagcaaggagcgggactcgttggcgca…
>Ac-LOC_Os10g40584 || chr10 - Distance
gcagtgcaatgccagtggcacagtgacccagcacagggtaggaagcaaataaatccaccctcccccataataacgcccagagctaagccagagctcgcggccatcaccaccaatccgtccacgccgagctcaaccgccgccgctgccgacgacgtcgccggcgaggtccgtgtcctgggcgtgtgtgcgttcgccgtcgtgccaatggcgacggcgtgggtgcggtcgctgagctgcaggtcgtacggcgtggccgacgccgtcgtggcgccgtcgccgagcaagaagctgcagtcgccgccggtgtcgtgcgcggcggcgaaggatgacgtgagggactcggtggcgttcgtgcggcacagcgccaagaagcctcgccgggaggaggagcggccgcgc…
>Ac-LOC_Os09g31438 || chr09 - Distance
atggcgaccggcggcagcggcggcggcggcggaggtggaggtggtggtgacgatgtccacgggctcaagttcggcaagaagatctacttcgagcaggacgcggcggcgtcggcgtcggcggcggcggtggagtcgtcgtcgacgtcgtcgggcggaggcggcaagaaggggaagggcgtggcggcggcggcggcgcccccgccgccgctgccgccgaggtgccaggtggagggttgcggcgtggatctgagcggcgtcaagccgtactactgccgccacaaggtgtgctacatgcacgccaaggagcccatcgtcgtcgtcgccggcctcgagcagcgcttctgccaacagtgcagcaggtaaaaaaccaaaaaccaaaaccaaaatcttcttcttctt…
>Ac-LOC_Os02g03960 || chr02 - Distance
atggcatcgtcaagcgggagcggggggagcgcggtgtcggcggcgacggcggcggcgggggggtcgtcgtcggcggcggaggaggagctgagggcgcttatggagcagcggcgggcgaagaggatgctgtcgaacagggagtcggcgcggcggtcgcggatgcggaagcagcgccacctcgacgacctcaccgcgcaggtggcgcacctccgccgcgagaacgcgcacgtcgccaccgcgctcggcctcaccacccagggcctcctcgccgtcgacgccgagaacgccgtcctccgcacccaggccgccgagctcgccgcgcgcctcgcctccctcaacgacatcctctcctgcatcaacaccaacggcgccgccgccgccgccgccgccgccctcacc…
>Ac-LOC_Os03g07920 || chr03 - Distance
gcatctctcattctgtcattcagtcactcctactactacgtgtactacagtagcaggtgaggtgtgagcatggcttagcgtcagaacgcagatgatgcgtgcgtggctgcccaccgaaaagcaaaagagagatcgatcgaaagaagcgaaagggtgagaggccgtgtccgtccgcgggcggcgtgcaaccgcgcgcgcgggatgctcgctttgcgcgctctctcatgtctcgtgttttctcatgatggatcgtgttcttctctcgggatcaccaccgccgcggcctcgcaaccgctcgtcgtcttggctatccaatccgatccaaccacacacggctacacaggcctcggctcgatcggctgtaccagctgtctgctctgttctgctcccatgtctctg…
>Ac-LOC_Os11g01620 || chr11 + Distance
atgcaaggaccacggaggcgaacaccacctgctcctgccgccaaacaaccagccatgctcatgctcggaccattccccgcccaccatcgctgcacactttttctcctcctcactgtcacactcctcccctcgctcgccgccgccgccgcggcgcaccaccaccacgtccacgccgcgggcgacggcgtcgtcatcagccaggccgactaccagggcctacaggccatcaagcacgacctctccgacccctacgccttcctccgctcctggaacgacaccggcctcggcgcctgctccggcgcatgggtcggcatcaagtgcgtccagggcaaggtcgtcgccatcaccctcccatggcgcggcctcgccggcaccctctccgagcgcatcggccagctc…
>Ac-LOC_Os04g54474 || chr04 + Distance
aaatagaacctatcaaatttattgcagatataaaccctaactccacgccaaggcctaatgtgtcagtgccaaggaagttggagctgaccccttgccacccgtggcaggctggcagcccagccatgacggcgcctggtgtggcaggaggtaccatggatattagcggcgatacgttataccttagtgtcaattactttggcaccaatccttggtaggattaaatgtaagaagttacaagtcttcgatttgatatgggtacaacatagtaaaattatcgagctaacaaaaaaactaagtatttataagtaaattctaatgtttaggacttacatggaccgtcgaggtcaacgcttggaaacatcggccgccaatgcagatgctccaggtgcttgggtctcg…
>Ac-LOC_Os04g44640 || chr04 - Distance
atgggtctctgtttcagcaagaagcagcaagtgaggcggcggcgagaggagcagcagcagccgccgtgccatgaggccaggaaggccggcggcggcaagaaagctggtgctaaggaggtcgcgatagtcccggaggcggccaagaaggcgccgccgcccaggaaggctgttcccaaggcggaggagccggcggccgacaagaggacggtgttcgtcgtcaaggcggccgcggccgcggctgctgccgaggtcgccgcctcggcgagcggcgaggcggcggatgaggaggcgaagaggcccgccccggaggaggaggaggcgaagcccgtcgtcgtcagcagggtgccggtgcggacctcgagctgcaccaaggaagaggtggacgccatcctgatccag…
>Ac-LOC_Os06g02560 || chr06 - Distance
atgctgagctcgtcgccctcggcggcggcgccggggataggagggtaccagccgcagcgcggggcggcggtcttcacggcggcgcagtgggcggagctggagcagcaggcgctcatttacaagtacctcgtcgccggtgtccccgtcccgggcgatctcctcctcccaatccgcccccactcctccgccgccgccacctactccttcgccaaccccgccgccgcgcccttctaccaccaccaccaccacccctctcgtaagctctctctccatcttttttccacaaatggtccatctcttgtttgcttcatgcttgggtattcaaatctgagaaaaatttatatatgtgtgcgcgtgtgctttcttgggactttttcttttttttttgtttcttctttc…
>Ac-LOC_Os11g05820 || chr11 + Distance
tggtttttccaatctgaagaaactcccaaccgtcgtccgaaaacaagatgctacagcaattagaggcttcctcccaatcctgccaaatcaacctttcccagccatctccctctcattgctcccaactctggcaaacagacagtttgagttgtcacactaaacacaccctttcactgctagtccttttcccttcttctccccaaactctgaacatctctgccccattcaagccgctgtcagttgtcacagatttggctcaaaatcctggcccaacctgacagtgagggtgtgatggctgagccgtcgtgcgaacgacttgtgcctcaattctccgggatgcacagccatgatccaagcagctcgaagcattcccttccacataccaatcgtctctctctg…
>Ac-LOC_Os03g53020 || chr03 + Distance
tgttgattaatagttgggatgctgattcaagttcacatttgtgtgagcgtctcctgttcaatctactcgttgcttgaatttttcccccttttgttcgacagtcggagaaatactattttaagtgtattgaagggagaaaaatacgccaacatgctaataagataatcatgttgattagttgcaatgatgccttgaaaatttgggatccctttcatcagagaattgttaattgttgttgaggaaaattgcaggaatccctctaaacttgaagtacagtgccgaacaagtcccttgaactttaaagtaaatttgaaaatgtataaaatcaacaataaggttcaattagatctcaataagtgtttgcttagctaaaagtttggtggtataccttaactttct…
>Ac-LOC_Os04g50060 || chr04 + Distance
atgttggattctggttcttatgatgatgttgactatggggatttgttctccatccccaatccacctgcgcctcacttgctcaatttccccctccagttcttcccttccaacggattcatcagttctgctgatgattcccatagatcaccagctggtatgtttggctcgaccccaagccccacatcaaccacaaccgagttggaaaattcagaggatctgtctgaatccgccgacgatgcggtcctagcatacatcaatcagtttcttcttgaagatgaggaagatgaatcttgtcctggcaccatcacatcggtggaggactctgccctcctcgccgtcgagaagccattcgttgacatcctcactgctagccaagaggcctgtcaagagaattcttgg…
>Ac-LOC_Os07g01750 || chr07 - Distance
atgcaagatcaacgtgctggtcctgcaaagtctaaagaaaagaaaagagtaagccgccacaagcaggtacagtagacatgtatagtagctacagtgtagacgtgtcctgctgcctcgtgtcgtggctcacgctatatatatcgttaacgtgtcattgcactgcatcgatccaatcgcaggcaaaattaactactgtaattattaaagctgtgcccttaactacaaaagagttgagacaaaaaaaatcagagttgagagttgagagaagaagagttaagatgggtggagatgagcgggcagtggctgctccgttgctgcagcagcagcaagacggcggcggcggcgacggcgagaggaggaggaggcggtggtggtggggatggtgggacggggaggagg…
>Ac-LOC_Os03g01910 || chr03 - Distance
gctaaatttcctccaaaatccacatgcaatgtgccattccataggaatttcataggatttggaaaacttcaatcctttgaatcaaaggaccaaataggataatttcctataggatttgaatcctatgaaattcctacataaatcctttgattcaaaggggccctaagaagtgttctgctattcagtcctttcaatcaggagatgctataggaaagaaggcacatgttctgaaattctttggaatatttaaacaatgcattgatgttatatcactcaaaatgagtgcgactttaatagtttatctttcgttagcggaataagcaccactggataaataatccctcccactgctgttcaatattgttgctatgtcatatgtcgatcaactacttcatggaa…
>Ac-LOC_Os03g04550 || chr03 + Distance
atgggctgcttccttggctgcttcgggggggccaaggagcgccgccgccgccggaaacgctcccctgcgcactccccctccggccgcgcccgggtacgtggcgtcaatccctttcctctctctgctctgttccgccatatccgtctgttcgtttcggagttctcctctaaattgtggttttggaatttgaatttgaacaggccacgccgcggctttccccgaagaaggctgccgctgccgccgcgttggatggagacgttgtttccgccgccgcgccgctgctggcgacgctcctggagttgaggtgtgtgttcgtgtgtgggcattgtggctgatctgatcagcgggatggcttgatttggtgcgggaattcgcttgatctggtgtgctgatttgtgg…
>Ac-LOC_Os05g46520 || chr05 + Distance
cttgcaagcttggactaatcttcagtttcagatgctgactttctgagacagtgtgtcagtgtctctcctacttctggtcaaactaattcagctatctgattccatttttcgcattttgttattcaagataagatcaaatccgccaagtcggcgcccaaaatcgaataattgacctggaaaaggaatacttgaaagttgttaaattaatgtagttgattgataagagatcaggtcatacattgctgctcttggtcagaatcttgggcttcctttgaagtttgaagcaggcagtgattaccgctgatatttggatgattggttaattaatctgctgtttaatcactttcttcaggagatgattgcgtgtcaatggttggcaattgctctgacgtccgagtg…
>Ac-LOC_Os01g51230 || chr01 - Distance
atgggggcgtcggggaagtggatcaggacgctggtggggctgaggccggcggcggagagggagaaggagaggggcggcggcggggggaaggggaggaagtggagcagactgtggaggagctcgtcgtcgcagaggggcggcgggaacgcgtcggcgtcggaggtgtactccgagacgtcgtcctccgccgacgcgctcagctccgtcgtcgcggccgtcgtccgcgcgccgcccagggacttccggctcatcaggcaggagtgggccgccgtccgcatccagaccgccttccgcgccttcctggtggaccactcgccaccgctcgcccttgcaaatctcggtaaaaggttgcgaaattttcttttttgatcgtttcttgtgggatgcttgtgctgtgca…
>Ac-LOC_Os07g47110 || chr07 + Distance
attgtgctgataatataacagattttgaagtatttacactccgtctgtcgcaatttttagaggatggcatatgtattaaggagaggatagagaaacgtacttgctttctggggatgagtataataaagccaaatattagtatggataacacgtgtagtttaggggtaaaaattacaatttacatgtcttaggttgttacatttataataaagagtaaattgcattaatgttacataaacttgttaggtgtgtgtaatttaggacatgaacttgtaaaatgcttgttttgatacacgaacgtatctaatccgtgtgaactaggcccaaaatgacttggcaaggttaaatttacctagctgatgttaattagaatatggcgtaattatgtatagtgagtat…
>Ac-LOC_Os01g65620 || chr01 - Distance
atggtgaatggatactgcaacctcacctcgtcgcctccggtggccagcggcgccgtggaggccgagaccaaatgggaaggcgtggccgtcggggcggcgacgctggtgaggaacttctcgtcagcctcccagaggttcaggcccgtggagaggagcaggtcgacggccggtggcaacggcggtggcctgcaggccgtggtgcggagggcgttctccatgaggaggcagccgtccagcttcgcggatgggtactggaggatccacgacgacatggacggcgacgacgcggctggcgagcatcaggagcaggcggcgttccaggatggggagcaaaaacggagggaagagcaggatcatgcgacgggaaagaaggagaagatcacgaagaagaaagggcgg…
>NAc-LOC_Os01g11130 || chr01 - Distance
atgtggcgggagatgccccgcgtgtcgttctatctacaacaaggacaggatcatgggaacaagcatcagcaaccaaatgcacgtgcattaacttatcctactatttcctgtccacttctgctgttatatgcaatttgtatctcgtagaaaagaaactgatttggaatccttcttatgatagtatatataggatggcttcttaatttttctaatttatggagcttaccagtgaagtaattactgtgccctttctaatggcagattaaaggaactttgtgctgacaaatcaaactttcaaaaagaacaagccaagtctcaaaagcagaaaccagtaaaagttcagtcaggagtgacagaagaatcaatagacccatatagtgttcgtgtgattcaacgcag…
>NAc-LOC_Os04g48800 || chr04 + Distance
atgctccaccatatggtgttgattttgcgttttctggtggcaagccaactggaaggttcacaaatgggaggaccattgccgatgtcattggtaatgtcaagtatgaatctcacgaagaaactctgattttcctgtctcgatctcacatttcttggcactgaactctcaggtgaagccttggggcagaaatcttttgctccaccctacttagctgcaaattcaagtgctgaaatgatgaacagtggtgttaattatgcctctggttcttctggcatatttgatgagaccggctctttttatgtatgtgaacactcaattgttgtgcttcctcatgcttgctttgtttctgaaatatagttgtatgaaaacatacttgatctgtgctgtagattggaagag…
>Ac-LOC_Os03g07910 || chr03 + Distance
atggccacggccgcctccttccgcccggaggccgcgcggtcgcctcccgccgtccagcccccggcgccgccgctctccaaggtcgtactccgctttccctggttttcgagtggagtccgggtgattctgagttgggttcgttcgttttgatgatctgagttttgtggggttcgatcttctgtggactgtgggcgcgcagttcaaggtggcgctgtgccagctgtcggtcacggcggacaaggctcgcaacatcgcgcgggcgcgcgaggccatcgaggctgccgcggcgggcggcgccaagctcgtgcttctcccggtgagcgctcggttgatcataacgacctctcgttttgtctgctcgtccgatttaaatgggaggcggagaggtgaggattgagt…
ccatccagttggtggtggcgccgtctccgccgccgccgccgctgctctcgccggcctcgaacttcatggcgtgcgcgtactgcaggccgtgcagcaggtgcgcgccgcggtggccgtcggaggcggtgtccgagttgtcggacgcgccgccgccaccggcgctgatctgctggtggtcgcccggcgccacgacgacgtcgacgccggcggcgccggccggagcgtccggtggtagcatgcgcgtcggggagcggcggcacgcgaggtcgccgccgatgaggtgggtgctggagcagatgcgcttcacgtcgtacttgctgatgtcgaagttggtcacggcgttcaggccgcggaacttgatcgccgctatgtcgtacgcctccgccgcttcctcctgcg…
>Ac-LOC_Os03g07920 || chr03 - Distance
gcgtccatgcaaatgcattgcatagtcgcacaccaaaactttgttttgtatggcctctctcgttccatctctatccctctctcatcacctacactactcgtagctctctctttgcattcataccattccaaccaaaacacacacacacgcatatggccatatatagctcgcacgtatataaacgtcaaaaagggtggctcttttcgtagttcgagcaccaatctcctagctatagctagagcttttgctttcttgcttgcaagctacagactccgggaaagatcaaagaacctttccttttggtgtgtgtgtgtctccgagcttcatcttgctttcggtgtcttggggagagagatcgagatggacatgaacagtggttggcttggcttctccttgtct…
>Ac-LOC_Os12g32620 || chr12 + Distance
gcctgaaaatattggccttaagctacgacgacttgccctatcgtatgaaactgtgttttctttatctaggagctttcagagaagaatctgaaatcagtatctctaaattgacaaagctatggattggagacgatcttatacctcagcaaagtggaagaagaagaaaagaggacacggccactgactatttaaatgagctcattcaaaggtgtctcgtgcaacctgttcttctgaaacataagcagcgatcaacgagggtgcgtgtccatgctctattgcgtgagctagcaatatcagaaggaagagaaaacagattcctttattgtgaatatagcaaccaagcagtgtcggaaatggagatggaaaccctatcgtcgtttggttctccatccgggaccc…
>NAc-LOC_Os12g32250 || chr12 + Distance
cgccgccgacgccgccgcgaccacctctcgcaaggtactccaagccctcctcctccctccgcgcagaccaacacctccatccatcctcctctcttggactgatcgatggctccccaattttgctggagattttcaggggattttgtaggggtttctgatccgaggagcgggcgatgtcggactccgaggagcaccacttcgagtcgaaggccgacgccggcgcctccaagacctacccgcagcaggctgggaccatccgcaaaaatggctacatagtcatcaagaaccgcccctgcaaggttgattgattgattgattgattgattgattgatccatcgattgagatctcgatccgctaggtggggtagatagatctgtgcgtggtcgtctctccatct…
>Ac-LOC_Os08g36774 || chr08 - Distance
atggcgagctccggggaggaagggcgggtggtggtggacctccgctcggcggcggagtcggcgggcggcggcggcggcgacgaggaggcccacgccgcgccgctccacgagatcgagtccctttgcatgcgctgcggcgacaacgtaagggcctctaagtttggtgtagcttcttcgctcggtttttgcttgtggcgagggtgctgagacctgcgtgcgatttttctgtggccagggcaccacgaggcttctgatgaccatgattccgcacttccgggaggtgagattagattagctctcgtgccattctcattggtggctgaactgactgctgcttgttctcattcgagagcggtgtcgaattcacgtttgtaaatctgcaggtggttctgatggctt…
>NAc-LOC_Os06g16390 || chr06 + Distance
atggctggcgattcccgaaatgaggcgggttctttctcctttgcctttttttactgctcggatgaaatttgaatctgtgtatgcttgtggttgtgatgaaatttagcttgttctgtccccgcagccgatgttttgcgaggaagggagcagtgaatcgggctatgttctatgtgttattgattcgctgaagaagaaaatcacatcggaccgctttgtttacatccaggtgatttgatttgatttgattgtttggagctgcaaatctcggtcattttcttgtattttctttatttaccagctgattagttttgttccccgtgatctttttttccagaaaagggtagaggagaatagcattaagcttagcccgattacactgcactctcacaatttgtcaaa…
>Ac-LOC_Os03g08754 || chr03 - Distance
atggctggcggcggcggtggcgggggaaggggggagggggaggggagggcggcgacggggaagagggagaggatagcaatacggaggatcgacaacctggcggcgaggcaggtgaccttctcgaagcggaggagggggctgttcaagaaggccgaggagctctccatcctctgcgacgccgaggtcgggctcgtcgtcttctccgccaccggcaagctcttccaattcgccagcaccaggtatgcatgtatatacagttatacacacaccaacacatatatgcttctctcttcctcgccggcgtctccttcgctcgctcgcagttatttctgtttaatttgcttgcaattaaatctcgatctgggtgatgatctctctgtcggttcttggaatatcgta…
>NE-LOC_Os08g41500 || chr08 + Distance
atggctaccccacaattggacaagagaattcttagcgaacttgaacttatgggattccctactgctcgttcaattagggcactccatttttctggtatgtctatttcaaaaggaatacaaggtagacatattgtaataaactattttatggtaggctgaatggcatagtattcaattagaacagtaaaggatatttaatttcgtctatggttgcatggctgtaatcctgtttgtgaatttcttcaacacatatccgaatcggtttggttaaaacaatcggtctttatcaggtaattccagtcttgaatctgcaataaactggcttctggaacatgaaaatgatccagacattgatcagctaccactggtatgttatttataaaaaaataactgttcaac…
>NE-LOC_Os08g41560 || chr08 - Distance
atgactcgtcgccgatcgcgccctcgccgattcggagccatccccgcgtattccggtgagtcccccctcgcgcgttttctcccagcaatcccccacccgctgatcgcttcggttttggtttggtcgctcctcgccggaaatgcccgatttctcgttcttgtctctcatccctaatccgcgcggtgggctagggtttattaccggattcttgcaatttttttttattttctggtggttcttcgcttgttccgtaatccccgcgcacagcatttgggggggattttattgacggattcgtgctgatttcttgtggttgtttcggttccaggcgcgatggaagaggagaagagggcaagggcggcggaaagggatagggctatcgtcaggagcccgcggaaa…
>NAc-LOC_Os05g14010 || chr05 - Distance
gacttgctgtcccgacaaagattttggagcagcgtacggccggccggcgccccccaaactcccatatactaatcctaacccccgtttctttacattaagctataagtattacccatccgagaatataagagattttatctatgtaactacataatcaaaatctcttatattttcggacgaaggtagtatattttatctatgttttcgttaacacgtttttttcaaatactatatgataatttcatataaaatcttttttagagaagttgttttaacatatcagttagatctatttttcaagttatggggtttcatgttttctatatcgaaacttcagcttcaccttcgagagagaacaccacataaagctcagttagatgtgcagagagcacgatactt…
>NAc-LOC_Os07g33240 || chr07 + Distance
tgcaagttactctgacttgtggcacttgatctccctatcaaatttctttctctcttgctgaactcgggcttgcagtttgacctgcctactctcagctctcaggtatgcctcattcctcctaagatgccatcccaacccttgctctatgttttgtatgattagccaatctatcctaagatgccatcccaacccttgctctatgttttgtatgatttgccaatctattctacttatcttatctctattcccaaatagtagcaataagtcaacagattgttccagctgaattctgcttttgtgaaagataaaagaatatggatgtcaaatgctatgatgtgaaaatttccagggtctcacttcgatgctgggaattttttttagataatggatgcttcaatg…
>NE-LOC_Os01g52864 || chr01 + Distance
atggcgtgctctctcctgccgccgctcgctcccgtttcccctccgcctcgtctcctcctcccctcctcccgctcggctctgctccctcgcggtcctagggttgcgccccgagtccccgtttccccaccgcgcgcgctgccggacaccgctgtgggggcggcggaggcgctccgtggcgcgctcgccgacgccttcctggcgtcgcctccgacgtggaggtcggccgccgtgagcaacctcgccatcttcgtcgccggctccccggtgctcctgtctggcctctccgcctccggtttcgccgccgcgtacctcctcggcaccctcacgtggcgcgccttcgggcccaaggggctcgtcctcgtcgcctcctacttcgtattggtgagtggatccggtgct…
>NE-LOC_Os01g52920 || chr01 + Distance
tatttaaagtaaagtacaaagtgtacatgagacaagttaacacggagaactttccgattacagaaaagcctttgagaaatgggtaaattaacattacgatgcaaaatatgctgaaaaagatctaaaaaaaacttaaaaagcaattaggtccttgtgcttcttccacataaacggcgagccatcttatgcaggcagtgatggggagaatgatttcatggcgagctgcaaaaacgagagtcgaggagcaagccttgttggagcctccacggtgaaggttgaagctaccttagcgaaacaagcagaccacaactgcccctagaagatccaaaaccaaagacaaaggaagagaacactattcttttgtgtgtggtcgccggagagagtttgacgaccagtaca…
>NAc-LOC_Os11g04720 || chr11 + Distance
tattaacacattcaattagtatcttctggttgtaattggacaactgacgtatatacatgcatgcagtgattagaacatttaactaaactttttgacataagatttaattttaaaattgaaaattttgaaaactttcaactcaaattatgaaaactttccactcggcattttaaaactttctattcaaatttgaaagttttcaactcacaatcttaagaatttttcatctccaaattcaaaaaatttcaactaaaaattcgaaactttcaaatcaagttacaaactttcaagtcaaatttgaaaaactttcaactcaatttttgaaactttcgactcaaatttgaaaactttcaacttcaatttcgaaaactttcaactcaacttgaaaacttctatgtc…
>NE-LOC_Os01g65580 || chr01 + Distance
atgattctccggactccaccgcagcggaagcggcgggcggactccgacgtcgacgccgccgccgccaccgccaccacccggagccccgtttccgaccgccgcctcgtgctctacgaccggcccaccgccctcgtacccgctggcgtccccggggagcccatggatgacatggtctgcacgtaccactgccgtcagatggtgagatcgcttcgcccctatcttctactgctattgttgtcttagcccaatggtcggtggaagcatagcgtgtctagtaatttcggtgttactccagcctcgagctcccatttagctccaggtagtctcatatttgatatgcttagctcagttgattccacgcatgccacatcaaaaatgtagacaattatcgattgattg…
>NE-LOC_Os09g15044 || chr09 - Distance
gaaatggtactcaaaacattgaacagagaaacaaacaatactctattaacgactgtttgggtggatcataataccgtcatttggtcgattcacagaaaggttaatgctacaataatttttttcatatctggggcagtatgaattgaatgcatatctggacaaatccgattgaataatgttacggctatcaaaaatgatatccatttttttcaattctggaactgtacagaaacgaactttgcatcaaataggttctattcaactagaaattaaatgaagtctcgaatgagaatttatttataattgaaagatcattatttacctcccccatggaatttgctaacaattccatcaaggaactcgagacatttcttgtcgcccgtttgcatcaaaacatag…
>NAc-LOC_Os07g49460 || chr07 + Distance
caggcaccagcggtggaaggagcaggcacgcgacatagtcaaacgcgagattaacagtgagattaccggcaaactgtgttttcctgatcgcacacgcgctcacgtggagccgtaatcgcaagacgacaatgtgcaaattaaacaaggagaccaaaaaatttttaaaaaaaaggagaaaaagggtacggttaggctggttattgattgatgatatgtcacacgcacccctttcctattacagcattgtgaaaactcttttaatgtttttagcttccattactgcccacgcaattgtaacaaagtggctcatgctttagcagcctatagctataatagttctcagacgactcagttcagctgggatggttttcctccagatgtggaggaggtggttgccgg…
>NAc-LOC_Os05g51690 || chr05 + Distance
atgtacgccgccatgtacccggagaccttcggcttctctgcttacccccagcagcagcagccgccgcccgacgccgcctcctgcatctacaccaccgccttgccgctcatcgccgacccgcctgacatcctcgtgagctgcctcctcctcctccttccttgcacactagctaatccgcatgcatgtatccatggaatggattttcctctaatcgctctttctcttacccatggttcatgcatctgctctctctctctctctctttctctcatcacatcacacgtatgaagatatgaaatgaatgaagaaaaacagtcgctttctcttgttcctatttctttctgttttttcttgctccgttatgattaagatggcttgttggtccatgtactatctatg…
>NAc-LOC_Os05g09020 || chr05 - Distance
atggcggcttccgtaggactgaaccctgaagctttcttcttcagcaactcctactcctactcctcatcccctttcatggccagctacacgccggagttctcggccgccgctatcgacgccaacttattctccggcgagctcgatttcgactgctctctcccagctccggcccaggagtacccggaaaatgaaaacactatgtaagaaggtatttttggtgttggatatattgattgattgatggattaaaattggtactgaattgtttttgtttgatttgattttattaggatgaggtacgagagcgaggagaagatgagggcgagggtgaacgggaggatcgggttcaggacgaggtcggaggtggagattcttgatgatggcttcaagtggaggaag…
>Ac-LOC_Os10g05690 || chr10 - Distance
atggcgtccgggagcagcggcggcggctacgcggacgagaaggggccgggggcggcgacgatgcaggcgctggggctgcagcagcagcacggcggcggcggagaggtggaagaggagtcgtcggagatgggggagaagacggcggcgaggacgcggctgtcggggctgctgtggcacggggggtcggcgtacgacgcgtggttcagctgcgcgtcgaaccaggtggcgcaggtgctgctgacgctgccctactcgttcgcgcagctgggcatggccagcggcctcctcttccagctcttctacggcctcctcggcagctggaccgcctacctcatcagcatcctctacctcgagtaccgcacccgcaaggagcgcgacaaggtcgacttccgcaaccac…
>NE-LOC_Os05g46490 || chr05 + Distance
atgtcgctgacggaggtcaggatcggggaggaggtgtggctcacctgcctctcccacgccctcaccaccgagacggaggaggtcatgggcctcctcttcggcgacatcaaggtcacctgcttctcctctctccccgttctcctgctcctcctccagcgcgaatgcgtggcgcttgctggtgttgagatcatggtggttttttgcctgcttcgcagcattcgagcaggggcggggtgactgctctgatatggggggcgtcgccgcagatgaggtgcgagcggaagaaggacagggtggaggtcaaccccgagctgctcgcggcggcgacggcgcaggccgagatatcctttttcccctccatttctgtgattttgtgtgtttggttttgtgttgagaagc…
>NE-LOC_Os05g46530 || chr05 + Distance
cttgcaagcttggactaatcttcagtttcagatgctgactttctgagacagtgtgtcagtgtctctcctacttctggtcaaactaattcagctatctgattccatttttcgcattttgttattcaagataagatcaaatccgccaagtcggcgcccaaaatcgaataattgacctggaaaaggaatacttgaaagttgttaaattaatgtagttgattgataagagatcaggtcatacattgctgctcttggtcagaatcttgggcttcctttgaagtttgaagcaggcagtgattaccgctgatatttggatgattggttaattaatctgctgtttaatcactttcttcaggagatgattgcgtgtcaatggttggcaattgctctgacgtccgagtg…
>NE-LOC_Os05g46550 || chr05 - Distance
atggcggcgggggcggtgtcggcgctgttcctgctcgacatcaagggccgcgtcctcgtctggcgcgactaccgcggcgacgtctccgcgctccaggccgagcgcttcttcaccaagctcctcgacaaggaggtaatgcaatgccccctccatttcacctagatctgtgcaaatgccgggcttctcgatgagctttttgccctgtgtgatcagagcgacgcggaggtgctctcccccgtcgtccacgatgacgccggcgtctcctacatgttcatccagcacaacaatgtgttcctcctcaccgcgtcccgtcagaactgcaacgccgccagcatactcctcttcctccaccgcgtcgtcgatgtatgggttgctgcccccatcttcacagcaacattc…
>NE-LOC_Os07g44040 || chr07 + Distance
atggcctatgatggagatgaggaacaaagccaggattatctattcaagattgttctacttggtgactcttctgtcggtaaatcaaatttgctggcaagatttgcaaggaacgagttctatccaaactctaaatctactattggagtggagttccagacacaaaagttggtaattgatggcaaggaaatcaaagctcagatatgggacactgctggacaagagcgcttcagagcagtcacatctgcctactatagaggagctgttggagccctacttgtttatgatattagcaggcgtcagacttttgatagtgttggtcgatggctgaatgaactgcacagtaagaaccagcatttcacttgatttcttcagtatcaagttcatccctttcaaagcttt…
>NE-LOC_Os07g44080 || chr07 + Distance
cgaagtacacagactgtgcatacccttgtgatggtacctgccatcatcttacattcaggggagattactaagattcattcttagaccaccaccaaatgtaggtggcaaaaagaggggaaaaaagggacacccaatgggaatatatacagaataagaggaaggtatagatagaggatgcaaagctagtgacttgcatggacatgttcatcattactcagatatgatcttagggcagggcctggtgtgcttgctaatgtggcatgatcaggcctctgcatttagctccacacaccgattgattcttttccattgcctgaattccctggatgatgtatctctgaacatttggaccccaatggtgtatctgtatcataaatttacatatccatgtactaaacg…
>NAc-LOC_Os01g32770 || chr01 - Distance
ctgggccccaacggggacgtggacgccacgcgctgcgctgtgctgccccgcgcggcccgcctcctcctcctcgcctctcgggcacgcaccactgaccaccctcctttccctgcgccgtggggtccactgccccccggagtcttggatctgttcgctctcttcacgccaactgtcagaggacagaggttaatcataaacacaactgcacagtaactagtactactagccacgatttttaccgtgcttttaaagatttattttttacagagtagaatgattggagaagggaggaaaaaagtggagccggagtactagtttctttgcagaatcctttttttttgcgggggttctttgcagaatctgagtcatcgccacgtcaaacaacctgcggtttactgt…
>NE-LOC_Os03g01620 || chr03 - Distance
ccgcaggcgcacccccaccaaccaaaaaaccacaacctccccctctcctctcctctcctcgccgccggcgccgccgccgccgccgtcaccgccgccttctccctctccagcctctccttctctccgccacgaggtacgcccccgcccccgcgcccgcgcccgcgcccaatcctttccttcgtttgcgttcgtgcgtagggtcggttcccgggttagggttttggccggggcgacagccgacaccgtcgccgtcgagtgggcttcgtggattgcttgcttttgcgacacgccttccgtttgcctccctccgcggcgccaatcctcgtttagggtttaaccccatttcgctgctccggtggttgcgattcacgtctttcttaccttgtctcttgccgggga…
>NE-LOC_Os03g01670 || chr03 + Distance
gtttgggggaagcgaagcgaaatgggggaacccggccggtggagtccttatctatcccgcaacccatcttgggcttgggcctggaattccagcccactgggccgtgggcctcccttccttcctttttcttttttttatatatgtaatatttattatctcacaaaaatatttttcatagtattaatgaccaaattaccacaaaattacatatttaactcggcgtatcacaaatgacacatttcacaccaaatttatcacggaaattacacgtttaagatgaagtatcacaaaactatatgtttattaactaaagtatcacaaaactataagtttagaaccaatttagtcacaaaagcaataatgcttatagctccaacataacaatggtgctagggatct…
>NAc-LOC_Os05g27730 || chr05 + Distance
tccaccactcccgtctcgtcgtctcgttctcgtctccgatcactctcctcctcatcttcgtcacggtctcctcgcttcgctagctcgcttgcttgctggctgagctgtggtacgctcgcc
>Ac-LOC_Os03g07910 || chr03 + Distance
atggccacggccgcctccttccgcccggaggccgcgcggtcgcctcccgccgtccagcccccggcgccgccgctctccaaggtcgtactccgctttccctggttttcgagtggagtccgggtgattctgagttgggttcgttcgttttgatgatctgagttttgtggggttcgatcttctgtggactgtgggcgcgcagttcaaggtggcgctgtgccagctgtcggtcacggcggacaaggctcgcaacatcgcgcgggcgcgcgaggccatcgaggctgccgcggcgggcggcgccaagctcgtgcttctcccggtgagcgctcggttgatcataacgacctctcgttttgtctgctcgtccgatttaaatgggaggcggagaggtgaggattgagt…
>Ac-LOC_Os03g07920 || chr03 - Distance
cgtttcgtacgtatgagcacacagtcgttcaagcagtactgtagctcgtactacgtgtgttggcatgcagtgtcgtactactcgtaacgtacccagagggagaccctgaagaaccccaacaaaacgcagcaggtaaagcgagggactcgtatgcgggaatcgggttttaaatgtgcgtgccaaaagtggcatcacgcagcacctcgtccaatccacaaaaataagttcactgttgtcgcacagtgcagctgcacagcagcagctagcgcctgcggccggtccggcccgggcactgccgtgtcgtcgctgcagccgatgctgctggagtacctgcctgcctgcaggagacttgggcctttgcacctgaaagatgccaaaaagaaaaggcgatcctgtgtg…
>Ac-LOC_Os01g13740 || chr01 - Distance
tcgagccaatcacctgtacgtacagcgtctgataaacaccctggttattagagctagtgggtgagaaaaggttgcatcttgcatgatttgtggatggaatctccttatgtttttgtactaacaaaaacagtctcgaatgttcttatatccttatataagcacacagggtaaaaaaaagaatcatgatccatccatattaattagatgaactgttgactctgaaacgaattgaagagtaatcattgactataatgtagttacccccccacccttcttttattttctttttttttttgcagaaatacaaattgaagagtgatcaatgactataatgtagtttgacaccccccctctttttttattttcttttttttgcagaaatacaaagagataatggaa…
>NAc-LOC_Os01g38530 || chr01 - Distance
atgaggggaggaggaggaggagggaaggaggtggaggagagggggaaggtgatgggcccgctgttcccgcggctccacgtcaacgacgccgccaagggcggcggcccgcgggcgccgcccaggaacaagatggcgctctacgagcagttcaccgtgccgtcccaccgcttcagcggcggaggcggcgcgctcgcctcggctcggggcagcctggcgcgctcgacgtcggcggcgagccagagccaggtgagggggtctgcgcttgtgctcgattgttgtggggttgtgactagtgaatcggatagaattaaagctaggaagatgatttcgaggcacaaatgacatcttatcatcttccttccgttgcgtgcgtattcaattcatgtgccgattcacatg…
>Ac-LOC_Os02g04680 || chr02 + Distance
atctttccgcttacacttatactcatatcagctaaattttaaatttgcagctttaaatttgagtgaattccctgtgtacccctgaaaactcactcaatccctttcatacccctaaaatttacccgatcccttctgtacccctgaaatttcaatttgatcccttccatgcccctaccgttacattttccatcattttactgttacgtttggttgcaaatgtctttttttgcccttgatgctttaggtttaaatataagcttcaaaaataattgaaaattttgtttgagtgcacatcgtgtgcattttataaaactaatgagactaaataattagtgcagaaaattttgacataaattttgaaaataaaataaatgtaaaaaaaataaaatttttatttga…
>NE-LOC_Os02g37080 || chr02 - Distance
tctggatgcactacgctcttctgctctagcttagctagcttggtcagtcagtgagtgagaaaattaacagtgtacagaggagaggggggcttagatcgagtagtaagatctttataggaaggcaaatgcttagccgcttaatttgtcagtcagctgagaggaaggcgtggtcaaaggctttgctcaaaactcatctcagatttcttacacacactgttattatatgccgtacgtactcctgtttctacccttgtttaacaagccctaggcctaggcgttgttcttttttacagctcggtcctagttgcacttgcaccatatgccacgcactgatgcaccacgtgtgggctctgcaacaatgcgtgccggtgccgtgccttctgccgagatcgagctagc…
>NE-LOC_Os02g37094 || chr02 - Distance
tctggatgcactacgctcttctgctctagcttagctagcttggtcagtcagtgagtgagaaaattaacagtgtacagaggagaggggggcttagatcgagtagtaagatctttataggaaggcaaatgcttagccgcttaatttgtcagtcagctgagaggaaggcgtggtcaaaggctttgctcaaaactcatctcagatttcttacacacactgttattatatgccgtacgtactcctgtttctacccttgtttaacaagccctaggcctaggcgttgttcttttttacagctcggtcctagttgcacttgcaccatatgccacgcactgatgcaccacgtgtgggctctgcaacaatgcgtgccggtgccgtgccttctgccgagatcgagctagc…
>NE-LOC_Os02g37130 || chr02 - Distance
atgaagtcaaagactaacaggagcatacagaaggcgagaaaaacagataatgtccaaggaggaccaaactgggttcttgttgcgggaggagttttgctgagcacactctcagttaaacttgggtgcaaattgaaacaactatttgatgcgaagcaacgaaatagtaatacttccaaaggtctaatgcctccatttgctgttgtaaccttgattccttgtctgtattgttttaaatgttgactgctgactttgcaaaattgcagcccaaagaaggccaggaacatgtgagttacactcaaatctctaccggtttagtgatcacctgagctgctaccattgtaattcaggtgcttcttctgtaacttaatacgatctattgcctttttatcactgtgtgct…
>NAc-LOC_Os03g55590 || chr03 + Distance
atggggctggacgtgggggagatcgggatggggctggatttgagcctggacctgaagatgttcgcggcgaggagcgccgtgaggatggcggcggcggcggccaaggaggcgacgggggtggaggcgtgcatcaggagcctcgaggaggagcgccgcaagatcgagatgttcaggcgcgagctcccgctctgcgcccgcctcctcgccgacggtgagaacagcgagcttctgcttaaaattgctccccgttttcctctcggattccgtcgctgctttttttttctgacgcttggtggtgctgtcggtttgcagtgatcgagctgatgaaggaggaggccgggaagaggaggaaggacggcgacgacgcggaggcgaaggcggaggacggcgacaagacga…
>Ac-LOC_Os03g50860 || chr03 + Distance
atgggtgtgggaggaggcggaggaggaggaggaggggaggcggcggcggcggtggcggtggagggggatgaggcggggaaggggaggaggtggtggagggtgaaggtgaagctgagcacggtggcggtggtggcgtgggtgctggcgtcggcggcgctctgggcggggctgcactggcgcttccgccgcgcggcgctgcacaaggccgaggaggccctcgtctgcatgtgcgaggagcgcgcccgcatgctgcaggaccagttcgccgtctccgtcaaccacgtccacgccctcgccatcctcgtcgccaccttccactacgacaagcaccctcccgccctcgaccaggtcggcccgaactccgacgagctcttccgccgccgccgcgatgatcctgtt…
>Ac-LOC_Os03g50920 || chr03 + Distance
tcaatggtaaccatcttggagtttatgcagttttagttaatgataatgataaaagtctgtaagcagtagtctgcttgtttttgcctgcttacatgctaaattcaatcagcttatataaattcatccctatttaagccagtgctcaaggacatctaatttgtttcccttggctaccaacatattttgcatattgaataccacccaaaaaatgaacaccaaagaaacatatgcaggaatgcttatgaacatgaaaagaaaatcaagatatcaagaacacaagttcctagcatgacatgattcaaggcgctaaagactcccatttaacagccattttttgctattgtaggagactataatggaaatgaaatacatgacgtcagaagaaatattttgcattta…
>NAc-LOC_Os10g01470 || chr10 - Distance
atccggcagagctcctgccgtcttttgcttaaaaaaaataaacaaatgtttttgtccacgactataccatcaacatatcatgattaaagatgagtctttatattccttagataagtaggaaatggttagctattttgtagtttacatatagaaccaatatgtttgttttacacttttgttgggtgagtcatagatgataactttaacgagacaaaagtttacactataagcttaaagtctatctcgacttggatccggatccagctgatccgaggcaagagtttcgagctttttgccaccaacagatttgtatctagttacttttggtgagtaagcagcagaagggggtacagagaatccgtagctggaagcaacaaacaaagaaagaaagggctgttc…
>NAc-LOC_Os10g39130 || chr10 + Distance
gatattgaaaatgccacgaaccgcaccaattatagcaggcccatttattccggcgaggttgtctccccggtctttgcaacctgtgtgggtcacgtgaaaactgaaagggagtcctacgtgcgggatccccacaggggatggcccggatgacgaggcaggcccctgaccgcggctacgtgtcgccatcgcagcggtccgtccgtacacccgctcgtgaggccccccgaccggctcccaaccctcgtacacgcccgtgggccccaccaaacccccgggattggcagaaatcgtcggaccatcgttctgaccccacagtgggacccaccgagctagggcccacctgtcacagctgctcgttcccatgctccaagttggggtttgggtttttttctttttgcg…
>NAc-LOC_Os02g13520 || chr02 - Distance
atgggggaggcgtcggagagcatgaagaagatcagcagaggccgtctcggcggaagctggatgggggagccaagcgatcaccatcgccatggcgatgaacaggaggaggaggagaagacgctggagctcagccttgggctccccggaggaggatggcgagcggcgtgcagggacaaggggacgacgacgaagcactccattgcagcagctgctgctgctgatgatgatgatggtgacaagagctccatgctctccctgggctactccacactcgtctcccactcgcaaggtacagataaaagaaaaagttcacaactctgtaactgatctcgtgttcttgcgatgtcagttgcatgttactgtaatagacatctagttatacgtgtgtttttgttagtg…
>NAc-LOC_Os03g06654 || chr03 + Distance
aattgccgcttgggatctggaacattagctagacgatggaagcagaagcgtgcagtacactactgtagagtgtacaggagggtgattcctggatgctagtacctgattgatgaaagttgtatacgatgattagcttcacaagaatgtggtgtgcacctggttgtgggccttgtggcgacttgactactactagtagtctagccgtctaggggtgtgtttagtttctgaaaaaagttggaagtttgggaaaagttgaaagtttagaaaaaaagttaaaagtttatgtgtgtaggaaagttttggatgtgatgtgatgtgatagaaagttgaaagtttagggtagtttggggtgaactaaactaagcctagtactccctccgtcctataaaaaacgaatct…
>NAc-LOC_Os01g65900 || chr01 - Distance
atgtcttttatcaggcgagcagacccgtcaaccacttacgcagataatctttacatacataaatttggcactccaaattcaaatttcgctgcacgaagatatgcgtccgacacacagctgttccgttatgggcctgaaccatacaatcctgagaactccttttacaatcaacaggcctcaccaatgccgtacatggtaacagctgatggccattctccatcttctgcagacaattcctgctcagatgtggcaaaagactcaccattggtgtccaatgtatctcagcagaattctcagtctatatcagacaatcagagttctgaacttgaagtagagtttgatgaagatgatatcaggatgaagcttcaggagctggagcatgctttacttgatgatagt…
>NAc-LOC_Os04g48800 || chr04 + Distance
accggccaggatggccagctaattgaagggttaaccttataaattctatgtattggccttttgggcgacaaacagaggatgctagccggaacttagattcatctatgatctagaactcaaatatatttagatattttttgttctgtcagttgctttcctagttagtgagcagagttttgattgagtggaatgacatgtttatgctgcctgcattatggatatgccgactagttattgattcttttttttttttttttgtgaacaggcttccgttaaggatgatgagtctccaaagaaggacgagcccaagttccaagcatttagtgggaagagctactccttgaaacgttagctggattttgtagccttaacttttggaatgagccatcctaattcact…
>NAc-LOC_Os03g55590 || chr03 + Distance
atggggctggacgtgggggagatcgggatggggctggatttgagcctggacctgaagatgttcgcggcgaggagcgccgtgaggatggcggcggcggcggccaaggaggcgacgggggtggaggcgtgcatcaggagcctcgaggaggagcgccgcaagatcgagatgttcaggcgcgagctcccgctctgcgcccgcctcctcgccgacggtgagaacagcgagcttctgcttaaaattgctccccgttttcctctcggattccgtcgctgctttttttttctgacgcttggtggtgctgtcggtttgcagtgatcgagctgatgaaggaggaggccgggaagaggaggaaggacggcgacgacgcggaggcgaaggcggaggacggcgacaagacga…
>NAc-LOC_Os11g03110 || chr11 + Distance
atgggctcctcctccctcctcctcttcccctcctcttcctcctccgccacccactcctcttattctccctcctcctcctctcatgccatcacctccttgctgcctcctctcccctccgaccaccatctcctcctctacctagaccaccaagaacaacaccacctcgccgccgccatggtccgcaagcgccccgcctccgacatggacctgccaccgccgcgccgccatgtcaccggcgacctgtccgatgtcacggccgccgcggcgccgtcgtctgccagcgcgcagctccccgcgctgcccacgcagctcccggcgttccaccacacggacatggacctcgccgcgcccgcgccgccgccgccgcagcagcaggtggcggcgggtgagggtgggccg…
>NAc-LOC_Os02g13520 || chr02 - Distance
ggtcccaaatttaaatatttgcatgattcaaatttgtacatgatataaatatttataggacaatgattatttcagtgcatggaaattctatcattttcgaccaaattatctatgttccaaaatataagtatttataggtttagcatagattgatgttgagaagaaaatagtttagtgcccctcaataaataataagatatggatagggtgggagggtagacggggtaagatggaaagaaatttgaagagaaagtgattaataagacaaatggtattatgaataatgctagaaatttttataatttgaaataagatttaattgctagaagttgttatatttagaaagagagagtacttatgaccataatttaagtaattcaaaatttaaaatttgactaa…
>NAc-LOC_Os01g65900 || chr01 - Distance
aatatcatcaagactatttgagaaaatttgacatatattgcaaataagcacttgggggagttgacctgcaaaattacatatttgaaatggaagaaggagctttgctttgttttttttttaaaaaaaatcaaagatagaaaagaaatagtaagtttacagcattcaccaaagctccatccaaccgatgccagcgaacaaaattagatactagagacgatattactagtaagtgaaattgacaacatatcattggagaaaattctagtttagcttaaagtttgcaacgctttcactggtccacatcgtctttgatagaaaagaacactcctacctcaagttcctcatgtggaatggtcctcctattacctgcaaaaatatttaggcatgcgtgtttggtcc…
>NAc-LOC_Os02g39360 || chr02 + Distance
atgaagatccagtgcgacgcgtgcgagagcgcggcggcggcggtggtgtgctgcgcggacgaggcggcgctgtgcgcggcgtgcgacgtggaggtgcacgcggcgaacaagctggccgggaagcaccagcggctgccgctggaggcgctctcggcgaggctcccgcgctgcgacgtgtgccaggagaaggcggcgttcatcttctgcgtggaggaccgcgcgctcttctgccgcgactgcgacgagcccatccacgtccccggcacgctctccggcaaccaccagcgctacctcgccaccggcatccgcgtcggcttcgcctccgcctcgccctgcgacggcggcagcgacgcccatgactccgaccaccacgccccgcccatgggctcctccgagcat…
>NAc-LOC_Os09g37006 || chr09 - Distance
atcaaattcggtactggagagctatattttgaaatgggtttggaaaaggggtgctacgatttcgcacaggagcaaagtacaaaaaggcaaatggttctcacttgctactcctatgtatgccggccttgcagctggcagcgaagaaacccatcggtgaacaccgaacagtactatgctctcctgctccgttgtttcagacaccgggctggctgcctccgatcattgcatttgcatggctccaatggctgctgctcccatcattgcgttgcgctccggatataaggcaaattactatattttaggatggagtatgctgctactagctcgtccatccttttcatacgttttccgccgctgcagctgtgcggtgtcacggatgagcagcagctaagccgccac…
>NAc-LOC_Os10g39130 || chr10 + Distance
gagattggaggagtggggctgtcgtaggcgacggagacgggattatggagtactacagtacacgcacagtacatttttcactgttgctagatgcggtacaggctacaaaggtgaataatctgctcctctctgcctttggatccaacggtctatatacgttacgtgctatactagggatggatggcactgtagcaatgctggattaggtcttgccactcaccactcaccagggtaggtgccgttttgtttctcgattaggctacaagttaacatcagatttatgggttcaaatatagtactagtttacatcgcatttaacagtagaattatttctcaaaacaaaattgtagtatctgatttttggtaatgagtttgtagcatggaatgatgctgtgttct…
>NAc-LOC_Os02g02960 || chr02 - Distance
atggcgggaaggggcgagatgccgatgaggcctgtgcggccagggccgccgatgcagtaccgggggcctcctcccatggctcgcgcgcgcgtcgaacccgtcgatcgcgagaaggtgaggcctcctccgtgcccccctcccaatcgatgcgctggaacagcagtagattgcgtactaccttgcgattcgacggcattgtgttccagttcgattctgctaggttaaccatgttgattgatttgtttacttactgttcactatcgggttcttttgcagacgtgccctctcctgctccgggttttcacaaaggtaaaacctcttgttatctctcttactgctaacttcgttcatttgtattcctgtatgtatgataagttcacattatgtgatttacacttc…
>Ac-LOC_Os02g48900 || chr02 + Distance
atggcgctgcatcttcttcacctgcttgccttctccctgctcttcgcagtggcgacccctatcagggacatcaccgatgtgtgctcgtcacagatcaagggtatcaataatcctccttgtcttaattagttagctttctcttgattcatgctgttaattatgtctggtttctgcaagtagatgaaagatatgtgctttgttgacatatccataacagtacagcttactactgagtttacatagcgctagccaattgagtagaaagactgaaagagcaagagtaccaattaaagcacctataagtaggatttgaagaaccaatttcagtttgcagtcaaaatagcatcacatcagcttgaggcaccacttccttttttctagcctggagtctttgcttgt…
>NAc-LOC_Os05g09020 || chr05 - Distance
atggcggcttccgtaggactgaaccctgaagctttcttcttcagcaactcctactcctactcctcatcccctttcatggccagctacacgccggagttctcggccgccgctatcgacgccaacttattctccggcgagctcgatttcgactgctctctcccagctccggcccaggagtacccggaaaatgaaaacactatgtaagaaggtatttttggtgttggatatattgattgattgatggattaaaattggtactgaattgtttttgtttgatttgattttattaggatgaggtacgagagcgaggagaagatgagggcgagggtgaacgggaggatcgggttcaggacgaggtcggaggtggagattcttgatgatggcttcaagtggaggaag…
>NAc-LOC_Os02g43150 || chr02 + Distance
gctctttcgtagccacatcacaagggaaaaaaataccaaccactaaaagatgatttcgatggtacagtgaacggccttttcaatgataagttcgagctcatttccacctgcagctacaagtgggtaatcatctctttcgtatcgtatcgcgggataacaacttaaaaacaagtttaatattagagttaactttaagcttataagtcatattaaagttagcatgtactagtatatagatgacctataaggttatcttcttttttttttcttttctctatctctcacatatacattcaatgtattcatcttaaaatatgtgaatagctctatgagagccaaccattttcatttttcaaattatgtttcatccatgtaagattataattgacttatacctta…
>Ac-LOC_Os01g52750 || chr01 - Distance
ctctgttaaactggactatttataggttggatgtggcacatgtccatagttacgacctagtaagaaattccctatgaaaccaaggtcgttttgatctcggactctcaactacaaagcgagtagtttcacgatgtgtattgtctgttttgaaaaggattgcacggagcgtatgcaagtagacttcgagcaaggcgtgcttaccatagattggcctgacacctcctagatttatctgcacaactccatctaggtttgacaaccttcttgtcaaagataggtgataggcactgctaagtgacgagggaccagcggccatatcactctgagtgactcctccatgtttttatccactgaacaatgcccggtgatcagcccggataatagatagagagccttcgt…
>NAc-LOC_Os01g57580 || chr01 - Distance
atggccgacgagtggtggagtgcgtctcagaggagccacggcacgtcggcgtgctccgcggcgccgtcgccgctcacagctgacagggtctcctgcggctggacgtcccccgccgccgctgccgccgccgagtcgacgagctccataacgttccaggaccccagcaggagcagcgccgctcatcatcagcctctgtccgatgccgcttcctctcttggcgatccccacatggtggactggacgcaggccttcctgtaagttagcttccgtcttcatctgatcatccacatcgatcgatccatacaagcgtgtgtgtgtctgacactccccgttgcatgagttgtgtcaggagcgggagaagcgacgctagctttcaggccgtgctccaggacgacatgg…
>NAc-LOC_Os02g02870 || chr02 - Distance
atggcggcggcggcgaggcatcgggggacggtgaagtggttcaacgacaccaaggggttcggcttcatctcccccgacgacggcagcgaggatctcttcgtccaccagtcctccatcaaggccgacggcttccgctccctcgccgagggcgagcaggtcgagttcgccatctccgagagcgaggacggccgcaccaaggccgtcgacgtcaccggccccgacggatccttcgtcaagggcggcgccggcggcggcggcggtggcgggggaggcttcggatcgcgcggtgggggcggatctggcggtggcggccgcagctatggcggtagctggggcggggggaggagatccggcggtggtggacccggtgggggctgcttcaagtgtggggagtctggc…
>Ac-LOC_Os03g12680 || chr03 - Distance
atggacgccaccggaccaccgccgccgccgaccgcagtaggctccgacgtcgacggcggcaccggctccggcggcgcgaggacgacgaccttcttcggactgtccacgtccgccttggtggcggcgggggcggcagcgctggtcctcgtcgtcgtcctcgtggcggccggcaccgccaggctctgcgcgcggcggcggcggggcgcgaagcacctgtcgatgtcgcgcgtcgagcacgcgccctcctccggctcgctccgccaggcgtcgtcgtcgtccgctcccaaggagaaggaccacgcggaggccggggcgggcaccggcaccggcacgagctcctccgacgtggccagctcgtcggccgcggccagctacctggagtcgccggtgaggcggaag…
>NAc-LOC_Os11g03110 || chr11 + Distance
atgggctcctcctccctcctcctcttcccctcctcttcctcctccgccacccactcctcttattctccctcctcctcctctcatgccatcacctccttgctgcctcctctcccctccgaccaccatctcctcctctacctagaccaccaagaacaacaccacctcgccgccgccatggtccgcaagcgccccgcctccgacatggacctgccaccgccgcgccgccatgtcaccggcgacctgtccgatgtcacggccgccgcggcgccgtcgtctgccagcgcgcagctccccgcgctgcccacgcagctcccggcgttccaccacacggacatggacctcgccgcgcccgcgccgccgccgccgcagcagcaggtggcggcgggtgagggtgggccg…
>NAc-LOC_Os02g34680 || chr02 + Distance
atgatgcagactgccgggcgccgccgccaccgatgggtcaaggagtggtccgttcctctttcctcctcgaattccaatcccttcttctaatgggagagagcttcttgttggtttgattcggattcggatctgatctctcgtccgcgccacgcgcttatacatgttgttagggttccgcaggatctggtcgtcgccggtggcccatgcgcgctctacaaatgggtgcgaggtacgccccgccctcttcaattttttgctttgcctccccgccctgttactactttgctatgtgcggtttatcgtccgtatgctcgcgcgtgatgttatcatgcgcgatgggatcccttgcagttgccggctgcttgaattccatgggaggttggtttatcagagaggacc…
>NAc-LOC_Os02g57540 || chr02 - Distance
gcgatcgcgagtgaggaaagcaggcgagaatgggaactgaactactctctctctctctctctctctctctctctctctcgcgagaagaaggggaaggaaggattggcgttgcgtgcggagatttttctactctctctctctctctctgcgcttctgaaaccgcctctttctctctcctctccactgcgtccgcgagcggttttccctttggtccaatgggccgcctagcctctctctttcttttcggcccaacagagttccacgtgcaccattttcctatatattactcaaaatatactcctggattattccttgatgattcctctttttatcactctcccttaaaccacttacagcagcaggttttgctgctactttaatccatttatggttgcccaa…
>NAc-LOC_Os02g02960 || chr02 - Distance
tctttcttgtttgactcacacacatgcttcaattgcaactgaacaatttttcaagaactattgccactgcatgatatccccgtgatgatggcggtcaaatgctggtactgattttccatgttcttataggttcttgatggcaacatgctaaaggtgtggactgaccgagcagcggagattgagcgtcatgggtggttctgggagtatacactatccgatgtgacgattgatagcatcactatctccctagatggtcgacgagcgactgtggaggctacgattgatgaggcaggccaacttactgatgttactgagcccagaaacaatgattcatatgacacaaaatacactacccggtatgagatggccttctccaagctaggagggtggaagataacg…
>Ac-LOC_Os02g02970 || chr02 + Distance
atggtcggcggcgagcccttgcggcggcggcggcatctcgccgacgatggattcttccggttcctcctcccctcgccgaagccggccaccaccaccaccaccacccctcctcccgccgcgctgttcgtcccgccccaccgcctcatcgcgccacccgtgccgctcccccagccaccccgccccgaggagcgcctcttcatcgtgccccccacgcgcccttcctggctcccgcctctctcgatacctccgccggcgacggcgacggccccgccgccgactcgttgccctccgcggcggatgggcaatggtggtggtggttgctttggcggccggagtggggtggtggggtggaggtatggaggtttcgtcgggaatggtggacgtcgtggcttcgagcgg…
>NAc-LOC_Os02g45200 || chr02 - Distance
atggatgcggcccactggcatcaggtaattaagctgcggcggctgatctgcgctcgatcctttctcgaatcggtgcatgcaacaccggcgacatgtctacaattaagatctctcaccgggggcccggccgggtcgattttggcttctgctcttcttctggatcttgttgatgtgggtgtttcttggtcgatccttcttgtttaatctgcctgtgccttgatcttggcgcttgcttttcctctggtgggatacggtgatctctattctctctcggctttgtttgctcttgggaaccgccatggccaaccttttattctttgtgcagatctatgcacggatcggccatattcttctcgctctgtgtgtatgtgggttagtttctgtcttctccattggctt…
>NAc-LOC_Os02g02960 || chr02 - Distance
atggcgggaaggggcgagatgccgatgaggcctgtgcggccagggccgccgatgcagtaccgggggcctcctcccatggctcgcgcgcgcgtcgaacccgtcgatcgcgagaaggtgaggcctcctccgtgcccccctcccaatcgatgcgctggaacagcagtagattgcgtactaccttgcgattcgacggcattgtgttccagttcgattctgctaggttaaccatgttgattgatttgtttacttactgttcactatcgggttcttttgcagacgtgccctctcctgctccgggttttcacaaaggtaaaacctcttgttatctctcttactgctaacttcgttcatttgtattcctgtatgtatgataagttcacattatgtgatttacacttc…
>NAc-LOC_Os07g39480 || chr07 - Distance
atggccgattcgccaaaccctagctccggtgaccaccccgcgggcgtcggcgggtcgccggagaagcagcccccggtggatcggcgcgtcgcggcgctcgccgcgggcgcggcgggcgcgggggcgaggtacaaggcgatgtcccccgcgcggctgccgatctcgcgggagccctgcctcaccatccccgcgggcttcagcccctcggctctcctcgagtcccccgtcctcctcaccaacttcaaggtgagctgtgtacctcggccgcgcgtgtagcgtagctatcacccacccatctcctcgcgcctagttactgcgggatctacgaatttcttcggcgcccgcatcgtgccgggggattaatctgtgtcgggggggaaaggagggattccgatgcgc…
>NAc-LOC_Os05g49030 || chr05 + Distance
atggtcgcctacagggtaagcttctcctcgccgccgccgccgcctcctccctcgcgttccgtcgatccatcgagcgtggctgatctcttcgtttccgtgtttgtgtgttgcgaatttttccggcggcgcagttccatcagtaccaggtggtgggtcgcgcgctcccgacccccggcgatgagcaccccaagatctaccgcatgaagctctgggccaccaacgaggtccgcgccaagtccaagttctggttggtgtcgcaagaactcttatctatgatgccttgatccttcgtgtaatttcgttgatgatttcgtgttgtttgtttgcgcgcaggtacttcctgaggaagctgaagaaggtgaagaagagcaatggacagatgctcgccatcaacgaggt…
>NAc-LOC_Os05g51690 || chr05 + Distance
tagtcacccttgttggtggatcaatataatctcgactgtacatgatatttcatacttttcttagaattaatcaattattagtctcatatgtctctaagagtattttggatatttttctctatctcttctctatctctactattataaaattgaagatgtttccactgtcggtcacttgtgtttgagtcggttttaattttatgttttggttttaatttatatatcttctctatctctactactataaaaattaaaaaaattttgctggtattttggtacgttatctgtgtatgagtcgatttttaagttcgtttgcttttgataatacagaaggaatcatataagaaatctgttaaaaaaacttgcatgctaaactgagacgatcagactcctaactgc…
>Ac-LOC_Os01g70270 || chr01 + Distance
ggcaggaagcagctgcagctggctggcctgcatgcttgccgtgtcgaccagctacaggagaggcggtcaaaattagtgccgtgaggacgaaacccacatcattagagcaagtatactataaacctactataaacttacgtaaaggagagaggtaaacaaaagagaaatgtgttggctctcatacaagagctaacttaacacaagctctaagacaaatacattaaatatataagtgagagatagagatagaagaagaaaattatagctaaccttatagctaatctattatatgtgttgactttagtttaggctaatagtaggaagtgggctatattagtatccttgctcttagcagcatactaatcagcccagccttttagggccccgttgaattgtagg…
>NAc-LOC_Os08g34380 || chr08 - Distance
ggatggaataagaataataatcacgaaagctactggtaaccgcgggactcttgtccgagctaattaagcttgatttggacagcaagagggataatattaagggactagctatatttatgacaccatattttttatcaaaaaatattcggtatgtatttacattgtaaatctctaaattacatatgtaattttagtatatttacaatgtaagtcctaaaattacatataattacatatgtaagtcttaaaattacatatgtaaatctcaaaattacatatataagtgatttgtaagtggggtgtaactagtatgtaaatttgtataaatacataattacaacaacaaaattgactgctacaaacccatagcaattccggatcaacaaataaagtaaaaaa…
>NAc-LOC_Os06g16390 || chr06 + Distance
atattgaattccttctatggttccacatgagaaaccagtacgaatataacctacatgtccaatcgaattatgagctagaggtcttttgactttcgttagattatcttgaacataggtgcgagtaagttgtattgtttggtctttatagctacagtttgatggtttggtcgttgcttcctcgttttctatttattcatctaattaatctccattataacctacgagacaaagtgattaactatatgattaacgagtaatatgctgcatatgcattggagcattgtggtgttgtacgcatggagcccgggcaattgcccatggtggccaggcgctgcatccgccaccaacagtcgacgtcgcggctgatgagcgtggcgtggagcgcaatgcggccggctc…
>NAc-LOC_Os11g47460 || chr11 - Distance
atggtgacagtgagagaggagatgcgcaagggaccatggacagagcaggaggacctgcaactggtatgcactgtccgcctgttcggtgaccgccgttgggatttcgttgccaaagtatcaggtttgaggggtggggacctgcaaattaggtagctattttgcaatccttggcgcaaagtcgcaagcagaaatgtcttggtctctaatccaatatcttcatacttcatcctcactatgtccatgaagggctcaataggacaggcaagagctgccgcctccgttgggtgaactacctccaccctggcctcaagcatgggcgcatgtcaccaaaagaggaacatcttattattgagctccatgctcgttggggtaacaggtatgataaaaaagatactctgt…
>NAc-LOC_Os01g32770 || chr01 - Distance
ctctcagggtgtgttttttccgtcaaaattggaagtttgattaaaattggaacgatgtgacggaaaagttgaaagtttgtgtgtatatgaaagttttgatgtgatgaaaaaattgaaagtttgaagaaaaagttagaaactaaaccagacctcactcactccatccaaatatgcatgcccgtggttatcttcaaaatattttttcttctcaaccacttatctgattttcaatcatctgattttcaatccgattacaccattgtacttgttataattaaatctttacaacatagatttcaaaccgttaaaacttaatgtttatatacaacagtggcatgtttcactatgggtttttactgtgttacacaaattttttttcaaatgtttcaatgtttactt…
>NAc-LOC_Os02g39360 || chr02 + Distance
atgaagatccagtgcgacgcgtgcgagagcgcggcggcggcggtggtgtgctgcgcggacgaggcggcgctgtgcgcggcgtgcgacgtggaggtgcacgcggcgaacaagctggccgggaagcaccagcggctgccgctggaggcgctctcggcgaggctcccgcgctgcgacgtgtgccaggagaaggcggcgttcatcttctgcgtggaggaccgcgcgctcttctgccgcgactgcgacgagcccatccacgtccccggcacgctctccggcaaccaccagcgctacctcgccaccggcatccgcgtcggcttcgcctccgcctcgccctgcgacggcggcagcgacgcccatgactccgaccaccacgccccgcccatgggctcctccgagcat…
>NAc-LOC_Os07g33240 || chr07 + Distance
gagagcaactcccacctggtatccttggccctatcaagaacaaggtgtgtatttgttccagacttgatcagtattttgacactgtcacataacactacgattattctatggacctgcataccttctcatcaacagtgtctcccaatacagcctttcttgctcaaggatggccacctgctctgtggaacatcagttgaaagctggaattcatggggtgcttggcttgaggcaagtcagctgtgagccatcagctgcaactgttcttcaatatctcttgcacacctcaagtcaacaatgtttcatcttaaacaggtcaccaaggaccatggtaaaacatggaagaagtatggcccgatttacgtaagaggaaaaaccatgggagtgattcagccagtcctc…
>NAc-LOC_Os09g32510 || chr09 - Distance
atggacagcgactacgttgccggccttctcatgagcgccgccgccgcggggctcgacctcggtgtgctcgacggcggcggtggcgctttcttggagacgctgtgcggcgggcccggcttcgcggagcgggcggcgaggttgtgcggcggcggagctgggctcttcgggctgcctgcggtggggaacgccgagcgcggcggctgctcgagggaaggctcgtcggtgtccgaccctgcgtgggcgcacgccaccggcggcggcggcgacaatgccaggaagaggaaagctccggcgagcgccgccgccgggaaggacaaggacgccgtcgtgggcggcggcagcagcccgtgcgaggtgggtcgagctcagctacagcgaattccaccatggagtgactga…
>NAc-LOC_Os10g32870 || chr10 - Distance
atggcaaccactctgaaagatgcagttgcacggaagcctgtgttggcaacaatccgccttatcgttccagctggtgccgcccgccctgcgccaccagttggtccagcgctaggtttctacaggctgaacctgatggcgttctgcaaggatttcaatgccaggactcagaagtataaggcagaaactcctatgcaggttaccttaactgcctacaaggacagcacattcgagtttgtagtcaagtcaccatctgtctcatggttcctcaagaaggccgccgggattgagacagccagcggccgtccagggcacactgtagtgtcatccctttcacttcgccatgtctacgagatcgcgaaattgaagcaatctgatccctactgcaagcacatgtcactc…
>NAc-LOC_Os01g44390 || chr01 + Distance
gcctaacagtaacacagccaatcagccagtagctacgtatgctacgtatgccgagccgttcgttctgtccggtagaagaacgaagaggccttccttccctctcaagattgggtggagcttacgtcaaatatgattagcccatgccccagtgggcttgacagagttgcgcttagtgttatatgggctagatttgatgtaggtttaagatgatgcgttcatacttcataacacaagtattacactcacaggagtgaaggtgcagtttgttgtgctgaacaatgctatttcaaaaggatgaaaaagatctccatgaaaaaaaaaactagaggtttgtttagctaatcatcagaatagaagttagaaaaaaagtgttttagcccccctattttaaacttataa…
>NAc-LOC_Os03g16600 || chr03 - Distance
atggagttctacgtggacgacaagtggaagttctcgaagaagagccggaacaatggcagcaggcgcatccccggcggcagcggcgcgggcggcgacccgttcctcaagaggtcggccagctccagggaccaggtgatcggccggggccgcgtgggcagcggcggaggcggcggggcggccgcggcgccgtcgtcgttctcgagccggtgcgcggggctggtgaaggagcagcgggcgcgcttctacatcatgcgccgctgcgtcaccatgctcgtctgctggaaggactgctcgtagccgtggcgtggcctcccccctccctccctccctctcgccccccgccgccggccggtaccgaagatctctcgtcctcgccgccgctcctcctccagaagaatg…
>NAc-LOC_Os04g48800 || chr04 + Distance
atgctccaccatatggtgttgattttgcgttttctggtggcaagccaactggaaggttcacaaatgggaggaccattgccgatgtcattggtaatgtcaagtatgaatctcacgaagaaactctgattttcctgtctcgatctcacatttcttggcactgaactctcaggtgaagccttggggcagaaatcttttgctccaccctacttagctgcaaattcaagtgctgaaatgatgaacagtggtgttaattatgcctctggttcttctggcatatttgatgagaccggctctttttatgtatgtgaacactcaattgttgtgcttcctcatgcttgctttgtttctgaaatatagttgtatgaaaacatacttgatctgtgctgtagattggaagag…
>Ac-LOC_Os02g38980 || chr02 - Distance
atgacaccgacggtcctcatggagtttgggcagcagaggcagattaagcggggctacgatgaaatggcgttccggggcatggcgtcagcggcgccacggggttacgcggagaccgttggcgagtcggagggcgcggcaggcagccccgttcgtgttgactccgaggactcttcggcccccaagcgcaagtgcatcagcctaaacagcgacggcttcgatgtcaagcgggagattttcgtcccagccaagatgtcctcctccgagaggaggcatctccggaagaggttccgcacagagcttgattcggtccggaatctcctcaagaagccggagtttgctgtccctgtccctgtcaatagagctcccgcgctctcgtcctcggctgcccctcgaggtaag…
>NAc-LOC_Os09g28210 || chr09 + Distance
ggcaagaaattagttgttttaatttagaggcttggattttctttcgttaaacaagatcgattgtattaaaaaaaggagaatgaaaatctttgtctaagaagaaagacaaagatgaggtggatttgctagatatcattcgacggaaaattgaggatgagaacttagtgattttgaaatgttgaggctgacttgatgacttgtgcactaggcttctactcccactctggtgacccctgtaactttaatgatctctccaatagtaaggatgtggtaacgagtagcgaccaccttgttagtttctaggctcaggcttgggctgtgaaagaggggagggcatcaagaaggtagtagttaagtggatgtgtattattgcaaacaatgacgaaactagaacaaaaa…
>Ac-LOC_Os02g10490 || chr02 - Distance
atgatgttcacggaggggctcgacgagtcggcgatcagctggatcaagcagggcacgggctctcctgcgccgccgccgccgaggtcgccgctggcggagcggctgcccgcggggcagatcgcggcgccgaggagccccgcgctgtacgggaggggctgctccggcgtcggcgtcggcgtcggcggaggtgtggggaatgggctgttctcccccaagagcctccccccggtgcggaccacggcgcggcactccgggctgcttgggcggcaccaccactccgtgcttctcgcggcggcggactccgaggaggaggatggggaggaaggggaggagagcgtggcgtcgtggggggtgcccgatgactgctactacggcaacttctccgacacgctcgaggag…
>NAc-LOC_Os06g49490 || chr06 + Distance
cgtgattccgtgtgccaaaagaggacaaggagagagtcctgggagttagaaccagacacacccacagaccgcatctagaccgcgaatctccgatcgggcggtggatagcacagcatccaggggaaagccgtgtcagacacgcatctggaccgcgaatctcagatcggacggtggatagcaccgcatccggggggaatccgtgccagagacgcatctgggccgcgaatctcagatcggacggtggatagcagctggaggaaagccgtgtgctgctccaacgagcctaataattggcggccgagtcagtcagcctcccgacccatcaaacacaaatagggttagcgagaatcggcggcggcggcggcggcggcgagagcggagagagacaggagggggcaa…
>NAc-LOC_Os10g39030 || chr10 - Distance
atggcgcacgatccgagcctagggtacgcggattacttcgcggcggaggtggatggcaccggcgccacggagttgtatgggttgcagcagcatcagcagggggttggggtggcggagatgttcggggtgagggggctcatgccggcagcgcacgcgcacgagcagagcaagggtgtgggcgcgctcgtcgtcggcggcggcggcgtcgatgatggaggcgcgacgacgctgccgacggtccacttcggcgggctcggcgagctgcaccaccaccaacaccggcagagccaggcgccgctgtccctctcgctccacaggccggaggcggccgcgacgtcgctgctgatgcagcagcagcagcagcacctccaccaccagccgtcgccgccggcgggcgcg…

## Sheet: TIGR-FG-Middle-Subset2
>Ac-LOC_Os06g49040 || chr06 + Middle
tcacttgaactgttccaagaatttcatgctgatttttagttgttttttttcttctgcctctgaatatctgatgctgtgaatctgggcttcagagtttgtatatgctgtccatgcttctctcggacagacaggacggcatatactcaagctgtacacgggaaatttctccaaaaaagagtgccgaatgtgagaatctcgtgtgtcctttttttttcttcttttcttttttgctttttgcgaaactccaaaaacgttcctttgtgattttttatgtattgaaaagaaatttctgtaactcaga
>Ac-LOC_Os03g01614 || chr03 + Middle
tatactagattgtgtctagattcgttacattagattgtatcacatctactcctaagtagcctttttttaatgaaatgagtatgctggtggttgtgaggtagcctactatggctagtgtgactagccagctaaatgttcgcttacgatgcccctagaagagaaccacacattctatccattttcgctagtgaaattaggacaattgtgatatgtacaaatttacttgtaaagatacttactgtattttttaaccaaaccatatttctatcgtattgtagcattttaaatgaaatatatctcc
>Ac-LOC_Os11g07050 || chr11 - Middle
agactgcattttttatttctgatcgtccgtcttatttaaagaaagagataatccaataaatgccattgacaagcgtccaacttcagaaataccattgacacaagtgtgagttctaagaaatactatcatacaaacgattttgtcccaaaaatgtcatcgccgttagggtttcatttattttacaccgttaaatacactgttcatcatatagaacttaatggcacaggatggacggaaccctaacgacgatggcatttttgggacaaagtcgtttgtatgatgacatttcttggaactaaca
>Ac-LOC_Os07g03250 || chr07 + Middle
cgccgagaacgtcctcccctccgccaccgccgcgcagcacctgcaccacccgctcgccctgtccatgagctccggctccctctccagctgcatcaccgccggcgagtacggcatggcggccgtggcagccgccgacggtggccgcaagcgcggcggcgccggcggcggcgggcagaagcagccggtgcaccaccgcaagtccatcgacacgttcggtcagaggacgtcgcagtacagaggcgtcaccaggtacaaatcaactcaattactaatagtaattagctagatgattaactaattt
>Ac-LOC_Os09g34060 || chr09 - Middle
tacagttgggtggatgttcagttgaagagtttatctgtagctggttcagtaaggaaatggtcgaataatcaagaattccaggttaaaatctttcgtttctttggtaaggtagcacatcaccaagatgtactgttgtagtgttgtctacagttccataaattcaagtagccagtatacgctgttgtttagtttttctccggttttttagaggtagaggcgtttctagtgttaatcgagaggtatactgtataccttctgattaacatgtaaatcactcaacacctctacctccataaggacc
>Ac-LOC_Os09g29360 || chr09 + Middle
ccagcagcagcaactttgatgaagcacgagcgaaaaaaaaaatttggttggtgtgatattttatcaaataagacaattttatctatgcattagctcccaaacaaaaaatggtctactatgcagtctgcacatctatcaatgaagaaatttggaggtacatgagagctgaattatagctgtaaaatgtttgttgcataagcttcaacatattaacaatccaagttccttccagacatgtccattccttaatctgagatctcacccaagcatgttaaaggggcagtaggtagaccatcaagta
>Ac-LOC_Os08g42440 || chr08 - Middle
tatatatatacatgtaaaaacaataacatgtatggagcaaattaagcatggagtaattaagctaggtggtgggcggcatcttggggtagcgagagcgggcgcaggcgacgccgaggaggaggacggcggcgagggagagggcgagcgcggcggcgccggcgttgcagtacctccggtacaaccggcagacggcgtaccagccgctggcctcgttcccccacatggcgatcgacccgatcgcgccggcgcccgccgtcgccgccgcctccaggttcaccaccaccgcgtccgcgtggtgcag
>Ac-LOC_Os08g41540 || chr08 - Middle
attaagagcttggagtggaagattgtttatttgttgagtccttgtcttcatacacaaaattttgctctagaaggttggtttacttaatcaagtacggagattctcgaagaaatgcagcttcagatcgtagagaatgaaggttgatggttgtatgttgttgctgatgcagataaattatagccttatatatgcttgattctgcagattctgttgaagtggaacagcactcgcaaagcaaggatggtgtacatgttccttcccaaattcagaaggatgaggtcccaggggagattattcaggc
>Ac-LOC_Os03g01910 || chr03 - Middle
tttgcaggatgagggcaatgggcgttaacacggatgagtacaaaatagacttggaagctcttgaagagatcaagcagggtttgcatccatcggtaaactccttatactgcatatgtgtactgcatatgctctccgtgggaagtcactatataatatgatggttctcattttactccctgttctttttctgttgacaattttcagagtgacaaatcacgcaatcgattacctgccggttctaacagcagcgatgacaaatttgcacgaagttaaccgttacaatctatgatgattgatgagt
>Ac-LOC_Os03g56070 || chr03 - Middle
acttcttcgggttcaatggcactgctggtgtgtggagaatcaaggcattggatgactcgggagggtggatggagcgtacaacagtggaggacatggacattgcagtccgggcacaccttaggggctggaaatttatcttcctgaatgacgtcgaggtactatatatgacaaactttctgaataacttgttgggttatgtttcttcaccttttcagttgaaataacccatttccctcattatggacagtgccaatgtgaattgccagagtcatacgaagcttataggaagcagcagcatcgg
>Ac-LOC_Os07g47110 || chr07 + Middle
gggtctgttcactttgatgccatttttaactttaccaaattttggtaaagttgtcaaaaaatggctacatttagtttgctgccaaattttattaactatataagaaatcctatcatagttgtcaaaattttgattgccaaaatttggtaaggttttttttttggcatcaaatgaataggccctgaatagtgccagtgttatatttaaggacaaaggtagttattactaaattcttcgttctaaagtaatttcatctttcactattttatttgctttaaagtaactttataatgtattggag
>Ac-LOC_Os02g28970 || chr02 + Middle
acatgacggtgttcgcgctcgacgaccaggcaatcttcgtcggcggaggccacgactacgtctcggcggtccgcttccacgtcgtccccgggcaccgcctcacccacgccgacctccagcgcctccacccgggcacgatgctccccacgctggccggcgagggccagaacctcgtcgtcacccagggcgcgtccggctccggctccggccccagagacgtgcgcatcaactacatccccatcaaggaccccgacgtggtgatcaactcgcgcatcgccttgcacggcgtctacgtgacgtt
>Ac-LOC_Os11g01620 || chr11 + Middle
ctcccgggcggcggcgacgatggacgcgaggggggggggaaaggttgggcggcggcttaccgacgacggcgacggcaacggcggcgacagcgacggtggcggtgttggcgcaaggcgcggcgcggcggcttcgtggcggcggcgcggcggctttaagcgatggcgtggtggcgtggagacggcggcgcggtggcgtggagacggcggcgcggtggcgtggaggagtgggtagagatagggggtggagacggaggagaagaggggaatagcggggcttatataggggaagagaaagagataa
>Ac-LOC_Os02g37109 || chr02 + Middle
gaccaaactccatagatcatagctagtagtgtactactttccagcagcacgtcgttgagaaattaacctcaataaagatgtcacatatagcatcttttcaattttgtagcctgtatttgactactgatttttcaatttatttagaattttttttgaaggattcaggggtatccgatccatggcgttctcttgagtccagagagtatttgactacggaattctcaatttatttagaaaatttttgaatatggaagggaggaaaaaactagaattttttttttgaagaattgatggataccca
>Ac-LOC_Os03g07920 || chr03 - Middle
tcct
>Ac-LOC_Os08g33750 || chr08 - Middle
aaaagtaaaatgttttaaataaaaagagttacatattataatagtttatttaatgataaatctagtcacatcaattttacatgattaatctttttatttttttactattaatgatcaaagttaaaatttttggcttgtaactatgctaaaaatgcttgtattttagaacggagtataaaagttgtgtcctagttactataacacaaatccatgcgtcgattgctcgtccgagattaggagcttttttttgaaaaatacacataagacttcagaggcaatgcttacattctgtactttattc
>Ac-LOC_Os01g65420 || chr01 - Middle
atacatcaaaacctggcattgcaaactgcgatgcaaaattctcaacctggttacggagttctatgatatctttattgttctgtaggcctctcaggaattccttctgcatttttccatgttctttcataagattactagctatttgggtggctctgatgaggaaatctgcgatcacctcaaagtcatcttccaagcaacctctagtagtcattgcaggtgttcctgtatgtaacatgacagtaagtagaatacaatagtctatgttttatgtagaaatgacaaaacagtaagaaaaaacagc
>Ac-LOC_Os05g25620 || chr05 + Middle
cgtgccgcccgcggattcgatttagctcgatttaagcttgttttctgtgctactgttggatgctgatggctagttctcaatttcatttgacaggtttacactccagtggaatcactgagatcgaaggaagagaggaagagaaaggaagggattgcgcactctggttcgctggtaaatgcttccattcccattagattcactgagacacagcctttcatttttttttctgttattggtacaaagttattttgagaacaactcaggatgacaggattcgatgccttttcgagtgaatcaagtg
>Ac-LOC_Os03g09070 || chr03 - Middle
aaaataatgaaataagtcagtgaagcataaatttgttatttttttcttcctgtgtaaatcgaatttagatttgcacgtttatacggtgtcttgtattatcataatttatcttatcaaattttatgaatttttttatatactttccctcgtgtggtgcatgagtatccctgtttgcagctggaccgataatttaatcaggttcagggcgtcaggcctaccctggcccgtggcgaggggtgaatttcgacatgggtgggggtcgattatgtaggcctaccgcgccgaacaacgtgtaaactga
>Ac-LOC_Os11g47870 || chr11 + Middle
atacagaacacaacaataacaaattataataaagatgagagaaacaatagacccataaaaaattagagtggtgtaggtagatgggacatgtaaaaactataaataaaaccttaaatagaatctgaatgataattaagaggagggacgacgagcaggtcgttaagcagcatgatctcgacgattggagggatttctagaaagtaaaaaaaacccctcaattattatcatgttcgattttcaaatctcaacgataataaaaatgggaggcagcaggcgggccatagagaagtatagtagcggc
>Ac-LOC_Os05g46520 || chr05 + Middle
gcagttcttggttctgacaagaacaatctattcagaaaaaggagtaattatatgacaaaatgcaactttgtgcttgatcagggagggatggggtatgctcacaacctgaggttcgagggcatcgtgatgaagaacgtctccaatccaatcatcatcgatcagtactactgtgaccaaccaacaccctgtgcaaaccaggtaataatctgcattttcacctgcaaagcatcgtatcatctctgaaactctgaacttttgccattgttcagagcactagttcatcatctctgaaacttgggaa
>Ac-LOC_Os05g02420 || chr05 + Middle
tagcttgtattactggcataatgaaattcagagagtgttagtatttgtgcctaatcagttgcaagcataatcataagaagctgcgcctatcaaccttgtaacgtaaaaacccatctacttaaagcccaaaaaagccccttcaactaaacatgaggcatctaggtacagtttgtggcatagttcaggtccttgatacctagcttatcattcagatcagcatagttcccgtacctaagttaaacataagctttcttctccaagtataaaaaactgaattcggatcagcttagttctaatacct
>Ac-LOC_Os02g43970 || chr02 + Middle
tgttaccggtagtgggaagttgggatccttgtttcaggggttaactccggtgagcccgttgtttgtttctccttgagaatgaagcttctaaaccgcgtgctttaattcgtgattttcattgtcatggctgattaggtacgattttcctgatttgaagtaaagccttgaatacacatcttatccatcatcatcatacacatcggtacggccttaaatacatgttttcgtgaggaatcatgaaaaccacccgtttgatttccacttttttttgttactctcaacaatttctttcatttttagt
>Ac-LOC_Os02g04680 || chr02 + Middle
tttgacataaattttgaaaataaaataaatgtaaaaaaaataaaatttttatttgaaattttaataggacaatggattttttttatcaggagcattcataaaaaaaatattatgaacattggtatacctatctttatatgaatgctcctcatttttatgaccttttttttaaaaaataaatacgtattttttttatttcattatctaaaaatatttttttgggataaataatgcatcgcacaacaaactcataactataatagtctcatgcgagaagcttttatatttttaataatgtaat
>Ac-LOC_Os05g46480 || chr05 + Middle
ctgcattttctaaatagtgtatgatatatcacaccagaagggcgtatttggattattgtctttttttatatatcaaaattgtacatgccaaacagtttagctagtgtggtgcaatataatcatatattaacttctaactagaatgtgttgccaatagtggtgcagaatatgtaagaaaggaggtgccactttatgtatttccgaccaggcatctgctaaagctggacaccacattaacttcttactgtgatatgcaacatgtcgttttcgaagaggaaaaatcagcatataatcaagccat
>Ac-LOC_Os02g03960 || chr02 - Middle
aaaaataaaaccaaaacaatactctcacacatgcacactgcctctttgcttttgtttgctacatgtaactgaacttgcatacatactgctctgtaaagtagccatactactctcttcttatacacatcgttagctgttactcttttactttcacattagtatatgtttttgacacgctatgtgagcaaaatggaaggcaaaaaggcggtattattggcgggatgcacgacgaaagaacccgtcatgatcaccgtgtgaggcgaaggataggggtctgtggagttcaagggagaaccaaggc
>Ac-LOC_Os01g70270 || chr01 + Middle
agagaagtagtatcacggactccaatacgtaatgtgtgtatgataggtgggaccggatattaatagtatagtaagcaactattatatgaattggctataaataatttagagctaatagttggctatactattaaacttgttcttgcttttagtactagtgctctgttttaacaccactgctgccaatagttttactgataccgattcttcatgtctcagtagccatcaataccagcggcttgacaaaatttaactctacaaagataaaacgcaccttcaataatgcggtagagtggagttt
>Ac-LOC_Os03g08754 || chr03 - Middle
tccatcttctaagtactgtatcatcagctttatatgcccttgtaattgttggctgcaattaaaaaaaaaagaacatgagaagactaacagggaaaattttgtaagtgaaaaggtgcttgagataagaaatcaattctttttaattatataagcacaacaagaaattcaagtggagaaatgtttaagaataccgtcttagtgttccattttgatatgcacaacatagttatatgatcaattcattgtataagtgcatcgaagtgatcacgaagatattatccagatacaggtatctatctca
>Ac-LOC_Os01g51140 || chr01 - Middle
tccttaggtattttccacatgtttccatgtagaaacagtatacttaaattagaaaattgagttacaaatcgatgaggtttcctatgtttttcagtgtctggtccgaaacgtgccctgttttctcatattttccctatgttttttcttactacttttgtaatgtgggggttgttcacagtcacacacacacacacagacacattctgtagccgcggtagtagcttttgcgtgtgccgtgccgccgtgcgggccggccttgttccgtttattcctgcgtgttttcgctttccctttcgtgtcc
>Ac-LOC_Os10g05690 || chr10 - Middle
caatacatacagttgcatgttctgtttcgtataattcggtaacagtagtataataactcaaacatatataattaagtaaaggtgcaatattattagacttttgcataatcttttctttctgatccctgcattcatatatactgctctctgttggattcttgaacagtaatctaactgaaaattataattagagcaagtttaatagtatagctaactgctgactctaaattatctatagttaacttaatagccaattaatagccaattcatacaatagttacctataaacatatactacata
>Ac-LOC_Os04g51000 || chr04 - Middle
gttattgttggtgtagctgtagcgatagccacatcaacttatatcaatctcaatcaaacacccccaaagtatactcgcgaaactttacgccgatccgacacgagaggaaaaaggaagagaagaggtccatattccccaaatgatgatgggagtaggaaatctcttcctctagatttcctcttcttgtgttacaaagatgtcgtgaccttgagtcatggacaagttcgaggatagacggaaaagttcattttctccgcttatcataagaaatgagctcgaacacaaaatgcacaactttagt
>Ac-LOC_Os01g61830 || chr01 + Middle
aagaaagaagagacaatttaaaccatagatctatcatccaaaggctataaattattggggtgatgtggcttaatgagagaagagagaagtagcattatctacacttagtggggatgaactaggattcttggtttgtatctaagtgcatctaattttgaacgtagttatcgttattttttgcttgttaaaactgtttgcatgcctttcattaaactatagttgtgaaaagttttgacgaaaatcaatgcaatgtggaactggcgcctaactttagatcaagcattaaggcgcatgatcctta
>Ac-LOC_Os01g09760 || chr01 + Middle
agttatatgattatgtcaagacatgtaattgtttctttttcaggacactgattgtatgcctgtaaactggttggataatctgcctgatgacctcaaaaagaggagcttcctttcaaataattcacacaacagagtagaggttgagcaaattccaaagtttacttcaaaagagaactgggatcatatcagcggagaggccgagccatccaaaaccatgcacataacttcagatgaacaggttgaggttttgctgtccaaatctatttttaagaagcattacgatcatagtctatctatccat
>Ac-LOC_Os02g16680 || chr02 - Middle
gagcggaaggcgagcgagatggcgatggcggccagcaccgtcttggcgtcgtccgtcgtgacgctgagccactccggcagcagccccttcctcgtcccctcatcctcctcgtcgtcccctccgcccccgcccccctcccctcctcctcccccgccgccgctgctgctgccgtcggggcccaccggcggcgcctcggccggcgccgcggcgggccgggcacgcctcctgaggaagaggcgcgggaagagcaccggctcgttgtctccgccgcggtggtacgcggcggtggcggcggggggtt
>Ac-LOC_Os04g15800 || chr04 - Middle
caatgctgcaacagacaaaaatgttcagatgaaaatgtctagctaattatgataaatccctgcaatagttgaacaggcaaaaaagttcagataggtacgcaggagcaaattacaaatcaaatcaagtatgctcatgcatcaaagttctgttttactttgcaagtcatatccacatgagaatggtagctgttgtaggtatatgtgtgcggatgactgcaggtcaatgggaacagtaacctgagaaagaattagatcgcaaacttttttgtttacagaaagagcaaattattcctcgggcttg
>Ac-LOC_Os11g10750 || chr11 - Middle
caatctcaccagtctccggcatttgcatttatcggggttcctagacaatatatttggcaaccaatctggagtcatggacaagctcctggaaatagggtatttaaatttatcaacattccagggtaatatttttcagcaactaccaccaggtcaaagtcacagtttcattgagtgcatcggtgccctttcaaatctggagcatctaaatttgtctaataatgtcagcctttatagtgtacctgaaagtctgggtaaccttaggaagctacacacattagacctcacaggttgcattggacta
>Ac-LOC_Os01g48700 || chr01 - Middle
caaaccagttccgttgctcatgataattgacaaattgaatacagcttgaataagttataatggtggtttgccaacttttaaccaaatgtgctcaagtctccacttgttatcggcagtgtcaaatttgaacaatttctagctagcatcaatctgtcgctattgacactagagttttcataacaagagatgcgtaggaaaacaatgatttaggcctagaaatagtgaccaagagacagtgcattaagctattcccaatctagaaactatcaagtagttttcattcatatagacattatatata
>Ac-LOC_Os09g15050 || chr09 + Middle
tatcagtaattttgacaagctggcctcctctctccagggggacctccccccttcccttctcctcctctagtacaacgtgtggtggcggccggcgcagtcgccggatctcgctggcctcccctctcctgggggacctccccctccttcagtgcagcgtatgggcaaggtggcagccagcggaagtataggtgccattgttaaccggcactaataagattgaggtataggcgccgatcaataagtgtcggttgggaaaccagcacctatagccagttcccaatcgataactatagaggtttct
>Ac-LOC_Os01g08680 || chr01 - Middle
cagatggagaggagcatatctatcggcaatcgatgggacttctccagcaattaaggtgatatcagatcttgaaggctccgggggaactaagcaaacaagctgcgggttttcatatggctcacatcctcaacaagcatcatgactcatccatggagggttcatacgagttgcagtgcatgaaattctgatgttggggaggatggttgctttgagctccaattccatctggtagggagttgatagtgccatacgctgaacaatgaatcggatgatgatttgagtgtaaattttgccgcaatgg
>Ac-LOC_Os01g52750 || chr01 - Middle
ttcgattaaggtgggaatttctagcctccacgaacgtgatgtcttctttcaaggctattttaataatataatagatagatagatatatcaatggtttagatatatcacctagtgggcggcccgcgcaattgcgcagctagtatcaatttaaaattatctattttttacacatgattttatttaaaattatcattcccatgattctaataattttatagtttttaaaagccacgtcagtcgctaccccttactcctttgttactttttatttgcttactcgatctaccattatttctattca
>Ac-LOC_Os03g07920 || chr03 - Middle
aacatgcggttgccgcgcgaggcggcagaacgtgacgtcgcagcagccgctttagctttggccgagagacggacggacccccacaaccctgtaggcttgtactcctgcatgccactaacatctcgcttaatcagcatgtcccactttattaaggttgctcgtagataggttggttactcatcacagggttttccactgttcatgcctctcgacctttaagaatccacgggagtggtttttgtactgtgtgttctgtctgtctgctctaggatctgtccaagctgctgccatcgcattggtt
>Ac-LOC_Os07g01750 || chr07 - Middle
ttcagtttttataatgagattcaggagaaacatttagccatgcatcaaacaaattgaattaagttatttgaataacgtagcaggaaaagattatatgttgagggaaactatgaatggaccaaagaatcaacaaaaattttcaatggctatccttccaacacataccgtacattatcatttgaacatgtgcaaatctaagtgaaaggtaacccatgtttaaatctaaattattaccgattgcataaattgttgggagagaatgtcactcttgcagtgatacatccatgataatgctcttctt
>Ac-LOC_Os01g10504 || chr01 - Middle
gaccttaaacaggtagagaacaggctggagaaaggcatagctaagataagggctagaaaggtatatagtgcaactcaatttaaagcattatataacttatagtatacatcagctatttcttcatgacttttgactaagtgcaaattctatgttctttaattccatgcatgagctatcgatgtcctttgtatatctcaatttcattttgatcgtcctaatcaacccagtggacatttctttatcgcagaatgagctgttatatgctgaagttgagtacatgcagaaaagggtaagtaagatc
>Ac-LOC_Os02g37100 || chr02 + Middle
agaaaagaagcacgtacgccaagattggagttcagttc
>Ac-LOC_Os01g65620 || chr01 - Middle
ggttgtcacctaccggcaaatgaaatgaaagctcggacgagtgtcggtgaccttggcagggttgcctcgccggagtcggccgctcagcaagtcggcgtcaagatcagccctaggcccctagcgaaggagaagaggacgaggagagcaagagctggcactgacggtttgcgttccatgtatatatatatacactctgctctctcttgatgagatgtgcagtggttccagacctgttaaatgctcgttattaaattgcaattcgccagttcgacaggaaaataattacagcatgtaaactcgt
>Ac-LOC_Os04g44640 || chr04 - Middle
ctgtcttctaatttgatttgttcttttttgtgcttccttgatctttaggtagcttgcttcctttgtcattttcttcatgtttcttcttcctagcgggcattgcttgcttctctattgtccctgcaatacaaaaatttatatccattagcttgatttttttgcttgcccatgtttgtaatattttacatattattcatttcttttacttgttgttgtagacttctgtattttctttgtacttcttgcaatttgcatcagcgggcaattttctattgtgtgacttgttcttccacatcttgta
>Ac-LOC_Os03g01660 || chr03 - Middle
gccggatgcaaattgctgtatctttgattacctagtttccatttcattgctttgattacacatgcatatctgatttcatatttggttgctggatgcccatgcatgttcggtaccaggattaagtgcatagactagtgccttctcctctgcatttatgaggattaattctttcaatgaactcaacctgtggacctcaaatatggatcagttagtcataccgccaaatggtacccagcgtgaatctgtttgtacctattgggtcgaggtgtctatgtagtgtaaccagaattaacctaggaac
>Ac-LOC_Os01g66890 || chr01 + Middle
tcttgatgtgtgtgaggagctgaactgtaattcagtcagttcagatatgtttgtgatttataggtttctgacccatgccgtgatgtttgttctgcttgagaatacttggaagttcagaaccatcctcagaattcagaaagggctttgctcttttcgctagatgcttctttaagcgtcgattcgtcatttatgcatgctttagctcttgttctttttttttctctctcttttatctcggataatttcacacaatcgcagattctttggagcaaaaaggaagaaacatatttgctcttggatt
>Ac-LOC_Os10g40584 || chr10 - Middle
caatccgtccacgccgagctcaaccgccgccgctgccgacgacgtcgccggcgaggtccgtgtcctgggcgtgtgtgcgttcgccgtcgtgccaatggcgacggcgtgggtgcggtcgctgagctgcaggtcgtacggcgtggccgacgccgtcgtggcgccgtcgccgagcaagaagctgcagtcgccgccggtgtcgtgcgcggcggcgaaggatgacgtgagggactcggtggcgttcgtgcggcacagcgccaagaagcctcgccgggaggaggagcggccgcgcgggcgcaggccg
>Ac-LOC_Os11g05820 || chr11 + Middle
tccaaccggtggccgaaagcatggaaagatcagaggcaaatagcccctcttttcctcctccatctactgctaccttctaatgcttgtctcatcatcttcaccatatgggttacataatattggaaacaaaaatcatattaaaatatcaaaaaaaaacaaagctatacagataggaacatgcttgccagtattgatgtatttaacctaatatgaatttacaatatgaccaaatagattgggattcaagcttaattacattatgcagataacaaactattttcttcttttaaccattagatgt
>Ac-LOC_Os01g65630 || chr01 - Middle
ttgcagcagaatcccctttgccatctccatctatttatgctgtgcaatactagctagtttgacgctccaactccctacatactccatctgtttaacatgaacttgaacatgaagccatgacctgctccatggcgaaaatggcgaatgtagtacaaggaggcgagtagaaggcaaagagccaacaagcaggcatagaagaaggaaattactcagcgcgtgggagagcaatggttgaacaggaaacgagaaggcaaagcatgcatgacgttggaaataatgggagtagtaatggccggctgca
>Ac-LOC_Os04g50060 || chr04 + Middle
aggaatacaatttaaaattagctgaaattcggaattaaaaataagcaatattgaaagaataatctatataagaacccaatacgagattaattaaaattcagaataaaaaaataaaataatatccaaaattaaaaaattaaaagagagttcaagtaggagtacaatttcgaaacaactgaaattgaaaataaaaaataaaaaaattaaaagaacacaatacgatattaattaaaatttaaaaaaaaatctgaaattagaaaaagaaaaataagatttcaattaggaatacaatttataaata
>Ac-LOC_Os11g29340 || chr11 + Middle
ggttgtcatctcccatatgcacgacatctccattctgcacagatgttggtatttcttaacgatattactagaaatataattcccagcaatggcgcagaaaaacttctggtatattgcggttacagagttcatccgcaagcgcacggatataccattgtagcatttcacccgagagtattccaagggtatcatatttgtttaatcccgtgggaagattataatagagataatcgtactaaagtctaatttatatattacttgttacaaccaaagtctaagcaggggttaatgtaattcagag
>Ac-LOC_Os03g07910 || chr03 + Middle
cagcttacacccgacatagagggcgagaaacaattaaggctgtgtttgagagtgagcggattgagaagattagaaagatacgcaaaacgaggtgagccattagcgcatgattaattgaatattaattattttaaattttaaaaatgaactaatatgaatttttaaagcaactttcatatagaatttttttgcaaaaaatacaccgcttaatagtttggtaagcgtgtgcgcggaaaacgagggacaatctccccaatctcctttgaaagaacacagtctaagcagccaaaaaaaaaaaccg
>Ac-LOC_Os01g51230 || chr01 - Middle
cattatgcatgatgctgcattgttggatgtcgagttggtatcgtcaaaactgtagatgggttacttttatagtgtagatgtgctacttttaattatgaagtgcctggaatcggatcttccaagattacttagtcatcagagatcgatcatatcaacagttaatactccctctatttcaaaatatttgataccgttgacttattagcatatatttgaccgttcgtcttattcaaaaaaaattatgaaatatgtaaaactatatgtgtacatgaaagtatatttaacaatgaatcaaatgata
>Ac-LOC_Os04g54474 || chr04 + Middle
atgactgttgcggcgcatttcatctcctcctcgccgaggggaagaaaaaaccgcatcgcgacggcgacatcgggggggcctctttaataatgcttccatcagagagcatggccatggccatggccacgaccttgatcttgaggtttgggggtttgcgaatttgcaacattaacaataacgcatcattgctgcccctgcctgattaccacactaattaatttctcttatagtgctttatcttatctcttcttctaactttaggttagccggggtcgaaaggttcttcttcttttgcgccttt
>Ac-LOC_Os03g12680 || chr03 - Middle
ttcagtgtgagcaatgcctggtttttgggtttatggggtaattcggtcgatcgcgatagttcagggggtaattcatattttttctactttttcttaaatctaaacataggctatcaaattaaaaaatacaaaaaaaagtcaaatcagtgttagaaactgaattgggccgcagatggcatgggatggccacatgtcaagtgaagcccatgcaagcacactgaacaacaaatacaaactcttaatttcccataaaaacaaacctaagacaagttaagacacatcataatagttcatccgtttt
>Ac-LOC_Os06g35200 || chr06 + Middle
[truncated: 245 more rows]

## Sheet: RiceGAAS-FG-Ups1k
>NE-P0512G09.Predgene02 || chr1 + Promoter
[truncated: 95 more rows]

## Sheet: RiceGAAS-FG-Distance
>NE-P0512G09.Predgene02 || chr1 + Distance
[truncated: 103 more rows]

## Sheet: RiceGAAS-FG-Middle
>NE-P0512G09.Predgene02 || chr1 + Centro
[truncated: 95 more rows]
